# Supplementary material for: A low-field Nuclear Magnetic Resonance dataset of whole milk during coagulation and syneresis
Source: Data Brief. 2019 Sep 16;26:104520. doi: 10.1016/j.dib.2019.104520 (PMC6811960; doi:10.1016/j.dib.2019.104520)
Supplement: Supplementary file 1 [file mmc1.zip]

Archive with 1 entries (1 files):
- processed T2 data.xlsx
