# Supplementary material for: A low-field Nuclear Magnetic Resonance dataset of whole milk during coagulation and syneresis
Source: Data Brief. 2019 Sep 16;26:104520. doi: 10.1016/j.dib.2019.104520 (PMC6811960; doi:10.1016/j.dib.2019.104520)
Supplement: Supplementary file 1 [file mmc1.zip › processed T2 data.xlsx]

## Sheet: raw cow's milk season1
Time (x axis)	T0							T3C							T4							T5							T6							T7
0.999971		0	0	0	0	0	0		0	0	0	0	0	0		0	0	0	0	0	0		0	0	0	0	0	0		0	0	0	0	0	0		0	0	0	0	0	0
1.02024		0	0	0	0	0	0		0	0	0	0	0	0		0	0	0	0	0	0		0	0	0	0	0	0		0	0	0	0	0	0		0	0	0	0	0	0
1.04092		0	0	0	0	0	0		0	0	0	0	0	0		0	0	0	0	0	0		0	0	0	0	0	0		0	0	0	0	0	0		0	0	0	0	0	0
1.06202		0	0	0	0	0	0		0	0	0	0	0	0		0	0	0	0	0	0		0	0	0	0	0	0		0	0	0	0	0	0		0	0	0	0	0	0
1.08354		0	0	0	0	0	0		0	0	0	0	0	0		0	0	0	0	0	0		0	0	0	0	0	0		0	0	0	0	0	0		0	0	0	0	0	0
1.1055		0	0	0	0	0	0		0	0	0	0	0	0		0	0	0	0	0	0		0	0	0	0	0	0		0	0	0	0	0	0		0	0	0	0	0	0
1.12791		0	0	0	0	0	0		0	0	0	0	0	0		0	0	0	0	0	0		0	0	0	0	0	0		0	0	0	0	0	0		0	0	0	0	0	0
1.15077		0	0	0	0	0	0		0	0	0	0	0	0		0	0	0	0	0	0		0	0	0	0	0	0		0	0	0	0	0	0		0	0	0	0	0	0
1.1741		0	0	0	0	0	0		0	0	0	0	0	0		0	0	0	0	0	0		0	0	0	0	0	0		0	0	0	0	0	0		0	0	0	0	0	0
1.19789		0	0	0	0	0	0		0	0	0	0	0	0		0	0	0	0	0	0		0	0	0	0	0	0		0	0	0	0	0	0		0	0	0	0	0	0
1.22217		0	0	0	0	0	0		0	0	0	0	0	0		0	0	0	0	0	0		0	0	0	0	0	0		0	0	0	0	0	0		0	0	0	0	0	0
1.24695		0	0	0	0	0	0		0	0	0	0	0	0		0	0	0	0	0	0		0	0	0	0	0	0		0	0	0	0	0	0		0	0	0	0	0	0
1.27222		0	0	0	0	0	0		0	0	0	0	0	0		0	0	0	0	0	0		0	0	0	0	0	0		0	0	0	0	0	0		0	0	0	0	0	0
1.29801		0	0	0	0	0	0		0	0	0	0	0	0		0	0	0	0	0	0		0	0	0	0	0	0		0	0	0	0	0	0		0	0	0	0	0	0
1.32432		0	0	0	0	0	0		0	0	0	0	0	0		0	0	0	0	0	0		0	0	0	0	0	0		0	0	0	0	0	0		0	0	0	0	0	0
1.35116		0	0	0	0	0	0		0	0	0	0	0	0		0	0	0	0	0	0		0	0	0	0	0	0		0	0	0	0	0	0		0	0	0	0	0	0
1.37854		0	0	0	0	0	0		0	0	0	0	0	0		0	0	0	0	0	0		0	0	0	0	0	0		0	0	0	0	0	0		0	0	0	0	0	0
1.40649		0	0	0	0	0	0		0	0	0	0	0	0		0	0	0	0	0	0		0	0	0	0	0	0		0	0	0	0	0	0		0	0	0	0	0	0
1.43499		0	0	0	0	0	0		0	0	0	0	0	0		0	0	0	0	0	0		0	0	0	0	0	0		0	0	0	0	0	0		0	0	0	0	0	0
1.46408		0	0	0	0	0	0		0	0	0	0	0	0		0	0	0	0	0	0		0	0	0	0	0	0		0	0	0	0	0	0		0	0	0	0	0	0
1.49375		0	0	0	0	0	0		0	0	0	0	0	0		0	0	0	0	0	0		0	0	0	0	0	0		0	0	0	0	0	0		0	0	0	0	0	0
1.52403		0	0	0	0	0	0		0	0	0	0	0	0		0	0	0	0	0	0		0	0	0	0	0	0		0	0	0	0	0	0		0	0	0	0	0	0
1.55492		0	0	0	0	0	0		0	0	0	0	0	0		0	0	0	0	0	0		0	0	0	0	0	0		0	0	0	0	0	0		0	0	0	0	0	0
1.58644		0	0	0	0	0	0		0	0	0	0	0	0		0	0	0	0	0	0		0	0	0	0	0	0		0	0	0	0	0	0		0	0	0	0	0	0
1.61859		0	0	0	0	0	0		0	0	0	0	0	0		0	0	0	0	0	0		0	0	0	0	0	0		0	0	0	0	0	0		0	0	0	0	0	0
1.6514		0	0	0	0	0	0		0	0	0	0	0	0		0	0	0	0	0	0		0	0	0	0	0	0		0	0	0	0	0	0		0	0	0	0	0	0
1.68487		0	0	0	0	0	0		0	0	0	0	0	0		0	0	0	0	0	0		0	0	0	0	0	0		0	0	0	0	0	0		0	0	0	0	0	0
1.71902		0	0	0	0	0	0		0	0	0	0	0	0		0	0	0	0	0	0		0	0	0	0	0	0		0	0	0	0	0	0		0	0	0	0	0	0
1.75386		0	0	0	0	0	0		0	0	0	0	0	0		0	0	0	0	0	0		0	0	0	0	0	0		0	0	0	0	0	0		0	0	0	0	0	0
1.78941		0	0	0	0	0	0		0	0	0	0	0	0		0	0	0	0	0	0		0	0	0	0	0	0		0	0	0	0	0	0		0	0	0	0	0	0
1.82568		0	0	0	0	0	0		0	0	0	0	0	0		0	0	0	0	0	0		0	0	0	0	0	0		0	0	0	0	0	0		0	0	0	0	0	0
1.86269		0	0	0	0	0	0		0	0	0	0	0	0		0	0	0	0	0	0		0	0	0	0	0	0		0	0	0	0	0	0		0	0	0	0	0	0
1.90044		0	0	0	0	0	0		0	0	0	0	0	0		0	0	0	0	0	0		0	0	0	0	0	0		0	0	0	0	0	0		0	0	0	0	0	0
1.93896		0	0	0	0	0	0		0	0	0	0	0	0		0	0	0	0	0	0		0	0	0	0	0	0		0	0	0	0	0	0		0	0	0	0	0	0
1.97826		0	0	0	0	0	0		0	0	0	0	0	0		0	0	0	0	0	0		0	0	0	0	0	0		0	0	0	0	0	0		0	0	0	0	0	0
2.01836		0	0	0	0	0	0		0	0	0	0	0	0		0	0	0	0	0	0		0	0	0	0	0	0		0	0	0	0	0	0		0	0	0	0	0	0
2.05927		0	0	0	0	0	0		0	0	0	0	0	0		0	0	0	0	0	0		0	0	0	0	0	0		0	0	0	0	0	0		0	0	0	0	0	0
2.101		0	0	0	0	0	0		0	0	0	0	0	0		0	0	0	0	0	0		0	0	0	0	0	0		0	0	0	0	0	0		0	0	0	0	0	0
2.14359		0	0	0	0	0	0		0	0	0	0	0	0		0	0	0	0	0	0		0	0	0	0	0	0		0	0	0	0	0	0		0	0	0	0	0	0
2.18704		0	0	0	0	0	0		0	0	0	0	0	0		0	0	0	0	0	0		0	0	0	0	0	0		0	0	0	0	0	0		0	0	0	0	0	0
2.23137		0	0	0	0	0	0		0	0	0	0	0	0		0	0	0	0	0	0		0	0	0	0	0	0		0	0	0	0	0	0		0	0	0	0	0	0
2.27659		0	0	0	0	0	0		0	0	0	0	0	0		0	0	0	0	0	0		0	0	0	0	0	0		0	0	0	0	0	0		0	0	0	0	0	0
2.32274		0	0	0	0	0	0		0	0	0	0	0	0		0	0	0	0	0	0		0	0	0	0	0	0		0	0	0	0	0	0		0	0	0	0	0	0
2.36982		0	0	0	0	0	0		0	0	0	0	0	0		0	0	0	0	0	0		0	0	0	0	0	0		0	0	0	0	0	0		0	0	0	0	0	0
2.41785		0	0	0	0	0	0		0	0	0	0	0	0		0	0	0	0	0	0		0	0	0	0	0	0		0	0	0	0	0	0		0	0	0	0	0	0
2.46686		0	0	0	0	0	0		0	0	0	0	0	0		0	0	0	0	0	0		0	0	0	0	0	0		0	0	0	0	0	0		0	0	0	0	0	0
2.51686		0	0	0	0	0	0		0	0	0	0	0	0		0	0	0	0	0	0		0	0	0	0	0	0		0	0	0	0	0	0		0	0	0	0	0	0
2.56787		0	0	0	0	0	0		0	0	0	0	0	0		0	0	0	0	0	0		0	0	0	0	0	0		0	0	0	0	0	0		0	0	0	0	0	0
2.61992		0	0	0	0	0	0		0	0	0	0	0	0		0	0	0	0	0	0		0	0	0	0	0	0		0	0	0	0	0	0		0	0	0	0	0	0
2.67302		0	0	0	0	0	0		0	0	0	0	0	0		0	0	0	0	0	0		0	0	0	0	0	0		0	0	0	0	0	0		0	0	0	0	0	0
2.7272		0	0	0	0	0	0		0	0	0	0	0	0		0	0	0	0	0	0		0	0	0	0	0	0		0	0	0	0	0	0		0	0	0	0	0	0
2.78248		0	0	0	0	0	0		0	0	0	0	0	0		0	0	0	0	0	0		0	0	0	0	0	0		0	0	0	0	0	0		0	0	0	0	0	0
2.83887		0	0	0	0	0	0		0	0	0	0	0	0		0	0	0	0	0	0		0	0	0	0	0	0		0	0	0	0	0	0		0	0	0	0	0	0
2.89641		0	0	0	0	0	0		0	0	0	0	0	0		0	0	0	0	0	0		0	0	0	0	0	0		0	0	0	0	0	0		0	0	0	0	0	0
2.95512		0	0	0	0	0	0		0	0	0	0	0	0		0	0	0	0	0	0		0	0	0	0	0	0		0	0	0	0	0	0		0	0	0	0	0	0
3.01502		0	0	0	0	0	0		0	0	0	0	0	0		0	0	0	0	0	0		0	0	0	0	0	0		0	0	0	0	0	0		0	0	0	0	0	0
3.07613		0	0	0	0	0	0		0	0	0	0	0	0		0	0	0	0	0	0		0	0	0	0	0	0		0	0	0	0	0	0		0	0	0	0	0	0
3.13848		0	0	0	0	0	0		0	0	0	0	0	0		0	0	0	0	0	0		0	0	0	0	0	0		0	0	0	0	0	0		0	0	0	0	0	0
3.20209		0	0	0	0	0	0		0	0	0	0	0	0		0	0	0	0	0	0		0	0	0	0	0	0		0	0	0	0	0	0		0	0	0	0	0	0
3.26699		0	0	0	0	0	0		0	0	0	0	0	0		0	0	0	0	0	0		0	0	0	0	0	0		0	0	0	0	0	0		0	0	0	0	0	0
3.33321		0	0	0	0	0	0		0	0	0	0	0	0		0	0	0	0	0	0		0	0	0	0	0	0		0	0	0	0	0	0		0	0	0	0	0	0
3.40077		0	0	0	0	0	0		0	0	0	0	0	0		0	0	0	0	0	0		0	0	0	0	0	0		0	0	0	0	0	0		0	0	0	0	0	0
3.4697		0	0	0	0	0	0		0	0	0	0	0	0		0	0	0	0	0	0		0	0	0	0	0	0		0	0	0	0	0	0		0	0	0	0	0	0
3.54003		0	0	0	0	0	0		0	0	0	0	0	0		0	0	0	0	0	0		0	0	0	0	0	0		0	0	0	0	0	0		0	0	0	0	0	0
3.61178		0	0	0	0	0	0		0	0	0	0	0	0		0	0	0	0	0	0		0	0	0	0	0	0		0	0	0	0	0	0		0	0	0	0	0	0
3.68498		0	0	0	0	0	0		0	0	0	0	0	0		0	0	0	0	0	0		0	0	0	0	0	0		0	0	0	0	0	0		0	0	0	0	0	0
3.75967		0	0	0	0	0	0		0	0	0	0	0	0		0	0	0	0	0	0		0	0	0	0	0	0		0	0	0	0	0	0		0	0	0	0	0	0
3.83588		0	0	0	0	0	0		0	0	0	0	0	0		0	0	0	0	0	0		0	0	0	0	0	0		0	0	0	0	0	0		0	0	0	0	0	0
3.91363		0	0	0	0	0	0		0	0	0	0	0	0		0	0	0	0	0	0		0	0	0	0	0	0		0	0	0	0	0	0		0	0	0	0	0	0
3.99295		0	0	0	0	0	0		0	0	0	0	0	0		0	0	0	0	0	0		0	0	0	0	0	0		0	0	0	0	0	0		0	0	0	0	0	0
4.07388		0	0	0	0	0	0		0	0	0	0	0	0		0	0	0	0	0	0		0	0	0	0	0	0		0	0	0	0	0	0		0	0	0	0	0	0
4.15646		0	0	0	0	0	0		0	0	0	0	0	0		0	0	0	0	0	0		0	0	0	0	0	0		0	0	0	0	0	0		0	0	0	0	0	0
4.2407		0	0	0	0	0	0		0	0	0	0	0	0		0	0	0	0	0	0		0	0	0	0	0	0		0	0	0	0	0	0		0	0	0	0	0	0
4.32666		0	0	0	0	0	0		0	0	0	0	0	0		0	0	0	0	0	0		0	0	0	0	0	0		0	0	0	0	0	0		0	0	0	0	0	0
4.41435		0	0	0	0	0	0		0	0	0	0	0	0		0	0	0	0	0	0		0	0	0	0	0	0		0	0	0	0	0	0		0	0	0	0	0	0
4.50382		0	0	0	0	0	0		0	0	0	0	0	0		0	0	0	0	0	0		0	0	0	0	0	0		0	0	0	0	0	0		0	0	0	0	0	0
4.59511		0	0	0	0	0	0		0	0	0	0	0	0		0	0	0	0	0	0		0	0	0	0	0	0		0	0	0	0	0	0		0	0	0	0	0	0
4.68825		0	0	0	0	0	0		0	0	0	0	0	0		0	0	0	0	0	0		0	0	0	0	0	0		0	0	0	0	0	0		0	0	0	0	0	0
4.78327		0	0	0	0	0	0		0	0	0	0	0	0		0	0	0	0	0	0		0	0	0	0	0	0		0	0	0	0	0	0		0	0	0	0	0	0
4.88022		0	0	0	0	0	0		0	0	0	0	0	0		0	0	0	0	0	0		0	0	0	0	0	0		0	0	0	0	0	0		0	0	0	0	0	0
4.97914		0	0	0	0	0	0		0	0	0	0	0	0		0	0	0	0	0	0		0	0	0	0	0	0		0	0	0	0	0	0		0	0	0	0	0	0
5.08006		0	0	0	0	0	0		0	0	0	0	0	0		0	0	0	0	0	0		0	0	0	0	0	0		0	0	0	0	0	0		0	0	0	0	0	0
5.18303		0	0	0	0	0	0		0	0	0	0	0	0		0	0	0	0	0	0		0	0	0	0	0	0		0	0	0	0	0	0		0	0	0	0	0	0
5.28808		0	0	0	0	0	0		0	0	0	0	0	0		0	0	0	0	0	0		0	0	0	0	0	0		0	0	0	0	0	0		0	0	0	0	0	0
5.39527		0	0	0	0	0	0		0	0	0	0	0	0		0	0	0	0	0	0		0	0	0	0	0	0		0	0	0	0	0	0		0	0	0	0	0	0
5.50462		0	0	0	0	0	0		0	0	0	0	0	0		0	0	0	0	0	0		0	0	0	0	0	0		0	0	0	0	0	0		0	0	0	0	0	0
5.61619		0	0	0	0	0	0		0	0	0	0	0	0		0	0	0	0	0	0		0	0	0	0	0	0		0	0	0	0	0	0		0	0	0	0	0	0
5.73003		0	0	0	0	0	0		0	0	0	0	0	0		0	0	0	0	0	0		0	0	0	0	0	0		0	0	0	0	0	0		0	0	0	0	0	0
5.84617		0	0	0	0	0	0		0	0	0	0	0	0		0	0	0	0	0	0		0	0	0	0	0	0		0	0	0	0	0	0		0	0	0	0	0	0
5.96466		0	0	0	0	0	0		0	0	0	0	0	0		0	0	0	0	0	0		0	0	0	0	0	0		0	0	0	0	0	0		0	0	0	0	0	0
6.08556		0	0	0	0	0	0		0	0	0	0	0	0		0	0	0	0	0	0		0	0	0	0	0	0		0	0	0	0	0	0		0	0	0	0	0	0
6.2089		0	0	0	0	0	0		0	0	0	0	0	0		0	0	0	0	0	0		0	0	0	0	0	0		0	0	0	0	0	0		0	0	0	0	0	0
6.33475		0	0	0	0	0	0		0	0	0	0	0	0		0	0	0	0	0	0		0	0	0	0	0	0		0	0	0	0	0	0		0	0	0	0	0	0
6.46315		0	0	0	0	0	0		0	0	0	0	0	0		0	0	0	0	0	0		0	0	0	0	0	0		0	0	0	0	0	0		0	0	0	0	0	0
6.59415		0	0	0	0	0	0		0	0	0	0	0	0		0	0	0	0	0	0		0	0	0	0	0	0		0	0	0	0	0	0		0	0	0	0	0	0
6.7278		0	0	0	0	0	0		0	0	0	0	0	0		0	0	0	0	0	0		0	0	0	0	0	0		0	0	0	0	0	0		0	0	0	0	0	0
6.86417		0	0	0	0	0	0		0	0	0	0	0	0		0	0	0	0	0	0		0	0	0	0	0	0		0	0	0	0	0	0		0	0	0	0	0	0
7.0033		0	0	0	0	0	0		0	0	0	0	0	0		0	0	0	0	0	0		0	0	0	0	0	0		0	0	0	0	0	0		0	0	0	0	0	0
7.14525		0	0	0	0	0	0		0	0	0	0	0	0		0	0	0	0	0	0		0	0	0	0	0	0		0	0	0	0	0	0		0	0	0	0	0	0
7.29007		0	0	0	0	0	0		0	0	0	0	0	0		0	0	0	0	0	0		0	0	0	0	0	0		0	0	0	0	0	0		0	0	0	0	0	0
7.43783		0	0	0	0	0	0		0	0	0	0	0	0		0	0	0	0	0	0		0	0	0	0	0	0		0	0	0	0	0	0		0	0	0	0	0	0
7.58859		0	0	0	0	0	0		0	0	0	0	0	0		0	0	0	0	0	0		0	0	0	0	0	0		0	0	0	0	0	0		0	0	0	0	0	0
7.7424		0	0	0	0	0	0		0	0	0	0	0	0		0	0	0	0	0	0		0	0	0	0	0	0		0	0	0	0	0	0		0	0	0	0	0	0
7.89933		0	0	0	0	0	0		0	0	0	0	0	0		0	0	0	0	0	0		0	0	0	0	0	0		0	0	0	0	0	0		0	0	0	0	0	0
8.05944		0	0	0	0	0	0		0	0	0	0	0	0		0	0	0	0	0	0		0	0	0	0	0	0		0	0	0	0	0	0		0	0	0	0	0	0
8.22279		0	0	0	0	0	0		0	0	0	0	0	0		0	0	0	0	0	0		0	0	0	0	0	0		0	0	0	0	0	0		0	0	0	0	0	0
8.38945		0	0	0	0	0	0		0	0	0	0	0	0		0	0	0	0	0	0		0	0	0	0	0	0		0	0	0	0	0	0		0	0	0	0	0	0
8.5595		0	0	0	0	0	0		0	0	0	0	0	0		0	0	0	0	0	0		0	0	0	0	0	0		0	0	0	0	0	0		0	0	0	0	0	0
8.73299		0	0	0	0	0	0		0	0	0	0	0	0		0	0	0	0	0	0		0	0	0	0	0	0		0	0	0	0	0	0		0	0	0	0	0	0
8.90999		0	0	0	0	0	0		0	0	0	0	0	0		0	0	0	0	0	0		0	0	0	0	0	0		0	0	0	0	0	0		0	0	0	0	0	0
9.09059		0	0	0	0	0	0		0	0	0	0	0	0		0	0	0	0	0	0		0	0	0	0	0	0		0	0	0	0	0	0		0	0	0	0	0	0
9.27484		0	0	0	0	0	0		0	0	0	0	0	0		0	0	0	0	0	0		0	0	0	0	0	0		0	0	0	0	0	0		0	0	0	0	0	0
9.46283		0	0	0	0	0	0		0	0	0	0	0	0		0	0	0	0	0	0		0	0	0	0	0	0		0	0	0	0	0	0		0	0	0	0	0	0
9.65463		0	0	0	0	0	0		0	0	0	0	0	0		0	0	0	0	0	0		0	0	0	0	0	0		0	0	0	0	0	0		0	0	0	0	0	0
9.85032		0	0	0	0	0	0		0	0	0	0	0	0		0	0	0	0	0	0		0	0	0	0	0	0		0	0	0	0	0	0		0	0	0	0	0	0
10.05		0	0	0	0	0	0		0	0	0	0	0	0		0	0	0	0	0	0		0	0	0	0	0	0		0	0	0	0	0	0		0	0	0	0	0	0
10.2537		0	0	0	0	0	0		0	0	0	0	0	0		0	0	0	0	0	0		0	0	0	0	0	0		0	0	0	0	0	0		0	0	0	0	0	0
10.4615		0	0	0	0	0	0		0	0	0	0	0	0		0	0	0	0	0	0		0	0	0	0	0	0		0	0	0	0	0	0		0	0	0	0	0	0
10.6735		0	0	0	0	0	0		0	0	0	0	0	0		0	0	0	0	0	0		0	0	0	0	0	0		0	0	0	0	0	0		0	0	0	0	0	0
10.8899		0	0	0	0	0	0		0	0	0	0	0	0		0	0	0	0	0	0		0	0	0	0	0	0		0	0	0	0	0	0		0	0	0	0	0	0
11.1106		0	0	0	0	0	0		0	0	0	0	0	0		0	0	0	0	0	0		0	0	0	0	0	0		0	0	0	0	0	0		0	0	0	0	0	0
11.3358		0	0	0	0	0	0		0	0	0	0	0	0		0	0	0	0	0	0		0	0	0	0	0	0		0	0	0	0	0	0		0	0	0	0	0	0
11.5656		0	0	0	0	0	0		0	0	0	0	0	0		0	0	0	0	0	0		0	0	0	0	0	0		0	0	0	0	0	0		0	0	0	0	0	0
11.8		0	0	0	0	0	0		0	0	0	0	0	0		0	0	0	0	0	0		0	0	0.0101382	0	0	0		0	0	0	0	0	0		0	0	0	0	0	0
12.0392		0	0	0	0	0	0		0	0	0	0	0	0		0	0	0	0	0	0		0	0	0.0398419	0	0	0		0	0	0	0	0	0		0	0	0	0	0	0
12.2832		0	0	0	0	0	0		0	0	0	0	0	0		0	0	0	0	0	0		0	0	0.0925917	0	0	0		0	0	0	0	0	0		0	0	0	0	0	0
12.5321		0	0	0	0	0	0		0	0	0	0	0	0		0	0	0	0	0	0		0	0	0.163794	0	0	0		0	0	0	0	0	0		0	0	0	0	0	0
12.7861		0	0	0	0	0	0		0	0	0	0	0	0		0	0	0	0	0	0		0	0	0.246415	0	0	0		0	0	0	0	0	0		0	0	0	0	0	0
13.0453		0	0	0	0	0	0		0	0	0	0	0	0		0	0	0	0	0	0		0	0	0.331154	0	0	0		0	0	0	0	0	0		0	0	0	0	0	0
13.3097		0	0	0	0	0	0		0	0	0	0	0	0		0	0	0	0	0	0		0	0	0.40863	0	0	0		0	0	0	0	0	0		0	0	0	0	0	0
13.5795		0	0	0	0	0	0		0	0	0	0	0	0		0	0	0	0	0	0		0	0	0.470899	0	0	0		0	0	0	0	0	0		0	0	0	0	0	0
13.8547		0	0	0	0	0	0		0	0	0	0	0	0		0	0	0	0	0	0		0	0	0.511298	0	0	0		0	0	0	0	0	0		0	0	0	0	0	0
14.1355		0	0	0	0	0	0		0	0	0	0	0	0		0	0	0	0	0	0		0	0	0.52644	0	0	0		0	0	0	0	0	0		0	0	0	0	0	0
14.422		0	0	0	0	0	0		0	0	0	0	0	0		0	0	0	0	0	0		0	0	0.514744	0	0	0		0	0	0	0	0	0		0	0	0	0	0	0
14.7144		0	0	0	0	0	0		0	0	0	0	0	0		0	0	0	0	0	0		0	0	0.478225	0	0	0		0	0	0	0	0	0		0	0	0	0	0	0
15.0126		0	0	0	0	0	0		0	0	0	0	0	0		0	0	0	0	0	0		0	0	0.420537	0	0	0		0	0	0	0	0	0		0	0	0	0	0	0
15.3169		0	0	0	0	0	0		0	0	0	0	0	0		0	0	0	0	0	0		0	0	0.348021	0	0	0		0	0	0	0	0	0		0	0	0	0	0	0
15.6273		0	0	0	0	0	0		0	0	0	0	0	0		0	0	0	0	0	0		0	0	0.267941	0	0	0		0	0	0	0	0	0		0	0	0	0	0	0
15.9441		0	0	0	0	0	0		0	0	0	0	0	0		0	0	0	0	0	0		0	0	0.188367	0	0	0		0	0	0	0	0	0		0	0	0	0	0	0
16.2673		0	0	0	0	0	0		0	0	0	0	0	0		0	0	0	0	0	0		0	0	0.11717	0	0	0		0	0	0	0	0	0		0	0	0	0	0	0
16.597		0	0	0	0	0	0		0	0	0	0	0	0		0	0	0	0	0	0		0	0	0.0604626	0	0	0		0	0	0	0	0	0		0	0	0	0	0	0
16.9334		0	0	0	0	0	0		0	0	0	0	0	0		0	0	0	0	0	0		0	0	0.0227471	0	0	0		0	0	0	0	0	0		0	0	0	0	0	0
17.2766		0	0	0	0	0	0		0	0	0	0	0	0		0	0	0	0	0	0		0	0	0.00374863	0	0	0		0	0	0	0	0	0		0	0	0	0	0	0
17.6268		0	0	0	0	0	0		0	0	0	0	0	0		0	0	0	0	0	0		0	0	0	0	0	0		0	0	0	0	0	0		0	0	0	0	0	0
17.984		0	0	0	0	0	0		0	0	0	0	0	0		0	0	0	0	0	0		0	0	0	0	0	0		0	0	0	0	0	0		0	0	0	0	0	0
18.3485		0	0	0	0	0	0		0	0	0	0	0	0		0	0	0	0	0	0		0	0	0	0	0	0		0	0	0	0	0	0		0	0	0	0	0	0
18.7204		0	0	0	0	0	0		0	0	0	0	0	0		0	0	0	0	0	0		0	0	0	0	0	0		0	0	0	0	0	0		0	0	0	0	0	0
19.0999		0	0	0	0	0	0		0	0	0	0	0	0		0	0	0	0	0	0		0	0	0	0	0	0		0	0	0	0	0	0		0	0	0	0	0	0
19.487		0	0	0	0	0	0		0	0	0	0	0	0		0	0	0	0	0	0		0	0	0	0	0	0		0	0	0	0	0	0		0	0	0	0	0	0
19.882		0	0	0	0	0	0		0	0	0	0	0	0		0	0	0	0	0	0		0	0	0	0	0	0		0	0	0	0	0	0		0	0	0	0	0	0
20.285		0	0	0	0	0	0		0	0	0	0	0	0		0	0	0	0	0	0		0	0	0	0	0	0		0	0	0	0	0	0		0	0	0	0	0	0
20.6961		0	0	0	0	0	0		0	0	0	0	0	0		0	0	0	0	0	0		0	0	0	0	0	0		0	0	0	0	0	0		0	0	0	0	0	0
21.1156		0	0	0	0	0	0		0	0	0	0	0	0		0	0	0	0	0	0		0	0	0	0	0	0		0	0	0	0	0	0		0	0	0	0	0	0
21.5436		0	0	0	0	0	0		0	0	0	0	0	0		0	0	0	0	0	0		0	0	0	0	0	0		0	0	0	0	0	0		0	0	0	0	0	0
21.9803		0	0	0	0	0	0		0	0	0	0	0	0		0	0	0	0	0	0		0	0	0	0	0	0		0	0	0	0	0	0		0	0	0	0	0	0
22.4258		0	0	0	0	0	0		0	0	0	0	0	0		0	0	0	0	0	0		0	0	0	0	0	0		0	0	0	0	0	0		0	0	0	0	0	0
22.8803		0	0	0	0	0	0		0	0	0	0	0	0		0	0	0	0	0	0		0	0	0	0	0	0		0	0	0	0	0	0		0	0	0	0	0	0
23.3441		0	0	0	0	0	0		0	0	0	0	0	0		0	0	0	0	0	0		0	0	0	0	0	0		0	0	0	0	0	0		0	0	0	0	0	0
23.8172		0	0	0	0	0	0		0	0	0	0	0	0		0	0	0	0	0	0		0	0	0	0	0	0		0	0	0	0	0	0		0	0	0	0	0	0
24.3		0	0	0	0	0	9.0899e-05		0	0	0	0	0	0		0	0	0	0	0	0		0	0	0	0	0	0		0	0	0	0	0	0		0	0	0	0	0	0
24.7925		0	0	0	0	0	0.000121199		0	0	0	0	0	0		0	0	0	0	0	0		0	0	0	0	0	0		0	0	0	0	0	0		0	0	0	0	0	0
25.295		0	0	0	0	0	0.000166648		0	0	0	0	0	0		0	0	0	0	0	0		0	0	0	0	0	0		0	0	0	0	0	0		0	0	0	0	0	0
25.8077		0	0	0	0	0	0.000212098		0	0	0	0	0	0		0	0	0	0	0	0		0	0	0	0	0	0		0	0	0	0	0	0		0	0	0	0	0	0
26.3308		0	0	0	0	0	0.000257547		0	0	0	0	0	0		0	0	0	0	0	0		0	0	0	0	0	0		0	0	0	0	0	0		0	0	0	0	0	0
26.8645		0	0	0	0	0	0.000302997		0	0	0	0	0	0		0	0	0	0	0	0		0	0	0	0	0	0		0	0	0	0	0	0		0	0	0	0	0	0
27.409		0	0	0	0	0	0.000348446		0	0	0	0	0	0		0	0	0	0	0	0		0	0	0	0	0	0		0	0	0	0	0	0		0	0	0	0	0	0
27.9645		0	0	0	0	0	0.000393896		0	0	0	0	0	0		0	0	0	0	0	0		0	0	0	0	0	0		0	0	0	0	0	0		0	0	0	0	0	0
28.5313		0	0	0	0	0	0.000439345		0	0	0	0	0	0		0	0	0	0	0	0		0	0	0	0	0	0		0	0	0	0	0	0		0	0	0	0	0	0
29.1096		0	0	0	0	0	0.000484795		0	0	0	0	0	0		0	0	0	0	0	0		0	0	0	0	0	0		0	0	0	0	0	0		0	0	0	0	0	0
29.6996		0	0	0	0	0	0.000530244		0	0	0	0	0	0		0	0	0	0	0	0		0	0	0	0	0	0		0	0	0	0	0	0		0	0	0	0	0	0
30.3016		0	0	0	0	0	0.000575694		0	0	0	0	0	0		0	0	0	0	0	0		0	0	0	0	0	0		0	0	0	0	0	0		0	0	0	0	0	0
30.9158		0	0	0	0	0	0.000621143		0	0	0	0	0	0		0	0	0	0	0	0		0	0	0	0	0	0		0	0	0	0	0	0		0	0	0	0	0	0
31.5424		0	0	0	0	0	0.000666593		0	0	0	0	0	0		0	0	0	0	0	0		0	0	0	0	0	0		0	0	0	0	0	0		0	0	0	0	0	0
32.1817		0	0	0	0	0	0.000712042		0	0	0	0	0	0		0	0	0	0	0	0		0	0	0	0	0	0		0	0	0	0	0	0		0	0	0	0	0	0
32.834		0	0	0	0	0	0.000757492		0	0	0	0	0	0		0	0	0	0	0	0		0	0	0	0	0	0		0	0	0	0	0	0		0	0	0	0	0	0
33.4995		0	0	0	0	0	0.000802941		0	0	0	0	0	0		0	0	0	0	0	0		0	0	0	0	0	0		0	0	0	0	0	0		0	0	0	0	0	0
34.1785		0	0	0	0	0	0.000848391		0	0	0	0	0	0		0	0	0	0	0	0		0	0	0	0	0	0		0	0	0	0	0	0		0	0	0	0	0	0
34.8713		0	0	0	0	0	0.00089384		0	0	0	0	0	0		0	0	0	0	0	0		0	0	0	0	0	0		0	0	0	0	0	0		0	0	0	0	0	0
35.5781		0	0	0	0	0	0.00093929		0	0	0	0	0	0		0	0	0	0	0	0		0	0	0	0	0	0		0	0	0	0	0	0		0	0	0	0	0	0
36.2992		0	0	0	0	0	0.000984739		0	0	0	0	0	0		0	0	0	0	0	0		0	0	0	0	0	0		0	0	0	0	0	0		0	0	0	0	0	0
37.0349		0	0	0	0	0	0.00103019		0	0	0	0	0	0		0	0	0	0	0	0		0	0	0	0	0	0		0	0	0	0	0	0		0	0	0	0	0	0
37.7856		0	0	0	0	0	0.00107564		0	0	0	0	0	0		0	0	0	0	0	0		0	0	0	0	0	0		0	0	0	0	0	0		0	0	0	0	0	0
38.5514		0	0	0	0	0	0.00112109		0	0	0	0	0	0		0	0	0	0	0	0		0	0	0	0	0	0		0	0	0	0	0	0		0	0	0	0	0	0
39.3328		0	0	0	0	0	0.00116654		0	0	0	0	0	0		0	0	0	0	0	0		0	0	0	0	0	0		0	0	0	0	0	0		0	0	0	0	0	0
40.13		0	0	0	0	0	0.00121199		0	0	0	0	0	0		0	0	0	0	0	0		0	0	0	0	0	0		0	0	0	0	0	0		0	0	0	0	0	0
40.9434		0	0	0	0	0	0		0	0	0	0	0	0		0	0	0	0	0	0		0	0	0	0	0	0		0	0	0	0	0	0		0	0	0	0	0	0
41.7733		0	0	0	0	0	0		0	0	0	0	0	0		0	0	0	0	0	0		0	0	0	0	0	0		0	0	0	0	0	0		0	0	0	0	0	0
42.62		0	0	0	0	0	0		0	0	0	0	0	0		0	0	0	0	0	0		0	0	0	0	0	0		0	0	0	0	0	0		0	0	0	0	0	0
43.4838		0	0	0	0	0	0		0	0	0	0	0	0		0	0	0	0	0	0		0	0	0	0	0	0		0	0	0	0	0	0		0	0	0	0	0	0
44.3652		0	0	0	0	0	0		0	0	0	0	0	0		0	0	0	0	0	0		0	0	0	0	0	0		0	0	0	0	0	0		0	0	0	0	0	0.00880072
45.2644		0	0	0	0	0	0		0	0	0	0	0	0		0	0	0	0	0	0		0	0	0	0	0	0		0	0	0	0	0	0		0	0	0	0	0	0.0344456
46.1819		0	0	0	0	0	0		0	0	0	0	0	0		0	0	0	0	0	0		0	0	0	0	0	0		0	0	0	0	0	0		0	0	0	0	0	0.0827852
47.1179		0	0	0	0	0	0		0	0	0	0	0	0		0	0	0	0	0	0		0	0	0	0	0	0		0	0	0	0	0	0		0	0	0	0	0	0.156046
48.0729		0	0	0	0	0	0		0	0	0	0	0	0		0	0	0	0	0	0		0	0	0	0	0	0		0	0	0	0	0	0		0	0	0	0	0	0.255016
49.0473		0	0	0	0	0	0		0	0	0	0	0	0		0	0	0	0	0	0		0	0	0	0	0	0		0	0	0	0	0	0		0	0	0	0	0	0.37833
50.0414		0	0	0	0	0	0		0	0	0	0	0	0		0	0	0	0	0	0		0	0	0	0	0	0		0	0	0	0	0	0		0	0	0	0	0	0.52387
51.0557		0	0	0	0	0	0		0	0	0	0	0	0		0	0	0	0	0	0		0	0	0	0	0	0		0	0	0	0	0	0		0	0	0	0	0	0.688632
52.0906		0	0	0	0	0	0		0	0	0	0	0	0		0	0	0	0	0	0		0	0	0	0	0	0		0	0	0	0	0	0		0	0	0	0	0	0.86944
53.1464		0	0	0	0	0	0		0	0	0	0	0	0		0	0	0	0	0	0		0	0	0	0	0	0		0	0	0	0	0	0		0	0	0	0	0	1.06328
54.2236		0	0	0	0	0	0		0	0	0	0	0	0		0	0	0	0	0	0		0	0	0	0	0	0		0	0	0	0	0	0		0	0	0	0	0	1.26744
55.3226		0	0	0	0	0	0		0	0	0	0	0	0		0	0	0	0	0	0		0	0	0	0	0	0		0	0	0	0	0	0		0	0	0	0	0	1.48018
56.4439		0	0	0	0	0	0		0	0	0	0	0	0		0	0	0	0	0	0		0	0	0	0	0	0		0	0	0	0	0	0		0	0	0	0	0	1.70039
57.588		0	0	0	0	0	0		0	0	0	0	0	0		0	0	0	0	0	0		0	0	0	0	0	0		0	0	0	0	0	0		0	0	0	0	0	1.92846
58.7552		0	0	0	0	0	0		0	0	0	0	0	0		0	0	0	0	0	0		0	0	0	0	0	0		0	0	0	0	0	0		0	0	0.0495625	0	0	2.16561
59.9462		0	0	0	0	0	0		0	0	0	0	0	0		0	0	0	0	0	0		0	0	0	0	0	0		0	0	0	0	0	0		0	0	0.19456	0	0	2.41483
61.1612		0	0	0	0	0	0		0	0	0	0	0	0		0	0	0	0	0	0		0	0	0	0	0	0		0	0	0	0	0	0		0	0	0.472755	0	0	2.68
62.4009		0	0	0	0	0	0		0	0	0	0	0	0		0	0	0	0	0	0		0	0	0	0	0	0		0	0	0	0	0	0		0	0.0187771	0.907375	0	0.0332195	2.96677
63.6657		0	0	0	0	0	0		0	0	0	0	0	0		0	0	0	0	0	0		0	0	0	0	0	0		0	0	0	0	0	0		0	0.113506	1.51521	0	0.147521	3.28164
64.9561		0	0	0	0	0	0		0	0	0	0	0	0		0	0	0	0	0	0		0	0	0	0	0	0		0	0	0	0	0	0		0	0.325537	2.30179	0.0218131	0.379031	3.63259
66.2727		0	0	0	0	0	0		0	0	0	0	0	0		0	0	0	0	0	0		0	0	0	0	0	0		0	0	0	0	0	0		0	0.688981	3.26784	0.127301	0.75847	4.02827
67.616		0	0	0	0	0	0		0	0	0	0	0	0		0	0	0	0	0	0		0	0	0	0	0	0		0	0	0.0161845	0	0	0		0	1.22486	4.406	0.363846	1.30668	4.4784
68.9865		0	0	0	0	0	0		0	0	0	0	0	0		0	0	0	0	0	0		0	0	0	0	0	0		0	0	0.0847435	0	0	0		0	1.94833	5.70564	0.772012	2.04002	4.99313
70.3848		0	0	0	0	0	0		0	0	0	0	0	0		0	0	0	0	0	0		0	0	0	0	0	0		0	0	0.237086	0	0	0		0.00427571	2.86425	7.15091	1.37963	2.96676	5.58304
71.8114		0	0	0	0	0	0		0	0	0	0	0	0		0	0	0	0	0	0		0	0	0	0	0	0		0	0	0.502126	0	0	0		0.123652	3.973	8.72402	2.20862	4.09156	6.25883
73.2669		0	0	0	0	0	0		0	0	0	0	0	0		0	0	0	0	0	0		0	0	0	0	0	0		0	0	0.903654	0	0.016683	0		0.440061	5.26735	10.4045	3.27014	5.4127	7.03094
74.752		0	0	0	0	0	0		0	0	0	0	0	0		0	0	0	0	0	0		0	0	0	0	0	0		0	0	1.46283	0	0.109562	0		1.02193	6.7369	12.1712	4.57041	6.92564	7.90951
76.2671		0	0	0	0	0	0		0	0	0	0	0	0		0	0	0	0	0	0		0	0	0	0	0	0		0	0.0403889	2.19549	0	0.32846	0		1.91275	8.36612	14.0021	6.10685	8.621	8.9037
77.813		0	0	0	0	0	0		0	0	0	0	0	0		0	0	0	0	0	0		0	0	0	0	0	0		0	0.180216	3.11482	0	0.718409	0		3.14454	10.1375	15.8755	7.87298	10.4873	10.022
79.3902		0	0	0	0	0	0		0	0	0	0	0	0		0	0	0	0	0	0		0	0	0	0	0	0		0	0.467559	4.22869	0	1.31504	0		4.72873	12.0307	17.7707	9.85553	12.5096	11.271
80.9993		0	0	0	0	0	0		0	0	0	0	0	0		0	0	0	0	0	0		0	0	0.0499054	0	0	0		0	0.945118	5.54242	0.0733173	2.14938	0.124028		6.66749	14.0243	19.6676	12.0383	14.6716	12.6564
82.6411		0	0	0	0	0	0		0	0	0	0	0	0		0	0	0	0	0	0		0	0	0.237767	0	0	0		0	1.6451	7.05622	0.328565	3.2434	0.475857		8.94678	16.0961	21.5483	14.4003	16.9545	14.1816
84.3161		0	0	0	0	0	0		0	0	0	0	0	0		0	0.0340235	0	0	0	0		0	0.0620036	0.641536	0	0.0552399	0		0	2.59462	8.76786	0.861009	4.61464	1.14527		11.5456	18.2234	23.3962	16.9184	19.3389	15.8483
86.0251		0	0	0	0	0	0		0	0	0	0	0	0		0	0.150946	0.00715573	0	0	0		0	0.264635	1.31949	0.0219078	0.293447	0.13527		0.13628	3.81091	10.6704	1.74009	6.27207	2.19519		14.431	20.3843	25.1973	19.5665	21.8039	17.6554
87.7688		0	0	0	0	0	0		0	0	0	0	0	0		0	0.397664	0.118987	0	0	0		0	0.678717	2.32039	0.255796	0.825893	0.541891		0.557047	5.30651	12.7548	3.02285	8.22048	3.67572		17.5653	22.5571	26.939	22.3172	24.3282	19.6001
89.5477		0	0	0	0	0	0		0	0	0	0	0	0		0	0.816386	0.416525	0	0.055497	0		0	1.35949	3.67478	0.839844	1.7325	1.31982		1.36617	7.08485	15.0078	4.7427	10.4566	5.61281		20.9032	24.7218	28.6116	25.1414	26.8901	21.6763
91.3628		0	0	0	0	0	0		0	0	0	0	0	0		0	1.44663	0.972419	0	0.329662	0		0	2.35449	5.40454	1.88806	3.07836	2.55183		2.64704	9.14507	17.4141	6.9219	12.9735	8.02108		24.3965	26.8591	30.207	28.0099	29.4675	23.8761
93.2146		0	0	0	0	0	0		0	0	0	0	0	0		0	2.32182	1.84238	0	0.944393	0		0.0371899	3.69603	7.51528	3.46984	4.90073	4.28834		4.44557	11.4782	19.9554	9.56179	15.7567	10.8942		27.9931	28.9519	31.7195	30.8929	32.0388	26.188
95.104		0	0	0	0	0	0		0	0	0	0	0	0		0	3.47204	3.07366	0.0350546	2.00211	0		0.367541	5.40897	10.005	5.63416	7.22391	6.56459		6.79071	14.0715	22.6114	12.6541	18.7884	14.2163		31.6401	30.9841	33.145	33.7608	34.5824	28.5985
97.0316		0	0	0	0	0	0		0	0.00810773	0.119106	0	0.0352955	0		0	4.92	4.69672	0.360122	3.56866	0.196153		1.17126	7.50372	12.8579	8.39312	10.0483	9.38779		9.6809	16.9051	25.3595	16.1728	22.0445	17.9541		35.284	32.942	34.4813	36.5849	37.0772	31.0909
98.9984		0	0	0	0	0	0		0	0.164545	0.482998	0	0.374393	0		0	6.68446	6.73376	1.19093	5.69285	0.84977		2.59363	9.98368	16.0516	11.7423	13.3633	12.7523		13.1011	19.956	28.1758	20.0839	25.4976	22.0668		38.872	34.8132	35.7274	39.3369	39.5026	33.6465
101.005		0	0	0	0	0	0		0	0.582454	1.1891	0	1.20552	0.124216		0.00933733	8.77583	9.19095	2.67014	8.39206	2.13988		4.71614	12.839	19.5528	15.6485	17.1389	16.6291		17.0127	23.1954	31.0348	24.3394	29.1153	26.5004		42.3537	36.5872	36.8838	41.9902	41.8391	36.2434
103.052		0	0	0	0	0	0		0	1.36145	2.32091	0.064137	2.68001	0.650976		0.383013	11.2001	12.0668	4.90669	11.6693	4.20728		7.59149	16.0533	23.3229	20.0657	21.3359	20.9791		21.3671	26.5917	33.9103	28.8851	32.8624	31.1952		45.6803	38.2548	37.9517	44.5192	44.0675	38.8583
105.141		0	0	0	0	0	0		0	2.57431	3.93465	0.506265	4.88211	1.77229		1.36252	13.9544	15.345	7.94793	15.5014	7.12247		11.221	19.5989	27.3151	24.9272	25.9005	25.7449		26.0989	30.1091	36.7752	33.6567	36.6999	36.0823		48.8079	39.8089	38.9329	46.9003	46.1698	41.4651
107.272		0	0	0	0	0	0		0	4.28061	6.07334	1.58811	7.86584	3.64052		3.13801	17.0311	19.0025	11.8134	19.854	10.924		15.5833	23.4421	31.4793	30.1576	30.772	30.8614		31.1358	33.7096	39.602	38.5857	40.5868	41.0896		51.6952	41.243	39.8297	49.1113	48.129	44.0366
109.446		0	0	0	0	0	0		0.136922	6.51421	8.75465	3.47535	11.6317	6.3358		5.80766	20.4134	23.0037	16.4733	24.6721	15.5931		20.6183	27.5399	35.7596	35.668	35.8792	36.2509		36.3953	37.3524	42.3636	43.5974	44.4793	46.14		54.3072	42.5521	40.6442	51.1323	49.9291	46.5437
111.665		0	0	0	0	0	0		0.782092	9.29657	11.9842	6.28989	16.1567	9.90576		9.42898	24.0801	27.3069	21.8761	29.892	21.0856		26.2493	31.8448	40.0986	41.3648	41.147	41.8305		41.7911	40.9953	45.0329	48.6151	48.3326	51.1551		56.6122	43.732	41.3785	52.9451	51.5551	48.9565
113.928		0	0	0	0	0	0		2.17891	12.6254	15.745	10.0747	21.3778	14.3403		13.9885	28.0008	31.8604	27.9334	35.4356	27.3138		32.3728	36.3016	44.436	47.1479	46.4941	47.5101		47.2323	44.5946	47.5836	53.5599	52.1007	56.0557		58.5857	44.7793	42.0341	54.5338	52.9935	51.2444
116.237		0	0	0	0	0	0		4.51339	16.4873	20.0096	14.8376	27.2152	19.604		19.4425	32.1413	36.6081	34.5413	41.2189	34.1715		38.875	40.8521	48.7113	52.9159	51.8372	53.1971		52.6271	48.1063	49.99	58.3528	55.737	60.7634		60.2069	45.691	42.6118	55.8844	54.2316	53.3764
118.593		0	0	0	0	0	0		7.86967	20.8479	24.7316	20.5253	33.562	25.6182		25.6963	36.4591	41.4865	41.5715	47.1489	41.5226		45.6266	45.4335	52.8642	58.5675	57.0916	58.7969		57.8847	51.4862	52.2281	62.9166	59.1957	65.2029		61.4625	46.4646	43.1115	56.9856	55.2587	55.322
120.997		0	0	0	0	0	0		12.2873	25.6636	29.8561	27.0581	40.3011	32.2862		32.6346	40.9081	46.4292	48.8864	53.13	49.2195		52.4933	49.9808	56.8353	64.0027	62.1728	64.215		62.9154	54.6906	54.2748	67.1758	62.4313	69.3013		62.3431	47.0977	43.5324	57.8274	56.0646	57.0513
123.449		0	0	0	0	0	0		17.7292	30.8733	35.3133	34.3125	47.3004	39.482		40.11	45.4358	51.3659	56.3356	59.0631	57.0981		59.3362	54.4273	60.5684	69.1274	66.9991	69.3596		67.6353	57.6775	56.1093	71.0607	65.4003	72.9927		62.8465	47.5881	43.8721	58.4031	56.6415	58.5358
125.952		0	0	0	0	0	0		24.1257	36.4088	41.0272	42.1475	54.423	47.0686		47.9632	49.9869	56.225	63.7656	64.8487	64.9896		66.0163	58.7061	64.0092	73.8516	71.4908	74.1417		71.9639	60.4058	57.7121	74.5047	68.0608	76.2148		62.9741	47.9333	44.1278	58.7072	56.9822	59.7484
128.505		0	0	0	0	0	0		31.3542	42.1888	46.9118	50.3954	61.5285	54.8928		56.0196	54.5017	60.9342	71.0211	70.3898	72.7218		72.3991	62.7511	67.1089	78.0954	75.5749	78.4795		75.8298	62.8379	59.0664	77.4503	70.3745	78.9155		62.7339	48.1309	44.2948	58.7372	57.0819	60.665
131.109		0	0	0	0	0	0		39.2708	48.1272	52.8773	58.8789	68.4768	62.7967		64.1006	58.9188	65.4215	77.9485	75.5913	80.1234		78.3544	66.4976	69.8216	81.7847	79.1822	82.2958		79.167	64.9378	60.1572	79.8448	72.3056	81.0478		62.1372	48.1784	44.3683	58.4923	56.9369	61.2634
133.767		0	0	0	0	0	0		47.7	54.1297	58.8288	67.41	75.1334	70.6188		72.0272	63.1747	69.618	84.4029	80.3648	87.0317		83.7642	69.8847	72.1088	84.8594	82.2534	85.5244		81.9216	66.6743	60.9724	81.6471	73.8234	82.5765		61.2008	48.0731	44.3417	57.9744	56.5458	61.5259
136.478		0	0	0	0	0	0		56.4557	60.0996	64.6701	75.7987	81.3687	78.1982		79.623	67.206	73.4566	90.2457	84.6266	93.2903		88.5183	72.8546	73.9362	87.2666	84.7346	88.1055		84.0463	68.019	61.5019	82.8221	74.9005	83.4731		59.9443	47.8121	44.2082	57.187	55.9085	61.4372
139.244		0	0	0	0	0	1.37681		65.3388	65.9374	70.3051	83.8583	87.0661	85.381		86.7232	70.9498	76.8762	95.3548	88.3039	98.7614		92.5249	75.3562	75.2778	88.9694	86.5842	89.9938		85.5078	68.9494	61.7392	83.3483	75.5165	83.7225		58.3914	47.3929	43.9605	56.1365	55.0274	60.9879
142.067		0	0	3.49976	8.23459	6.98978	11.2581		74.1483	71.5438	75.6389	91.4071	92.1173	92.0192		93.1712	74.3446	79.8195	99.6187	91.3301	103.318		95.7026	77.3425	76.1126	89.9392	87.7673	91.1511		86.2804	69.4462	61.6794	83.2109	75.6544	83.3163		56.568	46.813	43.5909	54.8308	53.9064	60.1717
144.946		3.03925	1.12013	12.3572	27.3513	24.6505	31.4562		82.687	76.8217	80.5816	98.2788	96.4332	97.9806		98.8318	77.3326	82.2378	102.949	93.6531	106.861		97.9926	78.7761	76.4288	90.1644	88.2632	91.5561		86.3535	69.4974	61.3217	82.4101	75.3057	82.2607		54.5028	46.0703	43.0918	53.2807	52.5522	58.9891
147.884		15.5514	10.6232	27.5124	57.7241	54.0735	61.8472		90.7629	81.6769	85.0467	104.317	99.9347	103.142		103.582	79.8592	84.0875	105.27	95.2283	109.303		99.3481	79.6249	76.22	89.642	88.0586	91.1957		85.7244	69.0949	60.667	80.9532	74.466	80.5687		52.2258	45.1632	42.4559	51.4987	50.9728	57.444
150.881		38.7453	30.3934	48.4851	96.6264	92.7666	99.6997		98.2005	86.0227	88.9575	109.392	102.566	107.405		107.327	81.8763	85.3362	106.536	96.0281	110.591		99.7475	79.8686	75.4895	88.3857	87.1556	90.0742		84.4059	68.2385	59.7202	78.8625	73.1403	78.2673		49.7686	44.0913	41.6769	49.4999	49.1795	55.5481
153.94		71.9585	60.3647	74.2746	140.403	137.135	141.52		104.836	89.7774	92.2425	113.387	104.282	110.681		109.987	83.3403	85.9575	106.712	96.0335	110.689		99.1819	79.4931	74.2457	86.4179	85.5635	88.2051		82.4182	66.9323	58.4882	76.1674	71.3377	75.3906		47.1632	42.8549	40.7492	47.3011	47.1848	53.3167
157.06		112.074	97.8547	103.182	184.585	182.539	183.198		110.531	92.8714	94.8439	116.219	105.063	112.91		111.514	84.2174	85.9379	105.797	95.2434	109.594		97.6678	78.4976	72.507	83.7767	83.3075	85.6192		79.7966	65.189	56.9817	72.9116	69.0774	71.9853		44.4417	41.4561	39.6693	44.9219	45.0047	50.7731
160.243		155.296	139.42	133.313	224.724	224.292	220.683		115.164	95.2423	96.711	117.82	104.901	114.046		111.878	84.4794	85.2707	103.805	93.666	107.324		95.2344	76.8882	70.2965	80.5075	80.4201	82.3557		76.5833	63.0256	55.2133	69.1454	66.383	68.1045		41.6361	39.8982	38.4346	42.3833	42.6563	47.9443
163.491		197.384	181.009	162.644	257.071	258.362	250.614		118.645	96.8433	97.8093	118.162	103.812	114.074		111.08	84.1105	83.9627	100.777	91.3278	103.928		91.9349	74.685	67.6462	76.6697	76.948	78.4706		72.8336	60.4679	53.1993	64.9317	63.2875	63.8118		38.7774	38.1872	37.0459	39.7089	40.1602	44.865
166.805		234.238	218.627	189.205	278.473	281.317	270.185		120.903	97.6367	98.113	117.232	101.822	112.993		109.139	83.1014	82.0282	96.7738	88.2642	99.4752		87.834	71.9151	64.5928	72.3288	72.9452	74.0273		68.6092	57.5458	50.9578	60.3387	59.8287	59.1762		35.8958	36.3303	35.5051	36.9238	37.5382	41.5733
170.186		262.597	248.966	211.308	287.273	291.293	277.953		121.903	97.6033	97.6143	115.057	98.9819	110.831		106.107	81.4571	79.4948	91.8801	84.5276	94.0667		83.0172	68.6196	61.1806	67.5611	68.4781	69.1034		63.982	54.2974	48.5103	55.4443	56.0529	54.2743		33.0194	34.3383	33.8183	34.0552	34.8151	38.1139
173.636		279.809	269.254	227.484	282.644	287.302	273.226		121.627	96.7337	96.3146	111.682	95.3497	107.632		102.048	79.1898	76.3973	86.1955	80.1789	87.8176		77.5794	64.8462	57.4576	62.4475	63.6186	63.7828		59.0289	50.7649	45.8802	50.3306	52.0102	49.1864		30.1751	32.2236	31.9933	31.1316	32.0169	34.5346
177.155		284.687	278.054	236.806	265.415	270.133	256.799		120.095	95.0386	94.2341	107.186	91.0026	103.465		97.0578	76.3268	72.7833	79.8424	75.2937	80.8703		71.6317	60.6553	53.4778	57.0757	58.4486	58.1598		53.8339	46.9975	43.0935	45.0854	47.7581	43.9969		27.3871	30.0024	30.0423	28.1832	29.1719	30.8878
180.746		276.814	274.649	238.649	237.183	241.404	230.154		117.346	92.539	91.4022	101.665	86.0256	98.4149		91.243	72.9029	68.7064	72.9535	69.9544	73.3781		65.2917	56.1131	49.2977	51.5364	53.0537	52.3332		48.4839	43.0477	40.1778	39.7982	43.3571	38.7915		24.678	27.6926	27.9795	25.2408	26.3097	27.2282
184.409		257.284	259.754	233.029	200.826	204.121	195.917		113.449	89.2761	87.8663	95.2472	80.5166	92.5872		84.733	68.968	64.2315	65.6773	64.255	65.5123		58.6865	51.2961	44.9779	45.9225	47.5257	46.4072		43.069	38.9731	37.1632	34.5601	38.8726	33.6561		22.0671	25.3161	25.8237	22.3365	23.4611	23.6126
188.147		227.863	234.735	220.279	159.689	161.802	157.132		108.494	85.3009	83.6824	88.072	74.5788	86.0987		77.6662	64.5788	59.4283	58.1687	58.2938	57.4504		51.9467	46.2852	40.5801	40.3273	41.958	40.4877		37.68	34.8339	34.0808	29.461	34.3715	28.6752		19.572	22.8965	23.5957	19.5022	20.6576	20.0981
191.961		191.412	202.048	201.323	117.603	118.501	117.284		102.594	80.6832	78.9226	80.3021	68.3228	79.0829		70.1955	59.8055	54.3746	50.5894	52.1764	49.3762		45.2049	41.1677	36.1673	34.842	36.445	34.6808		32.406	30.6928	30.9633	24.5869	29.9228	23.9286		17.207	20.4608	21.3203	16.7699	17.931	16.7409
195.851		151.164	164.545	177.345	78.3899	78.2636	79.8544		95.879	75.5014	73.6661	72.1089	61.8611	71.6797		62.4786	54.7244	49.1516	43.1017	46.0099	41.4734		38.5928	36.0333	31.8024	29.5555	31.0804	29.0905		27.3343	26.6133	27.844	20.0199	25.595	19.4921		14.9846	18.0375	19.024	14.1707	15.3131	13.5956
199.821		110.682	125.503	149.943	45.2746	44.4898	47.8179		88.4966	69.8495	68.0048	63.6757	55.3072	64.0383		54.6779	49.4223	43.845	35.8642	39.9029	33.9182		32.2358	30.9735	27.5467	24.5494	25.9534	23.814		22.5454	22.6586	24.7568	15.8316	21.455	15.431		12.9138	15.6572	16.7364	11.7342	12.8343	10.7113
203.871		73.4584	88.2083	120.854	20.8826	19.9237	23.6315		80.6044	63.8283	62.0359	55.1888	48.7738	56.31		46.9555	43.99	38.5415	29.03	33.9625	26.879		26.2538	26.0791	23.4597	19.9002	21.1492	18.9431		18.1147	18.8906	21.7359	12.0866	17.5669	11.8038		11.0021	13.3514	14.4883	9.48818	10.524	8.13323
208.003		42.3397	55.5187	91.9342	6.00977	5.30066	8.17042		72.371	57.5493	55.8644	46.8341	42.3681	48.6459		39.4677	38.5247	33.3279	22.7353	28.2904	20.5006		20.7512	21.4367	19.5958	15.6717	16.7422	14.5546		14.1054	15.3667	18.8145	8.83206	13.9881	8.65254		9.25387	11.1521	12.3116	7.45664	8.40833	5.8957
212.22		19.5865	29.851	65.0097	0.220343	0	1.24412		63.9683	51.1279	49.5981	38.7938	36.1931	41.1948		32.3649	33.1248	28.2893	17.1043	22.9836	14.9119		15.8223	17.1288	16.0064	11.9199	12.7995	10.7157		10.5726	12.1409	16.0253	6.10479	10.7713	6.00954		7.67177	9.09089	10.2386	5.66078	6.51128	4.02618
216.521		5.75983	12.2823	41.643	0	0	0		55.569	44.6843	43.347	31.2352	30.3404	34.0953		25.7799	27.8889	23.5056	12.23	18.1257	10.2004		11.536	13.2267	12.7342	8.68275	9.37025	7.47014		7.55248	9.25781	13.3989	3.9169	7.95652	3.88429		6.25587	7.19721	8.30019	4.11513	4.85095	2.53514
220.91		0.313434	2.99986	23.1566	0	0	0		47.3435	38.3388	37.2205	24.3145	24.8947	27.4781		19.8337	22.9138	19.0527	8.18617	13.7921	6.42866		7.94622	9.79343	9.81682	5.9873	6.49288	4.84733		5.0705	6.75586	10.964	2.26638	5.57613	2.27333		5.00484	5.49869	6.52622	2.83015	3.44185	1.42282
225.387		0	0	10.1617	0	0	0		39.4517	32.2087	31.3237	18.158	19.9237	21.4536		14.618	18.2888	14.9948	5.00004	10.0367	3.59923		5.0717	6.87265	7.28013	3.83688	4.18034	2.84383		3.12669	4.65852	8.74552	1.11921	3.64386	1.14414		3.91496	4.01734	4.9422	1.80645	2.28965	0.665401
229.956		0	0	2.79517	0	0	0		32.0453	26.4077	25.7573	12.8728	15.4859	16.119		10.2068	14.0972	11.3893	2.6719	6.90093	1.68008		2.91129	4.49567	5.14294	2.22144	2.43097	1.43727		1.70687	2.98016	6.76555	0.423525	2.16242	0.448075		2.98139	2.77137	3.57061	1.03885	1.39479	0.225151
234.617		0	0	0	0	0	0		25.2534	21.0373	20.6106	8.52011	11.6184	11.5405		6.63259	10.4056	8.27601	1.13998	4.3967	0.560256		1.41908	2.66502	3.40862	1.10148	1.21005	0.562539		0.765098	1.71379	5.03986	0.08805	1.10919	0.101113		2.19721	1.76906	2.42582	0.508741	0.745344	0.0325176
239.372		0	0	0	0	0	0		19.1916	16.1907	15.9645	5.13399	8.34678	7.76581		3.90453	7.27023	5.68435	0.307537	2.51904	0.08457		0.524428	1.36641	2.07191	0.421386	0.464363	0.130675		0.237936	0.840055	3.58035	0	0.447098	0		1.55445	1.01252	1.51704	0.189765	0.32226	0
244.224		0	0	0	0	0	0		13.9409	11.9397	11.8806	2.68669	5.67251	4.80162		1.97885	4.72024	3.61996	0	1.22516	0		0.102682	0.547069	1.10852	0.0906557	0.0998234	0		0.0236973	0.311386	2.3899	0	0.106572	0		1.04321	0.488798	0.84084	0.0380765	0.090172	0
249.174		0	0	0	0	0	0		9.56308	8.34244	8.40848	1.11555	3.58412	2.63133		0.782691	2.7687	2.07499	0	0.451295	0		0	0.132537	0.483868	0	0	0		0	0.0643244	1.46612	0	0	0		0.652594	0.175987	0.386202	0	0.00449485	0
254.224		0	0	0	0	0	0		6.07474	5.42527	5.57007	0.280695	2.04396	1.18763		0.179854	1.39066	1.01146	0	0.0877611	0		0	0	0.141025	0	0	0		0	0	0.794572	0	0	0		0.369649	0.0313155	0.124372	0	0	0
259.377		0	0	0	0	0	0		3.46753	3.1961	3.37156	0	1.00102	0.375664		0	0.539171	0.374812	0	0	0		0	0	0.0111413	0	0	0		0	0	0.354035	0	0	0		0.180321	0	0.0163751	0	0	0
264.635		0	0	0	0	0	0		1.67818	1.62063	1.78379	0	0.37762	0.0415282		0	0.117291	0.0743688	0	0	0		0	0	0	0	0	0		0	0	0.107952	0	0	0		0.0680881	0	0	0	0	0
269.998		0	0	0	0	0	0		0.613729	0.640942	0.758032	0	0.0828393	0		0	0	0	0	0	0		0	0	0	0	0	0		0	0	0.0112408	0	0	0		0.0150265	0	0	0	0	0
275.471		0	0	0	0	0	0		0.117704	0.146936	0.203066	0	0	0		0	0	0	0	0	0		0	0	0	0	0	0		0	0	0	0	0	0		0	0	0	0	0	0
281.055		0	0.530947	0	0	0	0		0	0	0.0047329	0	0	0		0	0	0	0	0	0		0	0	0	0	0	0		0	0	0	0	0	0		0	0	0	0	0	0
286.751		0	2.36137	0	0	0	0		0	0	0	0	0	0		0	0	0	0	0	0		0	0	0	0	0	0		0	0	0	0	0	0		0	0	0	0	0	0
292.563		1.29187	5.58983	0	0	0	0.123384		0	0	0	0	0.0440573	0		0	0	0	0	0	0		0	0	0	0	0	0		0	0	0	0	0	0		0	0	0	0	0	0
298.493		4.00708	9.45274	0	0.780284	0.39018	1.44424		0	0	0	0	0.164205	0		0	0	0	0	0	0		0	0	0	0	0	0		0	0	0	0	0	0		0	0	0	0	0	0
304.543		7.71027	12.9895	0	3.19778	2.55131	4.23841		0	0	0	0	0.38329	0		0	0	0	0	0	0		0	0	0	0	0	0		0	0	0	0	0	0		0	0	0	0	0	0
310.716		11.3814	15.2734	0	6.70692	6.10676	7.76764		0	0	0	0	0.707873	0		0	0	0	0	0	0		0	0	0	0	0	0		0	0	0	0	0	0		0	0	0	0	0	0
317.014		13.9607	15.5753	0	10.3842	10.1701	11.0627		0	0	0	0	1.13749	0		0	0	0	0	0	0		0	0	0	0	0	0		0	0	0	0	0	0		0	0	0	0	0	0
323.44		14.7414	13.8218	0	13.1406	13.5169	13.1866		0	0	0	0	1.65995	0		0	0	0	0	0	0		0	0	0	0	0	0		0	0	0	0	0	0		0	0	0	0	0	0
329.995		13.3482	10.3252	0	14.0502	15.0436	13.4163		0	0	0	0	2.25841	0		0	0	0	0	0	0		0	0	0	0	0	0		0	0	0	0	0	0		0	0	0	0	0	0
336.684		10.2221	6.10044	0	12.8682	14.3244	11.7221		0	0	0	0	2.909	0		0	0	0	0	0	0		0	0	0	0	0	0		0	0	0	0	0	0		0	0	0	0	0	0
343.508		6.18681	2.36475	0	9.78087	11.3976	8.4694		0	0	0	0	3.58549	0		0	0	0	0	0	0		0	0	0	0	0	0		0	0	0	0	0	0		0	0	0	0	0	0
350.471		2.52443	0.16307	0	5.79547	7.23981	4.6989		0	0	0	0	4.25919	0		0	0	0	0	0	0		0	0	0	0	0	0		0	0	0	0	0	0		0	0	0	0	0	0
357.575		0.439662	0	0	2.17405	3.15603	1.60339		0	0	0	0	4.90123	0		0	0	0	0	0	0		0	0	0	0	0	0		0	0	0	0	0	0		0	0	0	0	0	0
364.822		0	0	0	0.0529505	0.471972	0		0	0	0	0	5.48429	0		0	0	0	0	0	0		0	0	0	0	0	0		0	0	0	0	0	0		0	0	0	0	0	0
372.217		0	0	0.233073	0	0	0		0	0	0	0	5.98271	0		0	0	0	0	0	0		0	0	0	0	0	0		0	0	0	0	0	0		0	0	0	0	0	0
379.761		0	0	1.24385	0	0	0		0	0	0	0	6.37564	0		0	0	0	0	0	0		0	0	0	0	0	0		0	0	0	0	0	0		0	0	0	0	0	0
387.459		0	0	3.17377	0	0	0		0	0	0	0	6.64522	0		0	0	0	0	0	0		0	0	0	0	0	0		0	0	0	0	0	0		0	0	0	0	0	0
395.312		0	0	5.63525	0	0	0		0	0	0	0	6.78061	0		0	0	0	0	0	0		0	0	0	0	0	0		0	0	0	0	0	0		0	0	0	0	0	0
403.325		0	0	8.1059	0	0	0		0	0	0	0	6.77482	0		0	0	0	0	0	0		0	0	0.00855576	0	0	0		0	0	0	0	0	0		0	0	0	0	0	0
411.5		0	0	10.0244	0	0	0		0	0	0	0	6.62885	0		0	0	0	0	0	0		0	0	0.0752143	0	0	0		0	0	0	0	0	0		0.0216333	0	0	0.0619734	0	0
419.84		0	0	10.9068	0	0	0		0	0	0	0	6.34774	0		0	0	0	0	0	0		0	0	0.23904	0	0	0		0	0	0	0	0	0.0613661		0.105618	0	0	0.239637	0	0.00760549
428.35		0	0	10.5665	0	0	0		0	0	0.00256284	0	5.9443	0.0178251		0	0	0.0395607	0	0	0		0	0	0.520122	0	0	0		0	0	0	0.0582518	0	0.231164		0.277185	0.0234461	0.00986759	0.557416	0.000752198	0.112248
437.032		0	0	9.00705	0	0	0		0	0	0.0726182	0	5.43489	0.099278		0.0255436	0	0.17418	0	0.0661703	0		0.0361947	0	0.930112	0	0	0		0.0501917	0.0681884	0	0.230259	0	0.54108		0.554236	0.154381	0.114919	1.02685	0.080632	0.378515
445.89		0	0	6.61916	0	0	0		0	0	0.246659	0.070904	4.84211	0.266148		0.130974	0	0.432907	0	0.237534	0.0141263		0.165818	0.0612898	1.46593	0	0.0417695	0		0.203449	0.263252	0.0521791	0.540293	0	0.996249		0.941062	0.43636	0.364394	1.63746	0.284363	0.827808
454.928		0	0	3.94761	0	0	0		0.00823917	0.0548103	0.548831	0.269575	4.19103	0.530187		0.354739	0	0.833251	0	0.539361	0.143739		0.429238	0.255603	2.11823	0.0566476	0.190195	0.0605821		0.496605	0.624581	0.211321	0.999249	0.0606983	1.59066		1.43577	0.895115	0.791374	2.36968	0.641634	1.46329
464.149		0	0	1.66367	0	0	0		0.0702921	0.214136	0.982318	0.615197	3.51021	0.886854		0.708409	0	1.37302	0.0610187	0.973724	0.434832		0.837953	0.613482	2.86739	0.220162	0.476444	0.239784		0.938724	1.15835	0.506413	1.59576	0.235042	2.30035		2.02557	1.52583	1.40061	3.18977	1.15586	2.25851
473.557		0	0	0.352973	0	0	0		0.219342	0.510817	1.54165	1.11158	2.82906	1.32525		1.1925	0	2.04186	0.260723	1.53321	0.910445		1.39144	1.14801	3.68972	0.524723	0.917204	0.575304		1.52717	1.85686	0.954906	2.30955	0.558862	3.09446		2.69305	2.31103	2.18476	4.05893	1.81929	3.1756
483.155		0	0	0	0	0	0		0.467618	0.949305	2.20761	1.73838	2.17666	1.82514		1.78998	0	2.81638	0.62914	2.19553	1.55686		2.06983	1.8436	4.5557	0.97673	1.50494	1.07065		2.2403	2.69022	1.55407	3.1069	1.03866	3.93269		3.41328	3.21337	3.11653	4.93218	2.60597	4.16072
492.948		0	0	0	0	0	0		0.818718	1.52249	2.95579	2.46636	1.5808	2.36313		2.47722	0.0956184	3.66831	1.17664	2.9329	2.34636		2.84586	2.67342	5.43391	1.5709	2.22236	1.71547		3.04913	3.62015	2.29258	3.94952	1.66872	4.77196		4.1586	4.18825	4.16083	5.7634	3.48287	5.15531
502.94		0	0	0	0	0	0		1.26246	2.20522	3.75467	3.25426	1.06432	2.91247		3.22144	0.340513	4.56267	1.88236	3.7103	3.23143		3.68189	3.59417	6.29133	2.28305	3.03722	2.47795		3.91422	4.59708	3.14506	4.79391	2.42382	5.56768		4.89775	5.18195	5.27124	6.50796	4.40705	6.0977
513.134		0	0	0	0	0	0		1.7834	2.96583	4.57066	4.05754	0.646304	3.4459		3.98717	0.766369	5.46259	2.71368	4.49082	4.15852		4.53712	4.55718	7.09509	3.08176	3.91205	3.31861		4.793	5.56833	4.08065	5.59595	3.27137	6.27625		5.59876	6.13877	6.39781	7.12367	5.33266	6.92758
523.535		0	0	0	0	0	0		2.35865	3.76412	5.36882	4.8299	0.335632	3.93753		4.73699	1.36853	6.33021	3.62177	5.23688	5.06889		5.36834	5.50848	7.81449	3.92558	4.80306	4.18839		5.64045	6.48001	5.06072	6.31366	4.16866	6.85944		6.23026	7.00402	7.48761	7.57644	6.21193	7.59273
534.146		0	0	0	0	0	0		2.96296	4.55787	6.11475	5.52634	0.134737	4.36306		5.434	2.12789	7.12841	4.55312	5.91203	5.90435		6.1329	6.39401	8.42077	4.77019	5.66528	5.03617		6.41213	7.2799	6.04432	6.90774	5.07018	7.28314		6.76221	7.72581	8.48817	7.83761	6.99807	8.0473
544.973		0	0	0	0	0	0		3.56893	5.30457	6.77734	6.10803	0.0303557	4.70291		6.04503	3.00372	7.82384	5.45101	6.48449	6.61314		6.79237	7.164	8.89053	5.56958	6.45506	5.81166		7.06812	7.92317	6.9888	7.34701	5.92886	7.524		7.16915	8.26198	9.35159	7.8916	7.64962	8.26204
556.019		0	0	0	0	0	0		4.14917	5.9634	7.32806	6.54076	0	4.94051		6.5399	3.94787	8.38603	6.25994	6.92585	7.14902		7.31184	7.77286	9.20369	6.27885	7.13102	6.4672		7.57223	8.37053	7.85214	7.60549	6.69878	7.56503		7.42889	8.57697	10.0339	7.73021	8.12935	8.21753
567.288		0	0	0	0	0	0		4.67827	6.49983	7.74504	6.80185	0	5.06605		6.8962	4.90398	8.7919	6.93158	7.21615	7.4803		7.66562	8.18669	9.34788	6.85873	7.65919	6.96426		7.89819	8.59658	8.59618	7.66948	7.33973	7.40331		7.52723	8.65141	10.5018	7.361	8.4112	7.91583
578.787		0	0	0	0	0	0		5.13262	6.88376	8.01028	6.87522	0	5.0734		7.09605	5.81454	9.02276	7.42325	7.34028	7.58385		7.83357	8.37878	9.31497	7.27432	8.01048	7.27045		8.02572	8.584	9.1859	7.53199	7.81582	7.04333		7.45469	8.47502	10.7286	6.79952	8.47576	7.37014
590.518		0	0	0	0	0	0		5.49353	7.09588	8.11446	6.75884	0	4.9639		7.13166	6.62518	9.06961	7.70673	7.29361	7.4553		7.80785	8.33879	9.10583	7.5021	8.16752	7.36814		7.94793	8.33314	9.59471	7.20021	8.10229	6.50448		7.21214	8.057	10.7024	6.07678	8.31857	6.61548
602.487		0	0	0	0	0	0		5.74527	7.12302	8.05278	6.45784	0	4.74258		7.00045	7.28547	8.92858	7.76215	7.07696	7.09995		7.58715	8.06507	8.72594	7.52524	8.11943	7.24789		7.6651	7.85343	9.80109	6.6884	8.18086	5.81322		6.80599	7.41636	10.4197	5.23074	7.94307	5.69684
614.699		0	0	0	0	0	0		5.87871	6.96498	7.82962	5.99108	0	4.42136		6.71032	7.75682	8.60634	7.58779	6.70185	6.54186		7.18331	7.57373	8.18987	7.34173	7.8691	6.91748		7.19195	7.17225	9.79513	6.02427	8.04758	5.0086		6.25373	6.59095	9.89334	4.31085	7.36873	4.6758
627.158		0	0	0	0	0	0		5.88821	6.62816	7.45382	5.38371	0	4.01521		6.2742	8.00816	8.11468	7.19119	6.18493	5.81376		6.61454	6.88942	7.51649	6.95732	7.42641	6.39321		6.55023	6.32529	9.57313	5.24155	7.70597	4.13481		5.5782	5.627	9.14465	3.37052	6.62272	3.61982
639.87		0	0	0	0	0	0		5.77529	6.13169	6.94257	4.67153	0	3.54429		5.71422	8.02569	7.47515	6.59787	5.55196	4.963		5.91069	6.05233	6.73254	6.39331	6.81464	5.70749		5.7745	5.36254	9.1444	4.38382	7.17444	3.24297		4.81197	4.58426	8.21048	2.46647	5.74615	2.60154
652.84		0	0	0	0	0	0		5.54492	5.50051	6.31677	3.89437	0	3.03067		5.05641	7.80492	6.71363	5.84156	4.83257	4.04247		5.10661	5.10914	5.86803	5.67828	6.06324	4.89976		4.90474	4.33942	8.52467	3.49807	6.47843	2.38551		3.99161	3.52692	7.13458	1.65417	4.78587	1.69209
666.072		0	0	0	0	0	0		5.20857	4.76955	5.60352	3.09703	0	2.49882		4.33304	7.36039	5.86337	4.96982	4.06214	3.11141		4.24479	4.11604	4.95813	4.85373	5.21205	4.02054		3.98902	3.31774	7.74194	2.63441	5.65598	1.61229		3.15936	2.52207	5.97184	0.979583	3.79684	0.949576
679.573		0	0	0	0	0	0		4.78064	3.97754	4.83227	2.32494	0	1.9736		3.57843	6.71576	4.96033	4.03536	3.27777	2.22948		3.3701	3.1317	4.03956	3.96628	4.30492	3.1239		3.07772	2.35964	6.8297	1.84212	4.75024	0.968757		2.3587	1.63455	4.78098	0.479769	2.8359	0.419682
693.347		0	0	0	0	0	0		4.28047	3.16794	4.03543	1.62045	0	1.47872		2.82869	5.9114	4.04385	3.09663	2.5173	1.45057		2.52857	2.21433	3.14997	3.06908	3.39036	2.26601		2.22135	1.52115	5.83065	1.16349	3.81156	0.484264		1.6316	0.915786	3.62387	0.164478	1.95813	0.109695
707.4		0	0	0	0	0	0		3.72926	2.38487	3.24589	1.02209	0	1.03636		2.11942	4.9946	3.15364	2.21226	1.81739	0.822048		1.76472	1.41864	2.32609	2.21627	2.51735	1.50106		1.46794	0.851271	4.79084	0.634161	2.8919	0.175976		1.01688	0.405289	2.56132	0.024393	1.21445	0
721.739		0	0	0	0	0	0		3.15077	1.66975	2.49536	0.555495	0	0.663572		1.48233	4.02281	2.32733	1.4348	1.20899	0.370021		1.1154	0.785063	1.59989	1.45822	1.73113	0.872386		0.854534	0.375817	3.75995	0.269318	2.04189	0.0273911		0.541257	0.106917	1.64571	0	0.639971	0
736.368		0	0	0	0	0	0		2.56927	1.06037	1.81379	0.237155	0	0.373721		0.945596	3.05614	1.59988	0.810147	0.71829	0.105533		0.61094	0.3427	0.999257	0.840087	1.0725	0.413922		0.409244	0.103914	2.78761	0.0699666	1.30871	0		0.222105	0	0.921613	0	0.257488	0
751.293		0	0	0	0	0	0		2.00857	0.582449	1.22514	0.0595099	0	0.170711		0.526872	2.1542	0.997405	0.362951	0.358111	0		0.262871	0.0888701	0.540204	0.388808	0.567546	0.131945		0.134862	0	1.91889	0	0.726555	0		0.0504768	0	0.409931	0	0.0555126	0
766.521		0	0	0	0	0	0		1.49136	0.252937	0.749135	0	0	0.052605		0.236802	1.37293	0.539717	0.102832	0.132474	0		0.0701789	0	0.230798	0.117846	0.231798	0.0140542		0.0173463	0	1.19413	0	0.319625	0		0	0	0.115288	0	0	0
782.057		0	0	0	0	0	0		1.03642	0.0656803	0.394359	0	0	0.00361979		0.0683236	0.753209	0.229966	0	0.0234707	0		0	0	0.0589028	0.00391352	0.0527112	0		0	0	0.638443	0	0.0845396	0		0	0	0	0	0	0
797.909		0	0	0	0	0	0		0.65967	0	0.162542	0	0	0		0.0036821	0.324082	0.0608867	0	0	0		0	0	0	0	0	0		0	0	0.266281	0	0	0		0	0	0	0	0	0
814.082		0	0	0	0	0	0		0.369515	0	0.0390922	0	0	0		0	0.0815418	0	0	0	0		0	0	0	0	0	0		0	0	0.0639337	0	0	0		0	0	0	0	0	0
830.582		0	0	0	0	0	0		0.169715	0	0	0	0	0		0	0	0	0	0	0		0	0	0	0	0	0		0	0	0	0	0	0		0	0	0	0	0	0
847.417		0	0	0	0	0	0		0.0529953	0	0	0	0	0		0	0	0	0	0	0		0	0	0	0	0	0		0	0	0	0	0	0		0	0	0	0	0	0
864.594		0	0	0	0	0	0		0.00573182	0	0	0	0	0		0	0	0	0	0	0		0	0	0	0	0	0		0	0	0	0	0	0		0	0	0	0	0	0
882.118		0	0	0	0	0	0		0	0	0	0	0	0		0	0	0	0	0	0		0	0	0	0	0	0		0	0	0	0	0	0		0	0	0	0	0	0
899.998		0	0	0	0	0	0		0	0	0	0	0	0		0	0	0	0	0	0		0	0	0	0	0	0		0	0	0	0	0	0		0	0	0	0	0	0
918.24		0	0	0	0	0	0		0	0	0	0	0	0		0	0	0	0	0	0		0	0	0	0	0	0		0	0	0	0	0	0		0	0	0	0	0	0
936.851		0	0	0	0	0	0		0	0	0	0	0	0		0	0	0	0	0	0		0	0	0	0	0	0		0	0	0	0	0	0		0	0	0	0	0	0
955.84		0	0	0	0	0	0		0	0	0	0	0.028081	0		0	0	0	0	0	0		0	0	0	0	0	0		0	0	0	0	0	0		0	0	0	0	0	0
975.214		0	0	0	0	0	0		0	0	0	0	0.119639	0		0	0	0	0	0	0		0	0	0	0	0	0		0	0	0	0	0	0		0	0	0	0	0	0
994.981		0	0	0	0	0	0		0	0	0	0	0.295474	0		0	0	0	0	0	0		0	0	0	0	0	0		0	0	0	0	0	0		0	0	0	0	0	0
1015.15		0	0	0	0	0	0		0	0	0	0	0.570107	0		0	0	0	0	0	0		0	0	0	0	0	0		0	0	0	0	0	0		0	0	0	0	0	0
1035.72		0	0	0	0	0	0		0	0	0	0	0.94747	0		0	0	0	0	0	0		0	0	0	0	0	0		0	0	0	0	0	0		0	0	0	0	0	0
1056.72		0	0	0	0	0	0		0	0	0	0	1.42713	0		0	0	0	0	0	0		0	0	0	0	0	0		0	0	0	0	0	0		0	0	0	0	0	0
1078.14		0	0	0	0	0	0		0.0544073	0	0	0	2.00167	0		0	0	0	0	0	0		0	0	0	0	0	0		0	0	0	0	0	0		0	0	0	0	0	0
1099.99		0	0	0	0	0	0		0.21441	0	0	0	2.66099	0		0	0	0	0	0	0		0	0	0	0	0	0		0	0	0	0	0	0		0	0	0	0	0	0
1122.28		0	0	0	0	0	0		0.512272	0	0.0524874	0	3.39106	0.0613848		0	0	0	0	0	0		0	0	0	0	0	0		0	0	0	0	0	0		0	0	0	0	0	0
1145.03		0	0	0	0	0	0		0.97132	0	0.239114	0	4.17656	0.237169		0	0	0	0	0	0		0	0	0	0	0	0		0	0	0	0	0	0		0	0	0	0	0	0
1168.24		0	0	0	0	0	0		1.59831	0	0.612975	0	5.00072	0.559114		0	0	0	0	0	0		0	0	0	0	0	0		0	0	0	0	0	0		0	0	0	0	0	0
1191.92		0	0	0	0	0	0		2.39242	0	1.21384	0	5.84652	1.04926		0	0	0	0	0	0		0	0	0	0	0	0		0	0	0	0	0	0		0	0	0	0	0	0
1216.08		0	0	0	0	0	0		3.33941	0	2.05697	0	6.69735	1.71212		0.0580747	0	0	0	0	0		0	0	0	0	0	0		0	0	0	0	0	0		0	0	0	0	0	0
1240.73		0	0	0	0	0	0		4.41917	0	3.14651	0.0370331	7.53713	2.54448		0.284683	0	0	0	0	0		0	0	0	0	0	0		0	0	0	0	0	0		0	0	0	0	0	0
1265.87		0	0	0	0	0	0		5.6019	0	4.467	0.238356	8.35143	3.5298		0.749123	0	0.0088232	0	0	0		0	0	0	0	0	0		0	0	0	0	0	0		0	0	0	0	0	0
1291.53		0	0	0	0	0	0		6.85395	0.0589852	5.99442	0.701319	9.12682	4.64597		1.50181	0	0.205131	0	0.0862933	0		0	0	0	0	0	0		0	0	0	0	0	0		0	0	0	0	0	0
1317.71		0	0	0	0	0	0		8.13607	0.345828	7.69052	1.46975	9.85216	5.8619		2.55901	0	0.706397	0	0.382545	0		0	0	0	0	0	0		0	0	0	0	0	0		0	0	0	0	0	0
1344.42		0	0	0	0	0	0		9.40729	0.99179	9.51128	2.56403	10.5175	7.14311		3.92186	0	1.60168	0	0.985486	0		0	0	0.0859338	0	0	0		0	0	0	0	0	0		0	0	0	0	0	0
1371.67		0	0	0	0	0	0		10.6253	2.05974	11.4041	3.96436	11.1155	8.45057		5.5652	0	2.92801	0	1.94269	0		0.0792805	0	0.452564	0	0	0		0	0	0	0	0	0		0	0	0	0	0	0
1399.47		0	0	0	0	0	0		11.7484	3.58201	13.3137	5.63435	11.6397	9.744		7.4528	0	4.69902	0	3.27967	0.147194		0.497648	0	1.25537	0	0.0272357	0		0	0	0	0	0	0		0	0	0	0	0	0
1427.84		0	0	0	0	0	0		12.7374	5.53758	15.1816	7.51128	12.0863	10.9828		9.53047	0.315398	6.88706	0.117875	4.98304	0.639581		1.40882	0	2.57718	0	0.349159	0		0	0	0.250455	0	0	0		0	0	0	0	0	0
1456.78		0	0	0	0	0	0		13.556	7.88281	16.9497	9.5227	12.4524	12.127		11.7372	1.20147	9.44676	0.607556	7.02271	1.62026		2.91842	0.22808	4.46768	0	1.1744	0		0.376114	0	1.02163	0	0.219333	0		0	0	0	0	0	0
1486.31		0	0	0	0	0	0		14.1741	10.5371	18.5623	11.5835	12.7369	13.1402		14.0023	2.78072	12.3034	1.6047	9.34079	3.13593		5.04639	0.98928	6.91737	0	2.60486	0.233419		1.36337	0.0235813	2.46515	0	0.921384	0		0	0	0.352179	0	0	0
1516.43		0	0	0	0	0	0		14.566	13.4055	19.9662	13.6054	12.9397	13.9884		16.2526	5.11679	15.3706	3.19268	11.8683	5.19192		7.77538	2.50903	9.89078	0.217706	4.69493	0.993193		3.12652	0.580545	4.67877	0.123542	2.3019	0.017338		0.199233	0	1.41838	0	0.117625	0
1547.17		0	0	0	0	0	0		14.7156	16.3731	21.1159	15.5002	13.0618	14.6441		18.4132	8.17149	18.5452	5.36453	14.5199	7.72485		11.0251	4.87098	13.3084	0.977867	7.41624	2.4243		5.70575	1.96533	7.6642	0.713814	4.43531	0.489314		1.02877	0.0839824	3.39219	0	0.800288	0
1578.53		0	0	0	0	0	0		14.6124	19.3193	21.9706	17.1825	13.1049	15.0838		20.4107	11.864	21.7189	8.07536	17.2048	10.644		14.6897	8.09698	17.0727	2.51402	10.7054	4.60673		9.08737	4.37623	11.3814	2.02872	7.34275	1.74484		2.8134	0.922805	6.39193	0.113559	2.38687	0
1610.52		0	0	0	0	0	0		14.2572	22.1199	22.5011	18.5778	13.0715	15.2928		22.1774	16.045	24.7789	11.2192	19.8271	13.8177		18.6244	12.1041	21.0585	4.89899	14.4424	7.50916		13.1672	7.8434	15.7196	4.17425	10.9542	3.92079		5.68717	2.89049	10.4038	0.868446	5.0224	0.549647
1643.17		0	0	0	0	0	0		13.6571	24.6529	22.6845	19.6197	12.9642	15.2612		23.6503	20.5397	27.6135	14.6669	22.2909	17.1007		22.671	16.7666	25.1307	8.13652	18.4851	11.0541		17.8046	12.3253	20.5398	7.19013	15.162	7.07088		9.7003	6.22958	15.3577	2.65774	8.7671	2.17524
1676.47		0	0	0	0	0	0		12.8315	26.8082	22.5123	20.2609	12.7863	14.9892		24.7785	25.1395	30.1183	18.2574	24.5057	20.3338		26.6566	21.8923	29.1433	12.1156	22.6616	15.0911		22.804	17.6625	25.6595	11.0036	19.7992	11.1089		14.7595	10.9549	21.0901	5.63705	13.5367	5.09656
1710.45		0	0	0	0	0	0		11.8055	28.4849	21.9836	20.466	12.5409	14.4825		25.5183	29.627	32.1958	21.8209	26.3858	23.3568		30.4067	27.2658	32.9489	16.6796	26.7912	19.4426		27.9512	23.6494	30.8815	15.4959	24.6778	15.892		20.7122	16.9851	27.4011	9.85968	19.1875	9.4023
1745.12		0	0	0	0	0	0		10.6156	29.6069	21.1129	20.2243	12.2313	13.7568		25.8428	33.7841	33.7662	25.1833	27.8599	26.0196		33.7549	32.6433	36.4052	21.6048	30.6894	23.8962		33.0122	30.0133	35.9931	20.4768	29.5827	21.1914		27.3126	24.0839	34.0376	15.2077	25.4828	14.9637
1780.49		0	0	0	0	0	0		9.30296	30.113	19.9226	19.5384	11.8607	12.833		25.7345	37.4004	34.7614	28.175	28.866	28.1823		36.5442	37.7761	39.3763	26.6454	34.1754	28.2312		37.7516	36.4608	40.7804	25.7303	34.2935	26.7484		34.2813	31.955	40.7294	21.4942	32.1525	21.5657
1816.58		0	0	0	0	0	0		7.91699	29.9758	18.4498	18.4379	11.4325	11.7413		25.1951	40.2943	35.139	30.6465	29.3635	29.7354		38.646	42.4235	41.7463	31.5353	37.0886	32.2274		41.9469	42.6808	45.0406	31.0096	38.5943	32.2709		41.2964	40.2196	47.1926	28.4282	38.8846	28.8649
1853.4		0	0	0	0	0	0		6.50978	29.1867	16.739	16.9652	10.9501	10.5158		24.2362	42.3057	34.8719	32.4639	29.3237	30.5882		39.9503	46.3564	43.4126	36.0086	39.283	35.6736		45.3897	48.3649	48.5824	36.0622	42.2782	37.4624		48.0276	48.4746	53.145	35.6829	45.3588	36.4753
1890.97		0	0	0	0	0	0		5.13615	27.7752	14.847	15.1871	10.4169	9.19773		22.8896	43.3276	33.9641	33.5332	28.7442	30.6944		40.391	49.3849	44.3046	39.8218	40.6523	38.3905		47.9129	53.2318	51.2491	40.6423	45.1704	42.0419		54.1511	56.303	58.3266	42.8919	51.2615	43.9672
1929.3		0	0	0	0	0	0		3.85048	25.7907	12.8355	13.1809	9.83682	7.83074		21.1962	43.2842	32.4361	33.7841	27.6361	30.0324		39.9272	51.3449	44.3703	42.7517	41.1141	40.2215		49.3761	57.0237	52.9061	44.5163	47.1181	45.7466		59.3576	63.2966	62.4961	49.6842	56.2931	50.9086
1968.4		0	0	0	0	0	0		2.70199	23.3195	10.7741	11.041	9.21405	6.46154		19.2149	42.1689	30.3412	33.1989	26.0381	28.6321		38.5717	52.1355	43.5984	44.6324	40.6391	41.0663		49.7015	59.5469	53.4721	47.4906	48.0222	48.37		63.3879	69.0941	65.4647	55.708	60.2031	56.8995
2008.3		0	0	0	0	0	0		1.73495	20.4651	8.73446	8.86706	8.5533	5.13715		17.0123	40.0113	27.7486	31.7881	24.0019	26.5493		36.3652	51.6915	41.9991	45.334	39.227	40.8577		48.8465	60.6468	52.8961	49.3983	47.8147	49.7421		66.0169	73.3709	67.076	60.6341	62.774	61.572
2049		0	0	0	0	0	0		0.978011	17.3597	6.78828	6.76318	7.86024	3.90234		14.6675	36.9147	24.7569	29.6191	21.6045	23.8894		33.4038	50.0251	39.6268	44.8089	36.9371	39.5992		46.8432	60.2595	51.1914	50.138	46.4956	49.7792		67.1035	75.8984	67.2488	64.2019	63.8702	64.6515
2090.53		0	0	0	0	0	0		0.448923	14.1464	5.00516	4.83129	7.14119	2.79917		12.2642	33.0177	21.4774	26.787	18.9338	20.7806		29.8099	47.189	36.558	43.0542	33.8582	37.3319		43.7619	58.3696	48.4056	49.645	44.1006	48.4455		66.5551	76.5053	65.9432	66.1947	63.4024	65.9213
2132.91		0	0	0	0	0	0		0.136614	10.9803	3.44474	3.15935	6.40386	1.86074		9.89072	28.5228	18.0419	23.4378	16.0959	17.3881		25.7529	43.3154	32.9105	40.1596	30.1347	34.1707		39.7477	55.064	44.653	47.9352	40.737	45.8064		64.3844	75.1485	63.2064	66.5003	61.3827	65.2994
2176.14		0	0	0	0	0	0		0.0117453	8.01668	2.15868	1.82268	5.65678	1.11372		7.63496	23.6592	14.5887	19.7388	13.2032	13.891		21.4213	38.5742	28.8208	36.2607	25.936	30.2656		34.9804	50.4799	40.0805	45.0659	36.5464	41.9781		60.6591	71.8533	59.1301	65.0639	57.8759	62.7768
2220.25		0	0	0	0	0	0		0	5.39671	1.17568	0.858591	4.91006	0.567669		5.57819	18.6933	11.2611	15.8901	10.3744	10.4811		17.0303	33.2023	24.4567	31.5778	21.471	25.8284		29.6995	44.8501	34.8928	41.1765	31.7326	37.1739		55.5568	66.7838	53.8923	61.9529	53.0514	58.4947
2265.25		0	0	0	0	0	0		0	3.24595	0.509234	0.278303	4.17463	0.221292		3.79489	13.9	8.19935	12.1002	7.72713	7.34846		12.8005	27.4636	19.9971	26.3674	16.9625	21.0954		24.168	38.4499	29.3191	36.445	26.5256	31.6501		49.3066	60.1714	47.7108	57.2965	47.1281	52.6682
2311.16		0	0	0	0	0	0		0	1.63909	0.133852	0.0251606	3.46283	0.046681		2.33835	9.54556	5.52612	8.57794	5.36796	4.65838		8.945	21.6585	15.633	20.9408	12.6429	16.3353		18.6765	31.6223	23.6234	31.1171	21.1928	25.7329		42.2307	52.3711	40.8729	51.3416	40.4123	45.6477
2358.01		0	0	0	0	0	0		0	0.614054	0	0	2.78756	0		1.247	5.87594	3.34783	5.52077	3.39238	2.55161		5.66129	16.0941	11.5548	15.6242	8.73908	11.8217		13.5181	24.7326	18.0786	25.4656	16.0107	19.7711		34.6883	43.7895	33.693	44.3888	33.2458	37.8409
2405.8		0	0	0	0	0	0		0	0.109489	0	0	2.16221	0		0.520283	3.05938	1.72236	3.07786	1.86121	1.09156		3.08898	11.0634	7.93505	10.7418	5.44182	7.8106		8.96195	18.1614	12.9534	19.7977	11.2503	14.1282		27.0888	34.9094	26.5195	36.8264	26.0168	29.7392
2454.57		0	0	0	0	0	0		0	0	0	0	1.60008	0		0.133034	1.20335	0.674109	1.35898	0.810946	0.286862		1.32278	6.83488	4.9281	6.59743	2.90884	4.53243		5.24788	12.2783	8.50095	14.4256	7.16544	9.15557		19.8502	26.2333	19.7049	29.0738	19.1216	21.8548
2504.32		0	0	0	0	0	0		0	0	0	0	1.11307	0		0	0.243303	0.13962	0.359988	0.213551	0		0.331418	3.58884	2.62966	3.40612	1.19715	2.12746		2.51742	7.38654	4.9124	9.64086	3.94079	5.13246		13.3676	18.2565	13.5792	21.5779	12.9348	14.6898
2555.08		0	0	0	0	0	0		0	0	0	0	0.711758	0		0	0	0	0	0	0		0	1.43822	1.09345	1.31076	0.293655	0.668059		0.839702	3.7304	2.32939	5.70646	1.70629	2.27406		8.00027	11.4425	8.44271	14.778	7.79696	8.70799
2606.87		0	0	0	0	0	0		0	0	0	0	0.402147	0		0	0	0	0	0	0		0	0.308177	0.260623	0.244839	0	0.0386054		0.0862605	1.37476	0.752577	2.78479	0.436071	0.601276		3.97765	6.12333	4.49272	9.04594	3.927	4.22095
2659.7		0	0	0	0	0	0		0	0	0	0	0.18691	0		0	0	0	0	0	0		0	0	0	0	0	0		0	0.26017	0.0882535	0.96298	0	0		1.43029	2.52603	1.85032	4.68918	1.45173	1.41831
2713.61		0	0	0	0	0	0		0	0	0	0	0.059398	0		0	0	0	0	0	0		0	0	0	0	0	0		0	0	0	0.120353	0	0		0.213337	0.576824	0.427507	1.81473	0.241977	0.141879
2768.62		0	0	0	0	0	0		0	0	0	0	0.00675086	0		0	0	0	0	0	0		0	0	0	0	0	0		0	0	0	0	0	0		0	0	0	0.388297	0	0
2824.73		0	0	0	0	0	0		0	0	0	0	0	0		0	0	0	0	0	0		0	0	0	0	0	0		0	0	0	0	0	0		0	0	0	0	0	0
2881.99		0	0	0	0	0	0		0	0	0	0	0	0		0	0	0	0	0	0		0	0	0	0	0	0		0	0	0	0	0	0		0	0	0	0	0	0
2940.4		0	0	0	0	0	0		0	0	0	0	0	0		0	0	0	0	0	0		0	0	0	0	0	0		0	0	0	0	0	0		0	0	0	0	0	0
3000		0	0	0	0	0	0		0	0	0	0	0	0		0	0	0	0	0	0		0	0	0	0	0	0		0	0	0	0	0	0		0	0	0	0	0	0

## Sheet: HT cow's milk season1
Time (x axis)	T0							T3C							T4							T5							T6							T7
0.999971		0	0	0	0	0	0		0	0	0	0	0	0		0	0	0	0	0	0		0	0	0	0	0	0		0	0	0	0	0	0		0	0	0	0	0	0
1.02024		0	0	0	0	0	0		0	0	0	0	0	0		0	0	0	0	0	0		0	0	0	0	0	0		0	0	0	0	0	0		0	0	0	0	0	0
1.04092		0	0	0	0	0	0		0	0	0	0	0	0		0	0	0	0	0	0		0	0	0	0	0	0		0	0	0	0	0	0		0	0	0	0	0	0
1.06202		0	0	0	0	0	0		0	0	0	0	0	0		0	0	0	0	0	0		0	0	0	0	0	0		0	0	0	0	0	0		0	0	0	0	0	0
1.08354		0	0	0	0	0	0		0	0	0	0	0	0		0	0	0	0	0	0		0	0	0	0	0	0		0	0	0	0	0	0		0	0	0	0	0	0
1.1055		0	0	0	0	0	0		0	0	0	0	0	0		0	0	0	0	0	0		0	0	0	0	0	0		0	0	0	0	0	0		0	0	0	0	0	0
1.12791		0	0	0	0	0	0		0	0	0	0	0	0		0	0	0	0	0	0		0	0	0	0	0	0		0	0	0	0	0	0		0	0	0	0	0	0
1.15077		0	0	0	0	0	0		0	0	0	0	0	0		0	0	0	0	0	0		0	0	0	0	0	0		0	0	0	0	0	0		0	0	0	0	0	0
1.1741		0	0	0	0	0	0		0	0	0	0	0	0		0	0	0	0	0	0		0	0	0	0	0	0		0	0	0	0	0	0		0	0	0	0	0	0
1.19789		0	0	0	0	0	0		0	0	0	0	0	0		0	0	0	0	0	0		0	0	0	0	0	0		0	0	0	0	0	0		0	0	0	0	0	0
1.22217		0	0	0	0	0	0		0	0	0	0	0	0		0	0	0	0	0	0		0	0	0	0	0	0		0	0	0	0	0	0		0	0	0	0	0	0
1.24695		0	0	0	0	0	0		0	0	0	0	0	0		0	0	0	0	0	0		0	0	0	0	0	0		0	0	0	0	0	0		0	0	0	0	0	0
1.27222		0	0	0	0	0	0		0	0.096104	0.0455537	0.0285699	0	0		0	0.000481704	0.0497752	0	0.0241074	0		0	0.0239275	0.0764894	0	0.0484346	0		0	0.192471	0	0.0034544	0.140904	0		0	0.0684972	0.0691646	0.0518616	0.0490117	0
1.29801		0	0	0	0	0	0		0	0	0	0	0	0		0	0	0	0	0	0		0	0	0	0	0	0		0	0	0	0	0	0		0	0	0	0	0	0
1.32432		0	0	0	0	0	0		0	0	0	0	0	0		0	0	0	0	0	0		0	0	0	0	0	0		0	0	0	0	0	0		0	0	0	0	0	0
1.35116		0	0	0	0	0	0		0	0	0	0	0	0		0	0	0	0	0	0		0	0	0	0	0	0		0	0	0	0	0	0		0	0	0	0	0	0
1.37854		0	0	0	0	0	0		0	0	0	0	0	0		0	0	0	0	0	0		0	0	0	0	0	0		0	0	0	0	0	0		0	0	0	0	0	0
1.40649		0	0	0	0	0	0		0	0	0	0	0	0		0	0	0	0	0	0		0	0	0	0	0	0		0	0	0	0	0	0		0	0	0	0	0	0
1.43499		0	0	0	0	0	0		0	0	0	0	0	0		0	0	0	0	0	0		0	0	0	0	0	0		0	0	0	0	0	0		0	0	0	0	0	0
1.46408		0	0	0	0	0	0		0	0	0	0	0	0		0	0	0	0	0	0		0	0	0	0	0	0		0	0	0	0	0	0		0	0	0	0	0	0
1.49375		0	0	0	0	0	0		0	0	0	0	0	0		0	0	0	0	0	0		0	0	0	0	0	0		0	0	0	0	0	0		0	0	0	0	0	0
1.52403		0	0	0	0	0	0		0	0	0	0	0	0		0	0	0	0	0	0		0	0	0	0	0	0		0	0	0	0	0	0		0	0	0	0	0	0
1.55492		0	0	0	0	0	0		0	0	0	0	0	0		0	0	0	0	0	0		0	0	0	0	0	0		0	0	0	0	0	0		0	0	0	0	0	0
1.58644		0	0	0	0	0	0		0	0	0	0	0	0		0	0	0	0	0	0		0	0	0	0	0	0		0	0	0	0	0	0		0	0	0	0	0	0
1.61859		0	0	0	0	0	0		0	0	0	0	0	0		0	0	0	0	0	0		0	0	0	0	0	0		0	0	0	0	0	0		0	0	0	0	0	0
1.6514		0	0	0	0	0	0		0	0	0	0	0	0		0	0	0	0	0	0		0	0	0	0	0	0		0	0	0	0	0	0		0	0	0	0	0	0
1.68487		0	0	0	0	0	0		0	0	0	0	0	0		0	0	0	0	0	0		0	0	0	0	0	0		0	0	0	0	0	0		0	0	0	0	0	0
1.71902		0	0	0	0	0	0		0	0	0	0	0	0		0	0	0	0	0	0		0	0	0	0	0	0		0	0	0	0	0	0		0	0	0	0	0	0
1.75386		0	0	0	0	0	0		0	0	0	0	0	0		0	0	0	0	0	0		0	0	0	0	0	0		0	0	0	0	0	0		0	0	0	0	0	0
1.78941		0	0	0	0	0	0		0	0	0	0	0	0		0	0	0	0	0	0		0	0	0	0	0	0		0	0	0	0	0	0		0	0	0	0	0	0
1.82568		0	0	0	0	0	0		0	0	0	0	0	0		0	0	0	0	0	0		0	0	0	0	0	0		0	0	0	0	0	0		0	0	0	0	0	0
1.86269		0	0	0	0	0	0		0	0	0	0	0	0		0	0	0	0	0	0		0	0	0	0	0	0		0	0	0	0	0	0		0	0	0	0	0	0
1.90044		0	0	0	0	0	0		0	0	0	0	0	0		0	0	0	0	0	0		0	0	0	0	0	0		0	0	0	0	0	0		0	0	0	0	0	0
1.93896		0	0	0	0	0	0		0	0	0	0	0	0		0	0	0	0	0	0		0	0	0	0	0	0		0	0	0	0	0	0		0	0	0	0	0	0
1.97826		0	0	0	0	0	0		0	0	0	0	0	0		0	0	0	0	0	0		0	0	0	0	0	0		0	0	0	0	0	0		0	0	0	0	0	0
2.01836		0	0	0	0	0	0		0	0	0	0	0	0		0	0	0	0	0	0		0	0	0	0	0	0		0	0	0	0	0	0		0	0	0	0	0	0
2.05927		0	0	0	0	0	0		0	0	0	0	0	0		0	0	0	0	0	0		0	0	0	0	0	0		0	0	0	0	0	0		0	0	0	0	0	0
2.101		0	0	0	0	0	0		0	0	0	0	0	0		0	0	0	0	0	0		0	0	0	0	0	0		0	0	0	0	0	0		0	0	0	0	0	0
2.14359		0	0	0	0	0	0		0	0	0	0	0	0		0	0	0	0	0	0		0	0	0	0	0	0		0	0	0	0	0	0		0	0	0	0	0	0
2.18704		0	0	0	0	0	0		0	0	0	0	0	0		0	0	0	0	0	0		0	0	0	0	0	0		0	0	0	0	0	0		0	0	0	0	0	0
2.23137		0	0	0	0	0	0		0	0	0	0	0	0		0	0	0	0	0	0		0	0	0	0	0	0		0	0	0	0	0	0		0	0	0	0	0	0
2.27659		0	0	0	0	0	0		0	0	0	0	0	0		0	0	0	0	0	0		0	0	0	0	0	0		0	0	0	0	0	0		0	0	0	0	0	0
2.32274		0	0	0	0	0	0		0	0	0	0	0	0		0	0	0	0	0	0		0	0	0	0	0	0		0	0	0	0	0	0		0	0	0	0	0	0
2.36982		0	0	0	0	0	0		0	0	0	0	0	0		0	0	0	0	0	0		0	0	0	0	0	0		0	0	0	0	0	0		0	0	0	0	0	0
2.41785		0	0	0	0	0	0		0	0	0	0	0	0		0	0	0	0	0	0		0	0	0	0	0	0		0	0	0	0	0	0		0	0	0	0	0	0
2.46686		0	0	0	0	0	0		0	0	0	0	0	0		0	0	0	0	0	0		0	0	0	0	0	0		0	0	0	0	0	0		0	0	0	0	0	0
2.51686		0	0	0	0	0	0		0	0	0	0	0	0		0	0	0	0	0	0		0	0	0	0	0	0		0	0	0	0	0	0		0	0	0	0	0	0
2.56787		0	0	0	0	0	0		0	0	0	0	0	0		0	0	0	0	0	0		0	0	0	0	0	0		0	0	0	0	0	0		0	0	0	0	0	0
2.61992		0	0	0	0	0	0		0	0	0	0	0	0		0	0	0	0	0	0		0	0	0	0	0	0		0	0	0	0	0	0		0	0	0	0	0	0
2.67302		0	0	0	0	0	0		0	0	0	0	0	0		0	0	0	0	0	0		0	0	0	0	0	0		0	0	0	0	0	0		0	0	0	0	0	0
2.7272		0	0	0	0	0	0		0	0	0	0	0	0		0	0	0	0	0	0		0	0	0	0	0	0		0	0	0	0	0	0		0	0	0	0	0	0
2.78248		0	0	0	0	0	0		0	0	0	0	0	0		0	0	0	0	0	0		0	0	0	0	0	0		0	0	0	0	0	0		0	0	0	0	0	0
2.83887		0	0	0	0	0	0		0	0	0	0	0	0		0	0	0	0	0	0		0	0	0	0	0	0		0	0	0	0	0	0		0	0	0	0	0	0
2.89641		0	0	0	0	0	0		0	0	0	0	0	0		0	0	0	0	0	0		0	0	0	0	0	0		0	0	0	0	0	0		0	0	0	0	0	0
2.95512		0	0	0	0	0	0		0	0	0	0	0	0		0	0	0	0	0	0		0	0	0	0	0	0		0	0	0	0	0	0		0	0	0	0	0	0
3.01502		0	0	0	0	0	0		0	0	0	0	0	0		0	0	0	0	0	0		0	0	0	0	0	0		0	0	0	0	0	0		0	0	0	0	0	0
3.07613		0	0	0	0	0	0		0	0	0	0	0	0		0	0	0	0	0	0		0	0	0	0	0	0		0	0	0	0	0	0		0	0	0	0	0	0
3.13848		0	0	0	0	0	0		0	0	0	0	0	0		0	0	0	0	0	0		0	0	0	0	0	0		0	0	0	0	0	0		0	0	0	0	0	0
3.20209		0	0	0	0	0	0		0	0	0	0	0	0		0	0	0	0	0	0		0	0	0	0	0	0		0	0	0	0	0	0		0	0	0	0	0	0
3.26699		0	0	0	0	0	0		0	0	0	0	0	0		0	0	0	0	0	0		0	0	0	0	0	0		0	0	0	0	0	0		0	0	0	0	0	0
3.33321		0	0	0	0	0	0		0	0	0	0	0	0		0	0	0	0	0	0		0	0	0	0	0	0		0	0	0	0	0	0		0	0	0	0	0	0
3.40077		0	0	0	0	0	0		0	0	0	0	0	0		0	0	0	0	0	0		0	0	0	0	0	0		0	0	0	0	0	0		0	0	0	0	0	0
3.4697		0	0	0	0	0	0		0	0	0	0	0	0		0	0	0	0	0	0		0	0	0	0	0	0		0	0	0	0	0	0		0	0	0	0	0	0
3.54003		0	0	0	0	0	0		0	0	0	0	0	0		0	0	0	0	0	0		0	0	0	0	0	0		0	0	0	0	0	0		0	0	0	0	0	0
3.61178		0	0	0	0	0	0		0	0	0	0	0	0		0	0	0	0	0	0		0	0	0	0	0	0		0	0	0	0	0	0		0	0	0	0	0	0
3.68498		0	0	0	0	0	0		0	0	0	0	0	0		0	0	0	0	0	0		0	0	0	0	0	0		0	0	0	0	0	0		0	0	0	0	0	0
3.75967		0	0	0	0	0	0		0	0	0	0	0	0		0	0	0	0	0	0		0	0	0	0	0	0		0	0	0	0	0	0		0	0	0	0	0	0
3.83588		0	0	0	0	0	0		0	0	0	0	0	0		0	0	0	0	0	0		0	0	0	0	0	0		0	0	0	0	0	0		0	0	0	0	0	0
3.91363		0	0	0	0	0	0		0	0	0	0	0	0		0	0	0	0	0	0		0	0	0	0	0	0		0	0	0	0	0	0		0	0	0	0	0	0
3.99295		0	0	0	0	0	0		0	0	0	0	0	0		0	0	0	0	0	0		0	0	0	0	0	0		0	0	0	0	0	0		0	0	0	0	0	0
4.07388		0	0	0	0	0	0		0	0	0	0	0	0		0	0	0	0	0	0		0	0	0	0	0	0		0	0	0	0	0	0		0	0	0	0	0	0
4.15646		0	0	0	0	0	0		0	0	0	0	0	0		0	0	0	0	0	0		0	0	0	0	0	0		0	0	0	0	0	0		0	0	0	0	0	0
4.2407		0	0	0	0	0	0		0	0	0	0	0	0		0	0	0	0	0	0		0	0	0	0	0	0		0	0	0	0	0	0		0	0	0	0	0	0
4.32666		0	0	0	0	0	0		0	0	0	0	0	0		0	0	0	0	0	0		0	0	0	0	0	0		0	0	0	0	0	0		0	0	0	0	0	0
4.41435		0	0	0	0	0	0		0	0	0	0	0	0		0	0	0	0	0	0		0	0	0	0	0	0		0	0	0	0	0	0		0	0	0	0	0	0
4.50382		0	0	0	0	0	0		0	0	0	0	0	0		0	0	0	0	0	0		0	0	0	0	0	0		0	0	0	0	0	0		0	0	0	0	0	0
4.59511		0	0	0	0	0	0		0	0	0	0	0	0		0	0	0	0	0	0		0	0	0	0	0	0		0	0	0	0	0	0		0	0	0	0	0	0
4.68825		0	0	0	0	0	0		0	0	0	0	0	0		0	0	0	0	0	0		0	0	0	0	0	0		0	0	0	0	0	0		0	0	0	0	0	0
4.78327		0	0	0	0	0	0		0	0	0	0	0	0		0	0	0	0	0	0		0	0	0	0	0	0		0	0	0	0	0	0		0	0	0	0	0	0
4.88022		0	0	0	0	0	0		0	0	0	0	0	0		0	0	0	0	0	0		0	0	0	0	0	0		0	0	0	0	0	0		0	0	0	0	0	0
4.97914		0	0	0	0	0	0		0	0	0	0	0	0		0	0	0	0	0	0		0	0	0	0	0	0		0	0	0	0	0	0		0	0	0	0	0	0
5.08006		0	0	0	0	0	0		0	0	0	0	0	0		0	0	0	0	0	0		0	0	0	0	0	0		0	0	0	0	0	0		0	0	0	0	0	0
5.18303		0	0	0	0	0	0		0	0	0	0	0	0		0	0	0	0	0	0		0	0	0	0	0	0		0	0	0	0	0	0		0	0	0	0	0	0
5.28808		0	0	0	0	0	0		0	0	0	0	0	0		0	0	0	0	0	0		0	0	0	0	0	0		0	0	0	0	0	0		0	0	0	0	0	0
5.39527		0	0	0	0	0	0		0	0	0	0	0	0		0	0	0	0	0	0		0	0	0	0	0	0		0	0	0	0	0	0		0	0	0	0	0	0
5.50462		0	0	0	0	0	0		0	0	0	0	0	0		0	0	0	0	0	0		0	0	0	0	0	0		0	0	0	0	0	0		0	0	0	0	0	0
5.61619		0	0	0	0	0	0		0	0	0	0	0	0		0	0	0	0	0	0		0	0	0	0	0	0		0	0	0	0	0	0		0	0	0	0	0	0
5.73003		0	0	0	0	0	0		0	0	0	0	0	0		0	0	0	0	0	0		0	0	0	0	0	0		0	0	0	0	0	0		0	0	0	0	0	0
5.84617		0	0	0	0	0	0		0	0	0	0	0	0		0	0	0	0	0	0		0	0	0	0	0	0		0	0	0	0	0	0		0	0	0	0	0	0
5.96466		0	0	0	0	0	0		0	0	0	0	0	0		0	0	0	0	0	0		0	0	0	0	0	0		0	0	0	0	0	0		0	0	0	0	0	0
6.08556		0	0	0	0	0	0		0	0	0	0	0	0		0	0	0	0	0	0		0	0	0	0	0	0		0	0	0	0	0	0		0	0	0	0	0	0
6.2089		0	0	0	0	0	0		0	0	0	0	0	0		0	0	0	0	0	0		0	0	0	0	0	0		0	0	0	0	0	0		0	0	0	0	0	0
6.33475		0	0	0	0	0	0		0	0	0	0	0	0		0	0	0	0	0	0		0	0	0	0	0	0		0	0	0	0	0	0		0	0	0	0	0	0
6.46315		0	0	0	0	0	0		0	0	0	0	0	0		0	0	0	0	0	0		0	0	0	0	0	0		0	0	0	0	0	0		0	0	0	0	0	0
6.59415		0	0	0	0	0	0		0	0	0	0	0	0		0	0	0	0	0	0		0	0	0	0	0	0		0	0	0	0	0	0		0	0	0	0	0	0
6.7278		0	0	0	0	0	0		0	0	0	0	0	0		0	0	0	0	0	0		0	0	0	0	0	0		0	0	0	0	0	0		0	0	0	0	0	0
6.86417		0	0	0	0	0	0		0	0	0	0	0	0		0	0	0	0	0	0		0	0	0	0	0	0		0	0	0	0	0	0		0	0	0	0	0	0
7.0033		0	0	0	0	0	0		0	0	0	0	0	0		0	0	0	0	0	0		0	0	0	0	0	0		0	0	0	0	0	0		0	0	0	0	0	0
7.14525		0	0	0	0	0	0		0	0	0	0	0	0		0	0	0	0	0	0		0	0	0	0	0	0		0	0	0	0	0	0		0	0	0	0	0	0
7.29007		0	0	0	0	0	0		0	0	0	0	0	0		0	0	0	0	0	0		0	0	0	0	0	0		0	0	0	0	0	0		0	0	0	0	0	0
7.43783		0	0	0	0	0	0		0	0	0	0	0	0		0	0	0	0	0	0		0	0	0	0	0	0		0	0	0	0	0	0		0	0	0	0	0	0
7.58859		0	0	0	0	0	0		0	0	0	0	0	0		0	0	0	0	0	0		0	0	0	0	0	0		0	0	0	0	0	0		0	0	0	0	0	0
7.7424		0	0	0	0	0	0		0	0	0	0	0	0		0	0	0	0	0	0		0	0	0	0	0	0		0	0	0	0	0	0		0	0	0	0	0	0
7.89933		0	0	0	0	0	0		0	0	0	0	0	0		0	0	0	0	0	0		0	0	0	0	0	0		0	0	0	0	0	0		0	0	0	0	0	0
8.05944		0	0	0	0	0	0		0	0	0	0	0	0		0	0	0	0	0	0		0	0	0	0	0	0		0	0	0	0	0	0		0	0	0	0	0	0
8.22279		0	0	0	0	0	0		0	0	0	0	0	0		0	0	0	0	0	0		0	0	0	0	0	0		0	0	0	0	0	0		0	0	0	0	0	0
8.38945		0	0	0	0	0	0		0	0	0	0	0	0		0	0	0	0	0	0		0	0	0	0	0	0		0	0	0	0	0	0		0	0	0	0	0	0
8.5595		0	0	0	0	0	0		0	0	0	0	0	0		0	0	0	0	0	0		0	0	0	0	0	0		0	0	0	0	0	0		0	0	0	0	0	0
8.73299		0	0	0	0	0	0		0	0	0	0	0	0		0	0	0	0	0	0		0	0	0	0	0	0		0	0	0	0	0	0		0	0	0	0	0	0
8.90999		0	0	0	0	0	0		0	0	0	0	0	0		0	0	0	0	0	0		0	0	0	0	0	0		0	0	0	0	0	0		0	0	0	0	0	0
9.09059		0	0	0	0	0	0		0	0	0	0	0	0		0	0	0	0	0	0		0	0	0	0	0	0		0	0	0	0	0	0		0	0	0	0	0	0
9.27484		0	0	0	0	0	0		0	0	0	0	0	0		0	0	0	0	0	0		0	0	0	0	0	0		0	0	0	0	0	0		0	0	0	0	0	0
9.46283		0	0	0	0	0	0		0	0	0	0	0	0		0	0	0	0	0	0		0	0	0	0	0	0		0	0	0	0	0	0		0	0	0	0	0	0
9.65463		0	0	0	0	0	0		0	0	0	0	0	0		0	0	0	0	0	0		0	0	0	0	0	0		0	0	0	0	0	0		0	0	0	0	0	0
9.85032		0	0	0	0	0	0		0	0	0	0	0	0		0	0	0	0	0	0		0	0	0	0	0	0		0	0	0	0	0	0		0	0	0	0	0	0
10.05		0	0	0	0	0	0		0	0	0	0	0	0		0	0	0	0	0	0		0	0	0	0	0	0		0	0	0	0	0	0		0	0	0	0	0	0
10.2537		0	0	0	0	0	0		0	0	0	0	0	0		0	0	0	0	0	0		0	0	0	0	0	0		0	0	0	0	0	0		0	0	0	0	0	0
10.4615		0	0	0	0	0	0		0	0	0	0	0	0		0	0	0	0	0	0		0	0	0	0	0	0		0	0	0	0	0	0		0	0	0	0	0	0
10.6735		0	0	0	0	0	0		0	0	0	0	0	0		0	0	0	0	0	0		0	0	0	0	0	0		0	0	0	0	0	0		0	0	0	0	0	0
10.8899		0	0	0	0	0	0		0	0	0	0	0	0		0	0	0	0	0	0		0	0	0	0	0	0		0	0	0	0	0	0		0	0	0	0	0	0
11.1106		0	0	0	0	0	0		0	0	0	0	0	0		0	0	0	0	0	0		0	0	0	0	0	0		0	0	0	0	0	0		0	0	0	0	0	0
11.3358		0	0	0	0	0	0		0	0	0	0	0	0		0	0	0	0	0	0		0	0	0	0	0	0		0	0	0	0	0	0		0	0	0	0	0	0
11.5656		0	0	0	0	0	0		0	0	0	0	0	0		0	0	0	0	0	0		0	0	0	0	0	0		0	0	0	0	0	0		0	0	0	0	0	0
11.8		0	0	0	0	0	0		0	0	0	0	0	0		0	0	0	0	0	0		0	0	0	0	0	0		0	0	0	0	0	0		0	0	0	0	0	0
12.0392		0	0	0	0	0	0		0	0	0	0	0	0		0	0	0	0	0	0		0	0	0	0	0	0		0	0	0	0	0	0		0	0	0	0	0	0
12.2832		0	0	0	0	0	0		0	0	0	0	0	0		0	0	0	0	0	0		0	0	0	0	0	0		0	0	0	0	0	0		0	0	0	0	0	0
12.5321		0	0	0	0	0	0		0	0	0	0	0	0		0	0	0	0	0	0		0	0	0	0	0	0		0	0	0	0	0	0		0	0	0	0	0	0
12.7861		0	0	0	0	0	0		0	0	0	0	0	0		0	0	0	0	0	0		0	0	0	0	0	0		0	0	0	0	0	0		0	0	0	0	0	0
13.0453		0	0	0	0	0	0		0	0	0	0	0	0		0	0	0	0	0	0		0	0	0	0	0	0		0	0	0	0	0	0		0	0	0	0	0	0
13.3097		0	0	0	0	0	0		0	0	0	0	0	0		0	0	0	0	0	0		0	0	0	0	0	0		0	0	0	0	0	0		0	0	0	0	0	0
13.5795		0	0	0	0	0	0		0	0	0	0	0	0		0	0	0	0	0	0		0	0	0	0	0	0		0	0	0	0	0	0		0	0	0	0	0	0
13.8547		0	0	0	0	0	0		0	0	0	0	0	0		0	0	0	0	0	0		0	0	0	0	0	0		0	0	0	0	0	0		0	0	0	0	0	0
14.1355		0	0	0	0	0	0		0	0	0	0	0	0		0	0	0	0	0	0		0	0	0	0	0	0		0	0	0	0	0	0		0	0	0	0	0	0
14.422		0	0	0	0	0	0		0	0	0	0	0	0		0	0	0	0	0	0		0	0	0	0	0	0		0	0	0	0	0	0		0	0	0	0	0	0
14.7144		0	0	0	0	0	0		0	0	0	0	0	0		0	0	0	0	0	0		0	0	0	0	0	0		0	0	0	0	0	0		0	0	0	0	0	0
15.0126		0	0	0	0	0	0		0	0	0	0	0	0		0	0	0	0	0	0		0	0	0	0	0	0		0	0	0	0	0	0		0	0	0	0	0	0
15.3169		0	0	0	0	0	0		0	0	0	0	0	0		0	0	0	0	0	0		0	0	0	0	0	0		0	0	0	0	0	0		0	0	0	0	0	0
15.6273		0	0	0	0	0	0		0	0	0	0	0	0		0	0	0	0	0	0		0	0	0	0	0	0		0	0	0	0	0	0		0	0	0	0	0	0
15.9441		0	0	0	0	0	0		0	0	0	0	0	0		0	0	0	0	0	0		0	0	0	0	0	0		0	0	0	0	0	0		0	0	0	0	0	0
16.2673		0	0	0	0	0	0		0	0	0	0	0	0		0	0	0	0	0	0		0	0	0	0	0	0		0	0	0	0	0	0		0	0	0	0	0	0
16.597		0	0	0	0	0	0		0	0	0	0	0	0		0	0	0	0	0	0		0	0	0	0	0	0		0	0	0	0	0	0		0	0	0	0	0	0
16.9334		0	0	0	0	0	0		0	0	0	0	0	0		0	0	0	0	0	0		0	0	0	0	0	0		0	0	0	0	0	0		0	0	0	0	0	0
17.2766		0	0	0	0	0	0		0	0	0	0	0	0		0	0	0	0	0	0		0	0	0	0	0	0		0	0	0	0	0	0		0	0	0	0	0	0
17.6268		0	0	0	0	0	0		0	0	0	0	0	0		0	0	0	0	0	0		0	0	0	0	0	0		0	0	0	0	0	0		0	0	0	0	0	0
17.984		0	0	0	0	0	0		0	0	0	0	0	0		0	0	0	0	0	0		0	0	0	0	0	0		0	0	0	0	0	0		0	0	0	0	0	0
18.3485		0	0	0	0	0	0		0	0	0	0	0	0		0	0	0	0	0	0		0	0	0	0	0	0		0	0	0	0	0	0		0	0	0	0	0	0
18.7204		0	0	0	0	0	0		0	0	0	0	0	0		0	0	0	0	0	0		0	0	0	0	0	0		0	0	0	0	0	0		0	0	0	0	0	0
19.0999		0	0	0	0	0	0		0	0	0	0	0	0		0	0	0	0	0	0		0	0	0	0	0	0		0	0	0	0	0	0		0	0	0	0	0	0
19.487		0	0	0	0	0	0		0	0	0	0	0	0		0	0	0	0	0	0		0	0	0	0	0	0		0	0	0	0	0	0		0	0	0	0	0	0
19.882		0	0	0	0	0	0		0	0	0	0	0	0		0	0	0	0	0	0		0	0	0	0	0	0		0	0	0	0	0	0		0	0	0	0	0	0
20.285		0	0	0	0	0	0		0	0	0	0	0	0		0	0	0	0	0	0		0	0	0	0	0	0		0	0	0	0	0	0		0	0	0	0	0	0
20.6961		0	0	0	0	0	0		0	0	0	0	0	0		0	0	0	0	0	0		0	0	0	0	0	0		0	0	0	0	0	0		0	0	0	0	0	0
21.1156		0	0	0	0	0	0		0	0	0	0	0	0		0	0	0	0	0	0		0	0	0	0	0	0		0	0	0	0	0	0		0	0	0	0	0	0
21.5436		0	0	0	0	0	0		0	0	0	0	0	0		0	0	0	0	0	0		0	0	0	0	0	0		0	0	0	0	0	0		0	0	0	0	0	0
21.9803		0	0	0	0	0	0		0	0	0	0	0	0		0	0	0	0	0	0		0	0	0	0	0	0		0	0	0	0	0	0		0	0	0	0	0	0
22.4258		0	0	0	0	0	0		0	0	0	0	0	0		0	0	0	0	0	0		0	0	0	0	0	0		0	0	0	0	0	0		0	0	0	0	0	0
22.8803		0	0	0	0	0	0		0	0	0	0	0	0		0	0	0	0	0	0		0	0	0	0	0	0		0	0	0	0	0	0		0	0	0	0	0	0
23.3441		0	0	0	0	0	0		0	0	0	0	0	0		0	0	0	0	0	0		0	0	0	0	0	0		0	0	0	0	0	0		0	0	0	0	0	0
23.8172		0	0	0	0	0	0		0	0	0	0	0	0		0	0	0	0	0	0		0	0	0	0	0	0		0	0	0	0	0	0		0	0	0	0	0	0
24.3		0	0	0	0	0	0		0	0	0	0	0	0		0	0	0	0	0	0		0	0	0	0	0	0		0	0	0	0	0	0		0	0	0	0	0	0
24.7925		0	0	0	0	0	0		0	0	0	0	0	0		0	0	0	0	0	0		0	0	0	0	0	0		0	0	0	0	0	0		0	0	0	0	0	0
25.295		0	0	0	0	0	0		0	0	0	0	0	0		0	0	0	0	0	0		0	0	0	0	0	0		0	0	0	0	0	0		0	0	0	0	0	0
25.8077		0	0	0	0	0	0		0	0	0	0	0	0		0	0	0	0	0	0		0	0	0	0	0	0		0	0	0	0	0	0		0	0	0	0	0	0
26.3308		0	0	0	0	0	0		0	0	0	0	0	0		0	0	0	0	0	0		0	0	0	0	0	0		0	0	0	0	0	0		0.0164421	0	0	0	0	0
26.8645		0	0	0	0	0	0		0	0	0	0	0	0		0	0	0	0	0	0		0	0	0	0	0	0		0	0	0	0	0	0		0.0931761	0	0	0	0	0
27.409		0	0	0	0	0	0		0	0	0	0	0	0		0	0	0	0	0	0		0	0	0	0	0	0		0	0	0	0	0	0		0.25609	0	0	0	0	0
27.9645		0	0	0	0	0	0		0	0	0	0	0	0		0	0	0	0	0	0		0	0	0	0	0	0		0	0	0	0	0	0		0.504071	0	0	0	0	0
28.5313		0	0	0	0	0	0		0	0	0	0	0	0		0	0	0	0	0	0		0	0	0	0	0	0		0	0	0	0	0	0		0.826376	0	0	0	0	0
29.1096		0	0	0	0	0	0		0	0	0	0	0	0		0	0	0	0	0	0		0	0	0	0	0	0		0	0	0	0	0	0		1.19969	0	0	0	0	0
29.6996		0	0	0	0	0	0		0	0	0	0	0	0		0	0	0	0	0	0		0	0	0	0	0	0		0	0	0	0	0	0		1.59723	0	0	0	0	0
30.3016		0	0	0	0	0	0		0	0	0	0	0	0		0	0	0	0	0	0		0	0	0	0	0	0		0	0	0	0	0	0		1.98991	0	0	0	0	0
30.9158		0	0	0	0	0	0		0	0	0	0	0	0		0	0	0	0	0	0		0	0	0	0	0	0		0	0	0	0	0	0		2.3494	0	0	0	0	0
31.5424		0	0	0	0	0	0		0	0	0	0	0	0		0	0	0	0	0	0		0	0	0	0	0	0		0	0	0	0	0	0		2.65172	0	0	0	0	0
32.1817		0	0	0	0	0	0		0	0	0	0	0	0		0	0	0	0	0	0		0	0	0	0	0	0		0	0	0	0	0	0		2.87618	0	0	0	0	0
32.834		0	0	0	0	0	0		0	0	0	0	0	0		0	0	0	0	0	0		0	0	0	0	0	0		0	0	0	0	0	0		3.01001	0	0	0	0	0
33.4995		0	0	0	0	0	0		0	0	0	0	0	0		0	0	0	0	0	0		0	0	0	0	0	0		0	0	0	0	0	0		3.04482	0	0	0	0	0
34.1785		0	0	0	0	0	0		0	0	0	0	0	0		0	0	0	0	0	0		0	0	0	0	0	0		0	0	0	0	0	0		2.98111	0	0	0	0	0
34.8713		0	0	0	0	0	0		0	0	0	0	0	0		0	0	0	0	0	0		0	0	0	0	0	0		0	0	0	0	0	0		2.82369	0	0	0	0	0
35.5781		0	0	0	0	0	0		0	0	0	0	0	0		0	0	0	0	0	0		0	0	0	0	0	0		0	0	0	0	0	0		2.58514	0	0	0	0	0
36.2992		0	0	0	0	0	0		0	0	0	0	0	0		0	0	0	0	0	0		0	0	0	0	0	0		0	0	0	0	0	0		2.28134	0	0	0	0	0
37.0349		0	0	0	0	0	0		0	0	0	0	0	0		0	0	0	0	0	0		0	0	0	0	0	0		0	0	0	0	0	0		1.93318	0	0	0	0	0
37.7856		0	0	0	0	0	0		0	0	0	0	0	0		0	0	0	0	0	0		0	0	0	0	0	0		0	0	0	0	0	0		1.56315	0	0	0	0	0
38.5514		0	0	0	0	0	0		0	0	0	0	0	0		0	0	0	0	0	0		0	0	0	0	0	0		0	0	0	0	0	0		1.19483	0	0	0	0	0
39.3328		0	0	0	0	0	0		0	0	0	0	0	0		0	0	0	0	0	0		0	0	0	0	0	0		0	0	0	0	0	0		0.851223	0	0	0	0	0
40.13		0	0	0	0	0	0		0	0	0	0	0	0		0	0	0	0	0	0		0	0	0	0	0	0		0	0	0	0	0	0		0.551768	0	0	0	0	0
40.9434		0	0	0	0	0	0		0	0	0	0	0	0		0	0	0	0	0	0		0	0	0	0	0	0		0	0	0	0	0	0		0.312869	0	0	0	0	0
41.7733		0	0	0	0	0	0		0	0	0	0	0	0		0	0	0	0	0	0		0	0	0	0	0	0		0	0	0	0	0	0		0.142319	0.0011286	0	0	0	0
42.62		0	0	0	0	0	0		0	0	0	0	0	0		0	0	0	0	0	0		0	0	0	0	0	0		0	0	0	0	0	0		0.0423248	0.00957732	0	0	0	0
43.4838		0	0	0	0	0	0		0	0	0	0	0	0		0	0	0	0	0	0		0	0	0	0	0	0		0	0	0	0	0	0		0.00140384	0.028446	0	0	0	0
44.3652		0	0	0	0	0	0		0	0	0	0	0	0		0	0	0	0	0	0		0	0	0	0	0	0		0	0	0	0	0	0		0	0.059521	0	0	0	0
45.2644		0	0	0	0	0	0		0	0	0	0	0	0		0	0	0	0	0	0		0	0	0	0	0	0		0	0	0	0	0	0		0	0.102407	0	0	0	0
46.1819		0	0	0	0	0	0		0	0	0	0	0	0		0	0	0	0	0	0		0	0	0	0	0	0		0	0	0	0	0	0		0	0.155866	0	0	0	0
47.1179		0	0	0	0	0	0		0	0	0	0	0	0		0	0	0	0	0	0		0	0	0	0	0	0		0	0	0	0	0	0		0	0.217444	0	0	0	0
48.0729		0	0	0	0	0	0		0	0	0	0	0	0		0	0	0	0	0	0		0	0	0	0	0	0		0	0	0	0	0	0		0	0.284315	0	0	0	0
49.0473		0	0	0	0	0	0		0	0	0	0	0	0		0	0	0	0	0	0		0	0	0	0	0	0		0	0	0	0	0	0		0	0.353383	0	0	0	0
50.0414		0	0	0	0	0	0		0	0	0	0	0	0		0	0	0	0	0	0		0	0	0	0	0	0		0	0	0	0	0	0		0	0.421625	0	0	0	0
51.0557		0	0	0	0	0	0		0	0	0	0	0	0		0	0	0	0	0	0		0	0	0	0	0	0		0	0	0	0	0	0		0	0.486556	0	0	0	0
52.0906		0	0	0	0	0	0		0	0	0	0	0	0		0	0	0	0	0	0		0	0	0	0	0	0		0	0	0	0	0	0		0	0.546135	0	0	0	0
53.1464		0	0	0	0	0	0		0	0	0	0	0	0		0	0	0	0	0	0		0	0	0	0	0	0		0	0	0	0	0	0		0	0.599523	0	0	0	0
54.2236		0	0	0	0	0	0		0	0	0	0	0	0		0	0	0	0	0	0		0	0	0	0	0	0		0	0	0	0	0	0		0	0.646603	0	0	0	0
55.3226		0	0	0	0	0	0		0	0	0	0	0	0		0	0	0	0	0	0		0	0	0	0	0	0		0	0	0	0	0	0		0	0.688937	0	0	0	0
56.4439		0	0	0	0	0	0		0	0	0	0	0	0		0	0	0	0	0	0		0	0	0	0	0	0		0	0	0	0	0	0		0	0.728989	0	0	0	0.0497096
57.588		0	0	0	0	0	0		0	0	0	0	0	0		0	0	0	0	0	0		0	0	0	0	0	0		0	0	0	0	0	0		0	0.771127	0	0	0	0.21978
58.7552		0	0	0	0	0	0		0	0	0	0	0	0		0	0	0	0	0	0		0	0	0	0	0	0		0	0	0	0	0	0		0	0.820688	0	0	0	0.568051
59.9462		0	0	0	0	0	0		0	0	0	0	0	0		0	0	0	0	0	0		0	0	0	0	0	0		0	0	0	0	0	0		0	0.884918	0	0	0	1.12986
61.1612		0	0	0	0	0	0		0	0	0	0	0	0		0	0	0	0	0	0		0	0	0	0	0	0		0	0	0	0	0	0		0	0.971976	0	0	0	1.93078
62.4009		0	0	0	0	0	0		0	0	0	0	0	0		0	0	0	0	0	0		0	0	0	0	0	0		0	0	0	0	0	0		0	1.09172	0	0	0	2.97961
63.6657		0	0	0	0	0	0		0	0	0	0	0	0		0	0	0	0	0	0		0	0	0	0	0	0		0	0	0	0	0	0		0	1.25474	0	0	0	4.27804
64.9561		0	0	0	0	0	0		0	0	0	0	0	0		0	0	0	0	0	0		0	0	0	0	0	0		0	0	0	0	0	0		0	1.47288	0	0	0	5.81594
66.2727		0	0	0	0	0	0		0	0	0	0	0	0		0	0	0	0	0	0		0	0	0	0	0	0		0	0	0	0	0	0		0	1.75843	0	0	0.0910128	7.57839
67.616		0	0	0	0	0	0		0	0	0	0	0	0		0	0	0	0	0	0		0	0	0	0	0	0		0	0	0	0	0	0		0.0797875	2.12433	0.0632759	0	0.349585	9.54284
68.9865		0	0	0	0	0	0		0	0	0	0	0	0		0	0	0	0	0	0		0	0	0	0	0	0		0	0	0	0	0	0		0.320567	2.58366	0.207689	0	0.840492	11.6839
70.3848		0	0	0	0	0	0		0	0	0	0	0	0		0	0	0	0	0	0		0	0	0	0	0	0		0	0	0	0	0	0		0.780529	3.1494	0.450384	0	1.60672	13.972
71.8114		0	0	0	0	0	0		0	0	0	0	0	0		0	0	0	0	0	0		0	0	0	0	0	0		0	0	0	0	0	0		1.50719	3.83428	0.807987	0.104449	2.68123	16.3763
73.2669		0	0	0	0	0	0		0	0	0	0	0	0		0	0	0	0	0	0		0	0	0	0	0	0		0	0	0	0	0	0		2.52849	4.65011	1.29578	0.444669	4.07883	18.8644
74.752		0	0	0	0	0	0		0	0	0	0	0	0		0	0	0	0	0	0		0	0	0	0	0	0		0	0	0.0280649	0	0	2.04854		3.86343	5.60803	1.92821	1.12914	5.80612	21.4041
76.2671		0	0	0	0	0	0		0	0	0	0	0	0		0	0	0	0	0	0		0	0	0	0	0	0		0	0	0	0	0	3.20994		5.51498	6.7174	2.71771	2.22473	7.85517	23.9635
77.813		0	0	0	0	0	0		0	0	0	0	0	0		0	0	0	0	0	0		0	0	0	0	0	0		0	0	0	0	0.106391	4.68819		7.47895	7.9865	3.67556	3.77956	10.2117	26.5116
79.3902		0	0	0	0	0	0		0	0	0	0	0	0		0	0	0	0	0	0		0	0	0	0	0	0		0.0335858	0	0	0	0.412835	6.49017		9.73876	9.42108	4.81045	5.80834	12.8504	29.0195
80.9993		0	0	0	0	0	0		0	0	0	0	0	0		0	0	0	0	0	0		0	0	0	0	0	0		0.230852	0	0	0	1.00154	8.61689		12.2725	11.0254	6.12963	8.31117	15.7416	31.4595
82.6411		0	0	0	0	0	0		0	0	0	0	0	0		0	0	0	0	0	0		0	0	0	0	0.0122147	0		0.689173	0.0167336	0	0	1.93252	11.0582		15.0491	12.8006	7.63722	11.2628	18.848	33.8072
84.3161		0	0	0	0	0	0		0	0	0	0	0	0		0	0	0	0	0	0		0	0	0	0	0.179212	0		1.49052	0.193679	0	0.0648382	3.25504	13.7991		18.0343	14.746	9.33565	14.6275	22.1293	36.0396
86.0251		0	0	0	0	0	0		0	0	0	0	0	0		0	0	0	0	0	0		0.0682169	0	0	0	0.613989	0		2.68811	0.640601	0	0.39484	4.9979	16.8149		21.1877	16.8572	11.2238	18.3519	25.5411	38.1374
87.7688		0	0	0	0	0	0		0	0	0	0	0	0		0	0	0	0	0	0		0.368322	0.027958	0	0	1.41501	0		4.32179	1.45117	0.0684126	1.15826	7.18015	20.0773		24.467	19.1278	13.2987	22.3756	29.0373	40.0828
89.5477		0	0	0	0	0	0		0	0	0	0	0	0		0	0	0	0	0	0.0738337		1.01868	0.24349	0.0359878	0	2.65238	0.261392		6.40696	2.68849	0.324442	2.46426	9.80247	23.5502		27.8272	21.5474	15.5536	26.628	32.5707	41.8619
91.3628		0	0	0	0	0	0		0	0	0	0	0	0		0	0	0	0	0.0147801	0.426919		2.11667	0.785155	0.259392	0.19507	4.38244	1.08009		8.94785	4.40133	0.874959	4.3951	12.857	27.1947		31.2227	24.1036	17.9796	31.0352	36.0936	43.4623
93.2146		0	0	0	0	0	0		0	0	0	0	0	0		0	0	0	0	0.262781	1.21119		3.72098	1.7516	0.786832	0.818469	6.63515	2.65317		11.9287	6.61159	1.80181	6.9844	16.32	30.9668		34.6075	26.7799	20.564	35.5189	39.5594	44.8751
95.104		0	0	0	0	0	0		0	0	0	0	0	0		0.0537221	0.0245386	0	0	0.931383	2.55307		5.87269	3.22272	1.71814	2.05969	9.42788	5.1311		15.3248	9.32882	3.17427	10.2441	20.1606	34.8204		37.9365	29.5578	23.2924	40.0008	42.9227	46.0931
97.0316		0	0	0	0	0	0		0	0	0	0	0	0		0.397333	0.267552	0	0	2.14965	4.53064		8.58093	5.24335	3.12098	4.0292	12.7543	8.57707		19.0961	12.5399	5.03672	14.1481	24.3349	38.7064		41.1662	32.4149	26.1462	44.4035	46.1407	47.1121
98.9984		0	0	0	0	0	0		0	0	0	0	0.0755619	0.1928		1.22997	0.898151	0.0161536	0.026953	4.01947	7.19932		11.8406	7.84211	5.04772	6.80214	16.5971	13.014		23.196	16.2214	7.42122	18.6538	28.7935	42.5749		44.2549	35.3272	29.1052	48.6521	49.1727	47.9292
101.005		0	0	0	0	0	0		0.222254	0	0	0	0.474702	0.780893		2.68217	2.03779	0.301701	0.448707	6.59263	10.5725		15.6214	11.0179	7.52192	10.3914	20.9184	18.3929		27.5666	20.3317	10.3361	23.6908	33.4771	46.3755		47.1645	38.2671	32.1456	52.6772	51.9823	48.544
103.052		0	0	0	0	0	0		0.871596	0.109744	0	0	1.40653	1.93321		4.85301	3.78521	1.07392	1.56965	9.89804	14.6444		19.8821	14.7563	10.5537	14.7829	25.6716	24.6333		32.1461	24.8215	13.7782	29.1776	38.3225	50.0575		49.8592	41.2058	35.2422	56.4134	54.5357	48.9573
105.141		0	0	0	0	0	0		2.0869	0.567333	0.0214963	0.0629006	3.00803	3.75637		7.78435	6.19623	2.48179	3.57837	13.9233	19.3744		24.5628	19.0188	14.1284	19.9163	30.7933	31.6012		36.8657	29.6276	17.7229	35.0146	43.26	53.5721		52.308	44.1119	38.3667	59.8042	56.8045	49.1721
107.272		0	0	0	0	0	0		3.97675	1.57259	0.384226	0.622777	5.38305	6.3283		11.4924	9.30658	4.64219	6.61121	18.6375	24.7065		29.5961	23.7563	18.2201	25.7122	36.2134	39.1408		41.6546	34.6816	22.1355	41.0957	48.2178	56.8715		54.4827	46.953	41.4897	62.7985	58.7634	49.192
109.446		0	0	0	0	0	0		6.59464	3.25462	1.31768	1.96912	8.57521	9.67486		15.9479	13.1148	7.61223	10.7113	23.9778	30.5579		34.9021	28.9017	22.7827	32.0604	41.85	47.0632		46.4395	39.9061	26.9629	47.3059	53.1213	59.9112		56.3609	49.6954	44.5795	65.3562	60.3929	49.0221
111.665		0	0	0	0	0	0		9.96923	5.7102	3.0091	4.32609	12.6011	13.7984		21.1018	17.6022	11.4215	15.8807	29.8673	36.8348		40.3962	34.3805	27.7609	38.8384	47.6164	55.1677		51.1466	45.2206	32.1437	53.5281	57.8951	62.649		57.923	52.3047	47.6039	67.4431	61.6767	48.6684
113.928		0	0	0	0	0	0		14.0851	8.97745	5.56733	7.80106	17.4293	18.66		26.8714	22.7196	16.0499	22.051	36.2065	43.4248		45.9876	40.1057	33.0845	45.9068	53.419	63.2399		55.7034	50.5406	37.6024	59.6447	62.4649	65.0477		59.1556	54.7466	50.5291	69.0373	62.6047	48.1376
116.237		0	0	0	0	0	0		18.9074	13.0683	9.06529	12.45	23.0076	24.2026		33.1601	28.404	21.4547	29.1236	42.8865	50.2086		51.5833	45.9861	38.6766	53.1207	59.1623	71.0639		60.039	55.7806	43.2572	65.5393	66.7574	67.0728		60.0482	56.9871	53.3214	70.1228	63.17	47.4372
118.593		0	0	0	0	0	0		24.3684	17.9484	13.5107	18.2394	29.2482	30.3385		39.8491	34.5689	27.5547	36.9513	49.7846	57.0574		57.0895	51.9241	44.4502	60.3303	64.7486	78.43		64.0868	60.8556	49.0172	71.1023	70.7035	68.6965		60.5965	58.9932	55.9469	70.6957	63.3717	46.5749
120.997		0	0	0	0	0	0		30.3863	23.5635	18.882	25.098	36.0487	36.9677		46.8114	41.1179	34.2519	45.3674	56.7737	63.8394		62.4131	57.8202	50.3148	67.386	70.081	85.136		67.7834	65.6816	54.7876	76.2286	74.237	69.8946		60.7989	60.7332	58.3722	70.7582	63.2116	45.5592
123.449		0	0	0	0	0	0		36.8566	29.8251	25.1067	32.8914	43.2832	43.9702		53.9086	47.9387	41.4209	54.1773	63.7213	70.4219		67.4646	63.5744	56.1748	74.1436	75.0654	91.0026		71.0724	70.1795	60.4694	80.8253	77.2991	70.6502		60.6596	62.1781	60.5649	70.3232	62.6974	44.3988
125.952		0	0	0	0	0	0		43.6665	36.631	32.0903	41.4599	50.817	51.2186		60.9996	54.9127	48.9256	63.1768	70.4948	76.6734		72.1577	69.0877	61.9334	80.4639	79.611	95.8658		73.902	74.2732	65.9629	84.8065	79.8352	70.9505		60.1854	63.3006	62.4939	69.4091	61.8392	43.1026
128.505		0	0	0	0	0	0		50.6902	43.8568	39.7014	50.6056	58.5035	58.5761		67.9417	61.9134	56.6145	72.1523	76.9644	82.4691		76.4136	74.2656	67.4943	86.2213	83.6348	99.5976		76.2296	77.8948	71.1696	88.1031	81.8009	70.7908		59.3882	64.0779	64.1306	68.0435	60.6521	41.6799
131.109		0	0	0	0	0	0		57.7984	51.3699	47.794	60.117	66.1928	65.9033		74.5941	68.812	64.3309	80.8899	83.0038	87.6895		80.1587	79.0168	72.7622	91.2992	87.059	102.091		78.0179	80.9813	75.9926	90.6544	83.1577	70.1706		58.282	64.4895	65.4478	66.2583	59.1534	40.1404
133.767		0	0	0	3.00068	1.33872	0		64.8583	59.0267	56.2001	69.7663	73.7339	73.0607		80.8237	75.4792	71.914	89.1829	88.4967	92.2287		83.3305	83.2592	77.6473	95.6006	89.8184	103.283		79.2405	83.481	80.3419	92.4194	83.879	69.0977		56.8851	64.5207	66.4228	64.0926	57.3644	38.494
136.478		1.35178	0	0	11.0447	6.93605	0		71.7374	66.6808	64.7437	79.323	80.977	79.9107		86.5028	81.7873	79.2037	96.8316	93.3337	95.9894		85.8727	86.9162	82.0633	99.04	91.8547	103.136		79.877	85.3483	84.1316	93.3667	83.9452	67.5843		55.2178	64.16	67.0346	61.5882	55.3081	36.7507
139.244		6.47891	0	0	24.6038	17.8804	4.15135		78.3081	74.185	73.2409	88.5593	87.7807	86.3238		91.519	87.6155	86.046	103.657	97.4216	98.8937		87.7431	89.924	85.9331	101.556	93.1257	101.659		79.9188	86.5513	87.2876	93.4854	83.3504	65.6504		53.3032	63.4028	67.2679	58.7919	53.011	34.9213
142.067		16.9131	2.57858	4.02553	43.5441	34.5364	16.7867		84.4469	81.3939	81.5067	97.2535	94.0094	92.1762		95.769	92.8478	92.2928	109.495	100.676	100.875		88.9067	92.2261	89.1858	103.1	93.5982	98.8883		79.3635	87.0652	89.7425	92.7749	82.0961	63.3201		51.1663	62.2481	67.11	55.7518	50.5003	33.0167
144.946		32.7697	12.5129	15.7824	66.8454	56.1715	38.4829		90.0419	88.17	89.3608	105.203	99.543	97.3592		99.17	97.382	97.8118	114.212	103.036	101.89		89.3443	93.7815	91.7633	103.65	93.2572	94.9046		78.2208	86.8801	91.4445	91.2547	80.1984	60.6252		48.8339	60.7028	66.5547	52.5182	47.806	31.0486
147.884		53.624	32.3085	36.9699	93.1884	81.6629	68.4631		94.9884	94.382	96.6282	112.218	104.271	101.773		101.651	101.124	102.48	117.692	104.447	101.91		89.0446	94.558	93.615	103.197	92.0977	89.8118		76.5065	85.9941	92.3509	88.9544	77.6808	57.6006		46.3338	58.7777	65.599	49.1414	44.9585	29.0291
150.881		78.2777	61.1305	66.3938	120.912	109.391	104.161		99.1988	99.9136	103.15	118.141	108.105	105.337		103.165	103.998	106.199	119.858	104.884	100.93		88.0126	94.5408	94.7062	101.759	90.135	83.754		74.248	84.4206	92.4375	85.9217	74.5813	54.2878		43.695	56.4919	64.2472	45.6714	41.9897	26.9709
153.94		105.282	97.0038	101.9	148.293	137.612	142.507		102.595	104.658	108.777	122.832	110.967	107.983		103.68	105.939	108.883	120.657	104.33	98.9607		86.2619	93.7245	95.0109	99.3652	87.3942	76.8927		71.4786	82.1811	91.6907	82.2133	70.945	50.731		40.947	53.8685	62.5072	42.157	38.9316	24.8874
157.06		132.927	136.591	140.248	173.672	164.548	180.09		105.119	108.529	113.387	126.19	112.806	109.665		103.187	106.907	110.474	120.074	102.797	96.0403		83.8218	92.1221	94.5209	96.0713	83.9208	69.4179		68.2419	79.312	90.1176	77.9017	66.8305	46.9791		38.1195	50.9389	60.3948	38.6442	35.8169	22.7928
160.243		159.48	176.26	177.999	195.496	188.493	213.588		106.725	111.451	116.87	128.138	113.585	110.352		101.694	106.871	110.93	118.118	100.308	92.2192		80.7301	89.7557	93.2372	91.9434	79.7699	61.5304		64.5866	75.8573	87.7361	73.0662	62.3023	43.0833		35.2418	47.7381	57.9293	35.1769	32.6781	20.7019
163.491		183.326	212.435	211.886	212.545	208.03	240.286		107.389	113.375	119.152	128.64	113.294	110.035		99.2339	105.828	110.244	114.843	96.9111	87.574		77.0393	86.6658	91.1795	87.069	75.0155	53.4435		60.5701	71.8747	84.5854	67.7979	57.4363	39.0972		32.3431	44.3087	55.1379	31.7941	29.5472	18.6303
166.805		202.988	241.819	238.939	223.811	221.946	257.916		107.1	114.264	120.172	127.686	111.936	108.72		95.8532	103.789	108.42	110.32	92.6665	82.1936		72.809	82.9015	88.3766	81.545	69.74	45.3728		56.2537	67.4281	80.7155	62.1927	52.3128	35.0755		29.4518	40.6965	52.0515	28.5321	26.4556	16.594
170.186		217.364	262.042	257.099	228.761	229.506	265.304		105.869	114.105	119.91	125.309	109.543	106.436		91.6229	100.788	105.499	104.661	87.6578	76.1885		68.112	78.5284	84.8755	75.484	64.0413	37.5277		51.705	62.593	76.1966	56.3532	47.0202	31.0735		26.5949	36.9532	48.7083	25.4209	23.4337	14.6098
173.636		225.577	271.325	264.862	227.117	230.244	261.862		103.719	112.903	118.362	121.564	106.16	103.228		86.6253	96.8769	101.537	97.9962	81.9789	69.679		63.0266	73.62	80.7319	69.0052	58.0239	30.1099		46.9942	57.4497	71.1082	50.3844	41.6493	27.146		23.7986	33.1329	45.1497	22.4873	20.5107	12.6945
177.155		227.258	269.193	261.92	219.108	224.238	248.186		100.695	110.686	115.563	116.549	101.858	99.1588		80.9637	92.129	96.6198	90.4879	75.7423	62.8015		57.6411	68.2632	76.0177	62.2373	51.8029	23.2956		42.1948	52.0864	65.5471	44.3922	36.2941	23.3458		21.087	29.2934	41.4232	19.7511	17.714	10.8651
180.746		222.301	255.836	248.561	205.204	211.834	225.412		96.8539	107.494	111.567	110.378	96.7197	94.3061		74.7503	86.631	90.8473	82.3112	69.0686	55.6983		52.0474	62.5509	70.8122	55.3122	45.4969	17.2429		37.3811	46.5942	59.6177	38.482	31.0488	19.7241		18.4831	25.4935	37.5792	17.2284	15.0694	9.13867
184.409		211.113	232.685	226.169	186.309	193.874	195.605		92.2702	103.395	106.463	103.204	90.8483	88.7652		68.1125	80.4916	84.3459	73.6629	62.0911	48.5194		46.3431	56.5856	65.208	48.3639	39.2284	12.064		32.6272	41.0678	53.4363	32.7543	26.0049	16.327		16.0072	21.7926	33.672	14.9286	12.5998	7.53121
188.147		194.345	201.707	196.594	163.511	171.418	161.177		87.0281	98.4638	100.358	95.1917	84.3578	82.64		61.1831	73.8288	77.2526	64.7471	54.9476	41.4163		40.6274	50.4731	59.303	41.5253	33.12	7.84311		28.0062	35.6022	47.124	27.3055	21.2512	13.1975		13.6781	18.2494	29.7579	12.8573	10.3263	6.05823
191.961		173.07	165.687	162.384	138.173	145.867	124.957		81.2273	92.7995	93.39	86.5317	77.3773	76.0484		54.1027	66.777	69.723	55.7755	47.7809	34.5378		34.9998	44.3236	53.2037	34.9234	27.2893	4.60027		23.5872	30.2905	40.8071	22.2211	16.8667	10.3705		11.5117	14.9192	25.8946	11.0139	8.26595	4.73311
195.851		148.532	127.659	126.29	111.746	118.739	89.8204		74.9734	86.5081	85.7102	77.4238	70.0422	69.1139		47.0137	59.4769	61.9191	46.9599	40.7339	28.0285		29.5584	38.2477	47.0194	28.6801	21.8496	2.31873		19.436	25.2237	34.6125	17.5793	12.9241	7.87631		9.52189	11.8545	22.1401	9.39466	6.43343	3.56782
199.821		122.216	90.7782	91.1502	85.7285	91.6567	58.3719		68.3825	79.7117	77.4926	68.0793	62.4961	61.9674		40.0568	52.0775	54.0115	38.5035	33.9452	22.0185		24.3956	32.354	40.8624	22.9023	16.8996	0.901043		15.6097	20.4844	28.6638	13.441	9.47904	5.73386		7.71909	9.09973	18.551	7.99028	4.83803	2.57045
203.871		95.6626	58.0502	59.668	61.578	66.2183	32.8923		61.5738	72.5379	68.9202	58.7118	54.8849	54.7416		33.37	44.7298	46.1718	30.6005	27.5483	16.6269		19.5991	26.7477	34.8443	17.6872	12.5277	0.206122		12.1604	16.1497	23.0803	9.85679	6.5763	3.95576		6.11174	6.69377	15.1819	6.78918	3.48604	1.74662
208.003		70.3962	31.7347	33.9087	40.5252	43.8181	14.6219		54.6703	65.1231	60.1872	49.5319	47.3541	47.5691		27.0799	37.5834	38.5681	23.4184	21.6617	11.9445		15.2438	21.5246	29.0727	13.1081	8.79675	0		9.12659	12.2817	17.9679	6.85355	4.2351	2.54012		4.70417	4.66203	12.0818	5.77572	2.37679	1.09582
212.22		47.8546	13.4841	15.4303	23.6109	25.659	4.08547		47.7952	57.6059	51.4905	40.7443	40.0466	40.5804		21.3047	30.7843	31.363	17.1064	16.3932	8.04444		11.3963	16.7734	23.651	9.22399	5.75347	0		6.53925	8.93352	13.4223	4.44502	2.45957	1.47695		3.49845	3.02152	9.29611	4.93267	1.50569	0.613771
216.521		29.1424	3.27123	4.41374	11.3397	12.3788	0		41.068	50.1255	43.0244	32.534	33.0959	33.8976		16.1408	24.4651	24.7022	11.767	11.8231	4.95636		8.1026	12.5644	18.67	6.06084	3.40627	0		4.41116	6.13572	9.51412	2.61561	1.219	0.73845		2.49197	1.76947	6.85932	4.24049	0.859303	0.28727
220.91		15.1115	0	0.17765	3.86781	4.23642	0		34.6048	42.8195	34.9782	25.072	26.6277	27.6365		11.6704	18.7491	18.7185	7.47431	8.0153	2.68461		5.39635	8.95685	14.2124	3.62568	1.74113	0		2.74489	3.90597	6.29782	1.33371	0.462916	0.287104		1.67961	0.891548	4.79958	3.67897	0.419164	0.0978205
225.387		5.92975	0	0	0.492214	0.535057	0		28.5109	35.8174	27.5226	18.4919	20.7478	21.8957		7.94253	13.7326	13.5127	4.23531	4.99326	1.17475		3.28226	5.9827	10.3393	1.88341	0.69245	0		1.52005	2.23195	3.78949	0.533272	0.0964213	0.064281		1.05085	0.346877	3.12899	3.22738	0.15558	0.0146644
229.956		1.33162	0	0	0	0	0		22.8843	29.2424	20.8144	12.9044	15.5497	16.7632		4.98665	9.49557	9.16561	2.01824	2.75718	0.339039		1.74841	3.65784	7.099	0.7757	0.165431	0		0.703485	1.08439	1.98263	0.129826	0	0		0.59225	0.0795499	1.85011	2.86517	0.0325519	0
234.617		0	0	0	0	0	0		17.8042	23.2007	14.9744	8.36552	11.0964	12.3014		2.78744	6.07681	5.71002	0.703583	1.25374	0.0152458		0.745188	1.96138	4.50858	0.193422	0	0		0.234179	0.396154	0.818596	0	0	0		0.284179	0	0.943316	2.57302	0	0
239.372		0	0	0	0	0	0		13.3392	17.7875	10.1001	4.89931	7.43333	8.55768		1.30441	3.49097	3.15101	0.122906	0.399489	0		0.201883	0.851602	2.56736	0	0	0		0.0359601	0.0792492	0.20919	0	0	0		0.103624	0	0.376243	2.33255	0	0
244.224		0	0	0	0	0	0		9.5317	13.0716	6.23365	2.45787	4.56546	5.54564		0.441182	1.6965	1.43015	0	0.0440008	0		0.00113104	0.24019	1.23369	0	0	0		0	0	0	0	0	0		0.0203027	0	0.0876214	2.12801	0	0
249.174		0	0	0	0	0	0		6.4097	9.10629	3.38445	0.953101	2.47517	3.25985		0.0707932	0.619918	0.453506	0	0	0		0	0.0131046	0.442949	0	0	0		0	0	0	0	0	0		0	0	0	1.9452	0	0
254.224		0	0	0	0	0	0		3.96841	5.90921	1.48709	0.208593	1.09486	1.65348		0	0.116039	0.0485647	0	0	0		0	0	0.0795586	0	0	0		0	0	0	0	0	0		0	0	0	1.77348	0	0
259.377		0	0	0	0	0	0		2.18518	3.47801	0.433792	0	0.329719	0.657205		0	0	0	0	0	0		0	0	0	0	0	0.0631986		0	0	0	0	0	0		0	0	0	1.60414	0	0
264.635		0	0	0	0	0	0		0.998634	1.76603	0.0226326	0	0.0263288	0.153655		0	0	0	0	0	0		0	0	0	0	0	0.254522		0	0	0	0	0	0		0	0	0	1.43239	0	0
269.998		0	0	0	0	0	0		0.326663	0.702419	0	0	0	0		0	0	0	0	0	0		0	0	0	0	0	0.6128		0	0	0	0	0	0		0	0	0	1.25535	0	0
275.471		0	0	0	0	0	0		0.0433946	0.164081	0	0	0	0		0	0	0	0	0	0		0	0	0	0	0	1.1342		0	0	0	0	0	0		0	0	0	1.0738	0	0
281.055		0	0	1.09763	0	0	0		0	0	0	0	0	0		0	0	0	0	0	0		0	0	0	0	0	1.79808		0	0	0	0	0	0		0	0	0	0.890106	0	0
286.751		0	0	3.54609	0	0	0.236043		0	0	0	0	0	0		0	0	0	0	0	0		0	0	0	0	0	2.55968		0	0	0	0	0	0		0	0	0	0.709261	0	0
292.563		0	0.110194	7.10367	0	0	1.74681		0	0	0	0	0	0		0	0	0	0	0	0		0	0	0	0	0	3.36639		0	0	0	0	0	0		0	0	0	0.537163	0	0
298.493		0	1.39541	10.9412	0	0	4.4056		0	0	0	0	0	0		0	0	0	0	0	0		0	0	0	0	0	4.15846		0	0	0	0	0	0		0	0	0	0.380603	0	0
304.543		0	4.17047	14.1298	0	0	7.71271		0	0	0	0	0	0		0	0	0	0	0	0		0	0	0	0	0	4.87652		0	0	0	0	0	0		0	0	0	0.246267	0	0
310.716		0	7.76351	15.8886	0	0	10.8211		0	0	0	0	0	0		0	0	0	0	0	0		0	0	0	0	0	5.46787		0	0	0	0	0	0		0	0	0	0.139367	0	0
317.014		0	11.2581	15.6531	0	0	12.8918		0	0	0	0	0	0		0	0	0	0	0	0		0	0	0	0	0	5.88603		0	0	0	0	0	0		0	0	0	0.0636933	0	0
323.44		0	13.7064	13.4877	0	0	13.4061		0	0	0	0	0	0		0	0	0	0	0	0		0	0	0	0	0	6.10175		0	0	0	0	0	0		0	0	0	0.0187511	0	0
329.995		0	14.3348	9.80354	0	0	12.1122		0	0	0	0	0	0		0	0	0	0	0	0		0	0	0	0	0	6.09596		0	0	0	0	0	0		0	0	0	0.00113255	0	0
336.684		0	12.9924	5.60783	0	0	9.38773		0	0	0	0	0	0		0	0	0	0	0	0		0	0	0	0	0	5.87103		0	0	0	0	0	0		0	0	0	0	0	0
343.508		0	9.90604	2.05665	0	0	5.89947		0	0	0	0	0	0		0	0	0	0	0	0		0	0	0	0	0	5.44024		0	0	0	0	0	0		0	0	0	0	0	0
350.471		0	6.00819	0.0623323	0	0	2.66238		0	0	0	0	0	0		0	0	0	0	0	0		0	0	0	0	0	4.83749		0	0	0	0	0	0		0	0	0	0	0	0
357.575		0	2.44804	0	0	0	0.641694		0	0	0	0	0	0		0	0	0	0	0	0		0	0	0	0	0	4.10567		0	0	0	0	0	0		0	0	0	0	0	0
364.822		0	0.262337	0	0	0	0		0	0	0	0	0	0		0	0	0	0	0	0		0	0	0	0	0	3.3013		0	0	0	0	0	0		0	0	0	0	0	0
372.217		0	0	0	0	0	0		0	0	0	0	0	0		0	0	0	0	0	0		0	0	0	0	0	2.48483		0	0	0	0	0	0		0	0	0	0	0	0
379.761		0	0	0	0	0	0		0	0	0	0	0	0		0	0	0	0	0	0		0	0	0	0	0	1.71765		0	0	0	0	0	0		0	0	0	0	0	0
387.459		0	0	0	0	0	0		0	0	0	0	0	0		0	0	0	0	0	0		0	0	0	0	0	1.0574		0	0	0	0	0	0		0	0	0	0	0	0
395.312		0	0	0	0	0	0		0	0	0	0	0	0		0	0	0	0	0	0		0	0	0	0	0	0.545134		0	0	0	0	0	0.0435952		0	0	0	0	0	0.0518147
403.325		0	0	0	0	0	0		0	0	0	0	0	0		0	0	0	0	0	0		0	0	0	0	0	0.208629		0	0	0	0	0	0.174645		0.0487647	0	0	0	0	0.214615
411.5		0	0	0	0	0	0		0	0	0	0	0	0		0	0	0	0	0	0		0	0	0	0	0	0.0382165		0.0202977	0	0	0	0	0.415485		0.181611	0.0633361	0	0	0.0155167	0.517109
419.84		0.102405	0	0	0	0	0		0.0337971	0	0	0	0	0		0.0101259	0	0	0	0	0		0	0	0	0	0	0		0.122643	0	0	0.0369422	0	0.778905		0.425178	0.257226	0	0	0.120003	0.974516
428.35		0.589901	0	0	0	0	0		0.132568	0	0	0	0	0.0410377		0.102691	0	0	0	0	0		0	0	0	0	0	0		0.341378	0.0475835	0	0.140116	0	1.26112		0.790064	0.61008	0	0.0219248	0.353879	1.57878
437.032		1.53659	0	0	0	0	0		0.318175	0	0	0	0	0.154552		0.330389	0	0.0163147	0	0	0.0842866		0.0292218	0	0	0	0	0		0.698724	0.204005	0	0.330844	0.0697039	1.85138		1.2796	1.13365	0.00226221	0.10997	0.742795	2.31217
445.89		2.75091	0	0	0.0128029	0	0		0.596673	0	0	0	0	0.353893		0.712307	0	0.120308	0	0	0.311333		0.161414	0	0	0.0577989	0	0		1.19589	0.496502	0	0.616511	0.266956	2.5276		1.88427	1.81198	0.084351	0.290661	1.28662	3.14161
454.928		3.97605	0	0	0.277396	0	0		0.967577	0	0.0489598	0	0.00976349	0.644878		1.25351	0	0.361578	0	0	0.7166		0.449375	0.085776	0	0.225864	0.07924	0		1.82525	0.937795	0.0552125	0.998517	0.629416	3.26339		2.58903	2.61811	0.303291	0.582213	1.97432	4.02838
464.149		4.94016	0	0	0.801817	0.11695	0		1.41994	0	0.225789	0	0.070996	1.02116		1.93643	0	0.753361	0.029468	0.0314171	1.29776		0.909832	0.302478	0.0120181	0.526512	0.298929	0		2.56472	1.51657	0.237094	1.46824	1.16068	4.02642		3.36976	3.50872	0.68026	0.987558	2.77715	4.92667
473.557		5.40992	0	0	1.51999	0.567294	0		1.93883	0	0.581339	0	0.213725	1.47165		2.73482	0.0438105	1.29418	0.168033	0.170967	2.03756		1.54439	0.676877	0.111741	0.969292	0.697191	0		3.38671	2.21199	0.592458	2.01297	1.85046	4.78266		4.19883	4.43507	1.22121	1.50278	3.65962	5.7891
483.155		5.29397	0	0	2.2887	1.29954	0		2.50365	0	1.12028	0	0.448347	1.97838		3.60999	0.196103	1.95977	0.450472	0.452825	2.89655		2.33022	1.20512	0.336935	1.54276	1.2739	0		4.25569	2.98896	1.12701	2.6137	2.66675	5.49729		5.04373	5.34306	1.90705	2.11209	4.577	6.5691
492.948		4.58925	0	0	2.95585	2.18339	0		3.09202	0	1.82904	0.0637024	0.777226	2.52104		4.51939	0.498874	2.71759	0.893185	0.893447	3.82773		3.23506	1.8711	0.709234	2.22719	2.01368	0		5.13376	3.80761	1.82989	3.24916	3.56971	6.1363		5.87056	6.1784	2.70893	2.79475	5.482	7.22236
502.94		3.46982	0	0	3.39771	3.02452	0		3.68002	0.0255424	2.66679	0.224096	1.19002	3.07686		5.41703	0.956758	3.52442	1.48349	1.48073	4.77568		4.21339	2.64006	1.22358	2.99057	2.87808	0		5.98122	4.623	2.66495	3.8952	4.5094	6.66949		6.64487	6.89123	3.58381	3.52242	6.32636	7.71237
513.134		2.1797	0	0	3.52118	3.63422	0		4.24375	0.108448	3.58343	0.500725	1.67159	3.62273		6.25714	1.55956	4.33434	2.19774	2.19158	5.68379		5.21558	3.47082	1.86428	3.79675	3.82064	0		6.75889	5.38969	3.58707	4.52705	5.43351	7.06963		7.33298	7.43602	4.48416	4.26404	7.06323	8.00807
523.535		1.02518	0	0	3.31349	3.89125	0		4.76101	0.262781	4.5185	0.891457	2.20014	4.13656		6.99791	2.2748	5.10084	2.99698	2.98718	6.49846		6.18882	4.31472	2.59963	4.60517	4.78555	0		7.43118	6.06513	4.54024	5.12021	6.2899	7.31711		7.90483	7.77961	5.35852	4.98565	7.65219	8.09165
534.146		0.282802	0	0	2.80471	3.72597	0		5.21105	0.495261	5.40998	1.38575	2.75186	4.59742		7.60097	3.06232	5.77922	3.83757	3.82374	7.16988		7.08093	5.12187	3.39243	5.37482	5.71535	0		7.96544	6.60992	5.46624	5.65099	7.02873	7.39688		8.33309	7.89649	6.15579	5.65306	8.05762	7.95285
544.973		0	0	0	2.10127	3.18641	0		5.57713	0.800811	6.19942	1.96069	3.30123	4.98788		8.03734	3.87301	6.3319	4.67196	4.65289	7.65974		7.84504	5.84459	4.19915	6.06702	6.55485	0		8.33697	6.99384	6.30831	6.0986	7.60859	7.30411		8.59765	7.77875	6.82985	6.23392	8.25622	7.59779
556.019		0	0	0	1.33631	2.37585	0		5.84491	1.16981	6.83291	2.58923	3.82297	5.2927		8.28367	4.65619	6.72631	5.45294	5.42634	7.93697		8.43865	6.43834	4.97524	6.6456	7.25236	0		8.52584	7.19246	7.01298	6.4443	7.99396	7.03942		8.68278	7.42791	7.33901	6.69801	8.23195	7.04093
567.288		0	0	0	0.659261	1.47842	0		6.00549	1.58606	7.2703	3.23961	4.29393	5.50161		8.32924	5.36326	6.94206	6.13805	6.1002	7.98711		8.83103	6.86838	5.67806	7.08195	7.76733	0		8.52299	7.19476	7.53782	6.67431	8.16358	6.61465		8.58261	6.86479	7.65359	7.0214	7.98471	6.31307
578.787		0	0	0	0.202287	0.69262	0		6.05281	2.03117	7.48005	3.87934	4.69279	5.60705		8.17002	5.94886	6.96557	6.68882	6.63453	7.80464		8.9984	7.1063	6.26762	7.35219	8.06641	0		8.32518	6.99692	7.84768	6.77777	8.10423	6.04712		8.29668	6.11947	7.75119	7.18424	7.52279	5.45241
590.518		0	0	0	0	0.172155	0		5.98673	2.48454	7.45036	4.47723	5.00306	5.60702		7.81551	6.37789	6.79765	7.07736	7.00025	7.40215		8.93263	7.13853	6.7122	7.44344	8.13308	0.0930084		7.94126	6.61016	7.92468	6.75024	7.81984	5.36437		7.83571	5.23877	7.62581	7.17647	6.87113	4.50965
602.487		0	0	0	0	0	0		5.81006	2.92533	7.17985	5.00384	5.21108	5.50224		7.28176	6.62179	6.44629	7.28198	7.17477	6.80099		8.63378	6.95955	6.98539	7.34879	7.95999	0.391007		7.38605	6.053	7.76039	6.59068	7.32299	4.59842		7.21601	4.27626	7.28017	6.99352	6.06253	3.53987
614.699		0	0	0	0	0	0		5.53109	3.33381	6.68812	5.4352	5.30946	5.29873		6.59686	6.6672	5.93314	7.29451	7.14992	6.03838		8.1185	6.5806	7.07314	7.07375	7.55863	0.927798		6.68568	5.35759	7.366	6.30501	6.64282	3.78821		6.4646	3.29471	6.73453	6.64251	5.14351	2.6023
627.158		0	0	0	0	0	0		5.16071	3.69147	6.00462	5.75076	5.29412	5.00494		5.79409	6.50893	5.28599	7.11376	6.92512	5.15824		7.41136	6.02108	6.96822	6.62999	6.94974	1.70502		5.87131	4.56195	6.76235	5.90265	5.81603	2.9749		5.61328	2.35852	6.01752	6.13658	4.16597	1.75519
639.87		0	0	0	0	0	0		4.71419	3.98334	5.17617	5.93785	5.16757	4.6336		4.91496	6.15844	4.54283	6.75224	6.51485	4.21437		6.55127	5.31555	6.67739	6.04084	6.17106	2.67371		4.98246	3.71308	5.98803	5.39961	4.8917	2.20079		4.70185	1.52818	5.17269	5.50043	3.18841	1.04753
652.84		0	0	0	0	0	0		4.20866	4.19659	4.25642	5.98805	4.93551	4.19922		4.00365	5.63519	3.74535	6.22885	5.94071	3.26336		5.58316	4.50505	6.21435	5.33486	5.2676	3.76644		4.06159	2.86071	5.08926	4.81491	3.92336	1.50674		3.77287	0.857811	4.24961	4.76407	2.27	0.51937
666.072		0	0	0	0	0	0		3.66391	4.32332	3.30786	5.90157	4.60953	3.71903		3.10652	4.97313	2.93933	5.57379	5.23694	2.36215		4.56075	3.64037	5.60574	4.54918	4.29545	4.8933		3.15417	2.05545	4.12377	4.17272	2.96895	0.926129		2.8716	0.37856	3.30589	3.9663	1.46475	0.182676
679.573		0	0	0	0	0	0		3.10055	4.35824	2.39443	5.68289	4.20382	3.21115		2.2691	4.21225	2.17063	4.82186	4.44293	1.56485		3.54017	2.77511	4.88391	3.72406	3.31396	5.95984		2.30535	1.34572	3.1526	3.49915	2.08588	0.485855		2.04274	0.104138	2.40064	3.14911	0.820214	0.0296523
693.347		0	0	0	0	0	0		2.53963	4.30143	1.57583	5.34443	3.73684	2.69449		1.53105	3.40126	1.48084	4.01446	3.60533	0.913151		2.5775	1.96332	4.09024	2.90296	2.38351	6.87505		1.55545	0.769215	2.23757	2.82278	1.32402	0.193761		1.32547	0	1.58967	2.35742	0.362085	0
707.4		0	0	0	0	0	0		2.00181	4.15561	0.905599	4.90217	3.22867	2.18779		0.926756	2.59117	0.906947	3.19476	2.77255	0.43882		1.72599	1.2562	3.26919	2.12917	1.56175	7.55543		0.939981	0.354726	1.43738	2.17248	0.725836	0.0447058		0.753578	0	0.923422	1.63557	0.0999946	0
721.739		0	0	0	0	0	0		1.50567	3.92849	0.415887	4.3781	2.70136	1.70843		0.475141	1.83263	0.471479	2.40598	1.99217	0.145713		1.02682	0.692212	2.46762	1.44159	0.893408	7.94255		0.47945	0.105257	0.796405	1.57559	0.310673	0		0.344147	0	0.433099	1.02159	0	0
736.368		0	0	0	0	0	0		1.06805	3.63	0.123175	3.79651	2.17726	1.27254		0.184708	1.17319	0.186893	1.68947	1.30884	0.0194249		0.511568	0.299348	1.73144	0.874592	0.412608	7.99406		0.183847	0.00650748	0.347346	1.05743	0.0817319	0		0.102496	0	0.13542	0.547387	0	0
751.293		0	0	0	0	0	0		0.701026	3.27393	0.00194069	3.18469	1.67779	0.892696		0.0376214	0.647839	0.0396155	1.07863	0.755813	0		0.184822	0.0758161	1.09962	0.448428	0.123003	7.70532		0.0356377	0	0.089496	0.636442	0	0		0.00290998	0	0.00734144	0.225607	0	0
766.521		0	0	0	0	0	0		0.413582	2.87555	0	2.57053	1.2232	0.579133		0	0.281688	0	0.600735	0.35766	0		0.0334683	0	0.604867	0.173489	0.00803138	7.09174		0	0	0	0.326034	0	0		0	0	0	0.055384	0	0
782.057		0	0	0	0	0	0		0.207209	2.45223	0	1.98115	0.829602	0.336442		0	0.0724425	0	0.266221	0.115057	0		0	0	0.261213	0.0344597	0	6.20804		0	0	0	0.126019	0	0		0	0	0	0	0	0
797.909		0	0	0	0	0	0		0.0790197	2.02184	0	1.44228	0.510284	0.165914		0	0	0	0.0747922	0.0133344	0		0	0	0.0699911	0	0	5.12663		0	0	0	0.0275042	0	0		0	0	0	0	0	0
814.082		0	0	0	0	0	0		0.01611	1.60213	0	0.974677	0.271127	0.0613585		0	0	0	0	0	0		0	0	0	0	0	3.94718		0	0	0	0	0	0		0	0	0	0	0	0
830.582		0	0	0	0	0	0		0	1.21017	0	0.595516	0.113511	0.012462		0	0	0	0	0	0		0	0	0	0	0	2.77743		0	0	0	0	0	0		0	0	0	0	0	0
847.417		0	0	0	0	0	0		0	0.860452	0	0.312635	0.0282257	0		0	0	0	0	0	0		0	0	0	0	0	1.72578		0	0	0	0	0	0		0	0	0	0	0	0
864.594		0	0	0	0	0	0		0	0.565517	0	0.128111	0	0		0	0	0	0	0	0		0	0	0	0	0	0.890945		0	0	0	0	0	0		0	0	0	0	0	0
882.118		0	0	0	0	0	0		0	0.332716	0	0.0303703	0	0		0	0	0	0	0	0		0	0	0	0	0	0.328649		0	0	0	0	0	0		0	0	0	0	0	0
899.998		0	0	0	0	0	0		0	0.166158	0	0	0	0		0	0	0	0	0	0		0	0	0	0	0	0.0590917		0	0	0	0	0	0		0	0	0	0	0	0
918.24		0	0	0	0	0	0		0	0.0622352	0	0	0	0		0	0	0	0	0	0		0	0	0	0	0	0		0	0	0	0	0	0		0	0	0	0	0	0
936.851		0	0	0	0	0	0		0	0.0128777	0	0	0	0		0	0	0	0	0	0		0	0	0	0	0	0		0	0	0	0	0	0		0	0	0	0	0	0
955.84		0	0	0	0	0	0		0	0	0	0	0	0		0	0	0	0	0	0		0	0	0	0	0	0		0	0	0	0	0	0		0	0	0	0	0	0
975.214		0	0	0	0	0	0		0	0	0	0	0	0		0	0	0	0	0	0		0	0	0	0	0	0		0	0	0	0	0	0		0	0	0	0	0	0
994.981		0	0	0	0	0	0		0	0	0	0	0	0.0239266		0	0	0	0	0	0		0	0	0	0	0	0		0	0	0	0	0	0		0	0	0	0	0	0
1015.15		0	0	0	0	0	0		0	0	0	0	0	0.100579		0	0	0	0	0	0		0	0	0	0	0	0		0	0	0	0	0	0		0	0	0	0	0	0
1035.72		0	0	0	0	0	0		0.00825282	0	0	0	0	0.249542		0	0	0	0	0	0		0	0	0	0	0	0		0	0	0	0	0	0		0	0	0	0	0	0
1056.72		0	0	0	0	0	0		0.0736894	0	0	0	0	0.486076		0	0	0	0	0	0		0	0	0	0	0	0		0	0	0	0	0	0		0	0	0	0	0	0
1078.14		0	0	0	0	0	0		0.230735	0	0	0	0	0.817437		0	0	0	0	0	0		0	0	0	0	0	0		0	0	0	0	0	0		0	0	0	0	0	0
1099.99		0	0	0	0	0	0		0.506922	0	0	0	0	1.24723		0	0	0	0	0	0		0	0	0	0	0	0		0	0	0	0	0	0		0	0	0	0	0	0
1122.28		0	0	0	0	0	0		0.916886	0.0137755	0	0	0.00978147	1.77256		0	0	0	0	0	0		0	0	0	0	0	0		0	0	0	0	0	0		0	0	0	0	0	0
1145.03		0	0	0	0	0	0		1.46929	0.0881021	0	0	0.0835755	2.38764		0	0	0	0	0	0		0	0	0	0	0	0		0	0	0	0	0	0		0	0	0	0	0	0
1168.24		0	0	0	0	0	0		2.16196	0.255704	0	0	0.25837	3.0818		0	0	0	0	0	0		0	0	0	0	0	0		0	0	0	0	0	0		0	0	0	0	0	0
1191.92		0	0	0	0	0	0		2.98787	0.542519	0	0.0285172	0.563048	3.84238		0	0	0	0	0	0		0	0	0	0	0	0		0	0	0	0	0	0		0	0	0	0	0	0
1216.08		0	0	0	0	0	0		3.93156	0.961566	0	0.135453	1.01147	4.65348		0	0	0	0	0	0		0	0	0	0	0	0		0	0	0	0	0	0		0	0	0	0	0	0
1240.73		0	0	0	0	0	0		4.97401	1.51981	0	0.360333	1.61064	5.49809		0	0	0	0	0	0		0	0	0	0	0	0		0	0	0	0	0	0		0	0	0	0	0	0
1265.87		0	0	0	0	0	0		6.09039	2.2131	0	0.723577	2.35531	6.35771		0.0430981	0	0	0	0	0		0	0	0	0	0	0		0	0	0	0	0	0		0	0	0	0	0	0
1291.53		0	0	0	0	0	0		7.25367	3.03225	0	1.23693	3.23484	7.21347		0.296943	0	0	0.00760264	0	0		0	0	0	0	0	0		0	0	0	0	0	0		0	0	0	0	0	0
1317.71		0	0	0	0	0	0		8.43374	3.95925	0	1.8967	4.22938	8.04654		0.86332	0	0.0177839	0.125783	0	0		0	0	0	0	0	0		0	0	0	0	0	0		0	0	0	0	0	0
1344.42		0	0	0	0	0	0		9.59962	4.97233	0.0862762	2.6925	5.31532	8.83846		1.8142	0	0.203379	0.436582	0	0.0025093		0	0	0	0	0	0		0	0	0	0	0	0		0	0	0	0	0	0
1371.67		0	0	0	0	0	0		10.72	6.04365	0.44379	3.60268	6.46313	9.57213		3.16847	0	0.647636	0.984231	0.0921168	0.235961		0	0	0	0	0	0		0	0	0	0	0	0		0	0	0	0	0	0
1399.47		0	0	0	0	0	0		11.7638	7.14307	1.20208	4.60106	7.64121	10.2314		4.92191	0.0652254	1.41495	1.79617	0.457809	0.877753		0.180687	0	0	0	0	0		0	0	0	0	0	0		0	0	0	0	0	0
1427.84		0	0	0	0	0	0		12.7024	8.23744	2.39501	5.65459	8.81536	10.8026		7.03098	0.396282	2.5232	2.87053	1.19929	2.01412		0.77591	0	0.0396021	0.0112028	0	0		0.194792	0	0	0	0	0		0	0	0	0	0	0
1456.78		0	0	0	0	0	0		13.5086	9.2929	4.01634	6.72792	9.95098	11.2733		9.43609	1.1437	3.97024	4.19294	2.3833	3.69134		1.95891	0	0.37286	0.270403	0	0		0.855342	0	0	0.065946	0	0		0	0	0	0	0	0
1486.31		0	0	0	0	0	0		14.1595	10.2757	5.99533	7.78326	11.0141	11.6345		12.0526	2.36893	5.72043	5.72839	4.01441	5.8872		3.79475	0	1.14952	0.921172	0.299667	0		2.1326	0	0.129178	0.406545	0.0482336	0.00837625		0.0801061	0	0	0	0	0
1516.43		0	0	0	0	0	0		14.6349	11.1531	8.23678	8.78268	11.9719	11.8787		14.787	4.09459	7.72455	7.43368	6.07057	8.551		6.30128	0.331279	2.4723	2.06493	1.15115	0		4.12355	0.0874042	0.722591	1.18668	0.517523	0.463658		0.684184	0	0	0	0	0
1547.17		0	0	0	0	0	0		14.9207	11.8955	10.6119	9.68997	12.795	12.002		17.5346	6.27765	9.91268	9.25341	8.48572	11.5866		9.41606	1.22168	4.36062	3.72825	2.67227	0		6.83002	0.591966	1.96026	2.49072	1.62222	1.62743		2.07508	0	0.319632	0.0575158	0.0437603	0
1578.53		0	0	0	0	0	0		15.0061	12.4755	12.9824	10.4707	13.4566	12.0023		20.1888	8.84827	12.2076	11.1281	11.1764	14.8807		13.0437	2.82543	6.79798	5.90516	4.92202	0		10.2129	1.76209	3.95382	4.36658	3.50613	3.6817		4.43387	0	1.35615	0.630211	0.700242	0.345929
1610.52		0	0	0	0	0	0		14.8876	12.8722	15.2054	11.096	13.9359	11.8812		22.6451	11.6952	14.5235	12.994	14.0337	18.2971		17.0377	5.16861	9.70763	8.53477	7.85914	0.78516		14.165	3.70175	6.69698	6.79772	6.19001	6.66794		7.79669	0.301499	3.30779	1.98442	2.29056	1.57213
1643.17		0	0	0	0	0	0		14.5653	13.0678	17.1419	11.5403	14.2155	11.6419		24.8029	14.6926	16.7728	14.787	16.9403	21.6931		21.2332	8.22301	12.9887	11.5339	11.401	3.01856		18.5519	6.45215	10.1341	9.73966	9.64228	10.567		12.1369	1.48492	6.28537	4.30067	5.02615	4.06526
1676.47		0	0	0	0	0	0		14.0473	13.0532	18.6733	11.7862	14.2858	11.2911		26.5755	17.6971	18.8704	16.4457	19.7715	24.9237		25.443	11.8718	16.5042	14.7851	15.3997	6.90235		23.199	9.94825	14.13	13.1014	13.7453	15.2583		17.3224	3.83465	10.2498	7.60868	8.92833	7.95323
1710.45		0	0	0	0.0452242	0	0		13.3454	12.8235	19.6959	11.8213	14.1414	10.837		27.8856	20.5624	20.7343	17.9115	22.4027	27.8474		29.4759	15.9638	20.1049	18.159	19.6837	12.4449		27.9188	14.0817	18.5197	16.7732	18.3476	20.5808		23.1787	7.5068	15.0998	11.8735	13.9383	13.2533
1745.12		0	0	0	0.195575	0	0		12.4788	12.3836	20.1449	11.6428	13.7856	10.2905		28.6783	23.1471	22.2939	19.1346	24.7182	30.338		33.1458	20.2992	23.6294	21.5126	24.051	19.3436		32.5109	18.6768	23.0965	20.618	23.249	26.312		29.467	12.441	20.6353	16.9528	19.8672	19.799
1780.49		0	0	0	0.444215	0	0		11.47	11.7435	19.9785	11.2538	13.2262	9.66374		28.9123	25.317	23.4859	20.0701	26.6101	32.2811		36.275	24.6633	26.9155	24.7007	28.2927	27.1794		36.7755	23.5344	27.6427	24.4896	28.2335	32.2091		35.9266	18.4889	26.6194	22.662	26.4759	27.3514
1816.58		0	0	0	0.716234	0	0		10.348	10.9229	19.2041	10.6674	12.4796	8.97083		28.5751	26.9624	24.2651	20.6865	27.9929	33.5919		38.7149	28.831	29.8111	27.5838	32.2019	35.3789		40.5258	28.4258	31.9351	28.2338	33.0716	38.0075		42.2739	25.3658	32.7672	28.7536	33.4548	35.5626
1853.4		0	0	0	0.928968	0	0		9.14431	9.94644	17.8551	9.90247	11.5666	8.22662		27.6692	27.9891	24.5967	20.9591	28.795	34.203		40.3362	32.5806	32.1739	30.0296	35.5801	43.3301		43.5875	33.1173	35.7559	31.6966	37.5353	43.4413		48.2232	32.7386	38.7817	34.96	40.4732	44.0495
1890.97		0	0	0	1.02341	0	0		7.8944	8.84742	16.015	8.98733	10.5155	7.44693		26.2286	28.3418	24.4678	20.8789	28.9776	34.0863		41.0572	35.7141	33.8904	31.9278	38.2589	50.4184		45.8214	37.3815	38.9137	34.7345	41.4145	48.2595		53.5045	40.2152	44.3653	40.9946	47.1859	52.3919
1929.3		0	0	0	0.964719	0	0		6.63518	7.6631	13.7901	7.95481	9.35796	6.64783		24.3025	27.9869	23.8777	20.4447	28.5195	33.2345		40.823	38.0524	34.8658	33.1829	40.0909	56.0624		47.1108	41.0023	41.2371	37.2132	44.5154	52.2268		57.8637	47.392	49.2307	46.5716	53.2536	60.1684
1968.4		0	0	0	0.776552	0	0		5.40447	6.43672	11.3255	6.84494	8.13136	5.8453		21.9689	26.9376	22.8488	19.6718	27.4375	31.683		39.6377	39.4678	35.0484	33.7347	40.981	59.8094		47.391	43.8001	42.6058	39.0246	46.6886	55.1543		61.0957	53.8766	53.1317	51.426	58.3722	66.9854
2008.3		0	0	0	0.509355	0.0521202	0		4.2396	5.21349	8.77992	5.70044	6.8749	5.055		19.3188	25.2312	21.4153	18.5835	25.7675	29.4887		37.5359	39.8632	34.4107	33.5431	40.8637	61.2977		46.6261	45.6202	42.93	40.0775	47.812	56.8827		63.0268	59.2979	55.8514	55.3126	62.2659	72.4778
2049		0	0	0	0.246384	0.168633	0		3.1747	4.03988	6.32473	4.5669	5.62993	4.29146		16.4648	22.9523	19.6331	17.2178	23.5831	26.7484		34.6134	39.2112	32.9765	32.6113	39.7391	60.3898		44.8422	46.3678	42.1876	40.3199	47.8266	57.3229		63.5573	63.3544	57.246	58.0405	64.7342	76.3616
2090.53		0	0	0	0.0687375	0.310963	0		2.24108	2.96141	4.12819	3.48997	4.43775	3.56835		13.5272	20.2076	17.5679	15.62	20.9753	23.5767		30.9952	37.5217	30.796	30.965	37.6414	57.0737		42.0964	45.9819	40.3922	39.7214	46.7081	56.4246		62.6295	65.7919	57.2149	59.4534	65.6222	78.4043
2132.91		0	0	0	0	0.413676	0		1.46168	2.01785	2.32915	2.51189	3.33709	2.89723		10.6343	17.1418	15.3017	13.8468	18.0654	20.1185		26.8581	34.8805	27.9701	28.675	34.6728	51.6008		38.5081	44.4751	37.6305	38.2986	44.5038	54.221		60.2748	66.4688	55.7508	59.4742	64.877	78.4925
2176.14		0	0	0	0	0.423944	0		0.853759	1.2439	1.03796	1.6713	2.36394	2.28834		7.9145	13.9145	12.9228	11.9597	14.9869	16.5294		22.4009	31.4105	24.6239	25.8337	30.9678	44.3507		34.2254	41.8978	34.0245	36.0925	41.2976	50.7877		56.5701	65.3071	52.8958	58.0696	62.5002	76.5786
2220.25		0	0	0	0	0.342545	0		0.419991	0.658994	0.275653	0.995186	1.54574	1.74895		5.48448	10.7034	10.5272	10.0266	11.8886	12.9769		17.8524	27.3024	20.9232	22.5723	26.7187	35.93		29.4475	38.3752	29.7607	33.1918	37.2424	46.2836		51.683	62.3638	48.7906	55.298	58.606	72.7519
2265.25		0	0	0	0	0.199443	0		0.154013	0.272034	0	0.502261	0.903902	1.28469		3.44921	7.68778	8.21156	8.11681	8.92208	9.62825		13.4481	22.7753	17.0498	19.0384	22.1412	27.0327		24.3937	34.0678	25.0533	29.7082	32.5226	40.9066		45.8231	57.7647	43.6228	51.2642	53.3635	67.1708
2311.16		0	0	0	0	0.0633076	0		0.027685	0.0643818	0	0.189275	0.444004	0.89767		1.8759	5.032	6.06773	6.2985	6.23071	6.63608		9.4169	18.0906	13.2043	15.4032	17.4833	18.4467		19.3102	29.1978	20.1573	25.7943	27.3749	34.9221		39.2746	51.7678	37.6644	46.1622	47.0438	60.1246
2358.01		0	0	0	0	0	0		0	0	0	0.0390321	0.161648	0.588155		0.804917	2.88232	4.18138	4.63707	3.94638	4.13713		5.97188	13.5202	9.58925	11.8444	12.9996	10.9521		14.4478	24.0122	15.339	21.6195	22.0557	28.6219		32.3509	44.6909	31.2221	40.2266	39.9623	51.9614
2405.8		0	0	0	0	0	0		0	0	0	0	0.0280791	0.352675		0.205165	1.32317	2.61718	3.18728	2.16002	2.21775		3.26519	9.33176	6.39058	8.53742	8.93428	5.17024		10.0444	18.7899	10.864	17.3773	16.8413	22.3307		25.4041	36.9508	24.6508	33.7601	32.5028	43.1256
2454.57		0	0	0	0	0	0		0	0	0	0	0	0.185916		0	0.393466	1.42467	1.99582	0.931931	0.928451		1.40164	5.77496	3.77451	5.64856	5.51179	1.55366		6.31903	13.815	6.98362	13.2668	12.0065	16.3772		18.792	28.9993	18.3153	27.0903	25.0697	34.0947
2504.32		0	0	0	0	0	0		0	0	0	0	0	0.0790194		0	0.00783847	0.612805	1.08731	0.238213	0.224378		0.352431	3.0256	1.84018	3.30469	2.884	0		3.4214	9.35452	3.88667	9.48221	7.7964	11.067		12.8516	21.319	12.5668	20.5705	18.0745	25.3749
2555.08		0	0	0	0	0	0		0	0	0	0	0	0.0214995		0	0	0.164731	0.472095	0	0		0	1.20048	0.637433	1.60137	1.14686	0		1.44922	5.65081	1.71161	6.20616	4.42458	6.67575		7.88974	14.3841	7.72885	14.5522	11.9118	17.4626
2606.87		0	0	0	0	0	0		0	0	0	0	0	0		0	0	0	0.125121	0	0		0	0.247263	0.0814977	0.544541	0.240075	0		0.355892	2.85877	0.451169	3.57459	2.00493	3.37572		4.10658	8.59205	4.02048	9.34536	6.89189	10.7776
2659.7		0	0	0	0	0	0		0	0	0	0	0	0		0	0	0	0	0	0		0	0	0	0.0801356	0	0		0	1.06763	0	1.68703	0.580043	1.26248		1.62234	4.26751	1.58009	5.21814	3.25422	5.66753
2713.61		0	0	0	0	0	0		0	0	0	0	0	0.00677571		0	0	0	0	0	0		0	0	0	0	0	0		0	0.18512	0	0.53979	0.00184617	0.221277		0.335715	1.50739	0.319425	2.30359	1.02922	2.25754
2768.62		0	0	0	0	0	0		0	0	0	0	0	0.015903		0	0	0	0	0	0		0	0	0	0	0	0		0	0	0	0.0603943	0	0		0	0.248238	0	0.6383	0.105045	0.516543
2824.73		0	0	0	0	0	0		0	0	0	0	0	0.0231182		0	0	0	0	0	0		0	0	0	0	0	0		0	0	0	0	0	0		0	0	0	0	0	0
2881.99		0	0	0	0	0	0		0	0	0	0	0	0.0248035		0	0	0	0	0	0		0	0	0	0	0	0		0	0	0	0	0	0		0	0	0	0	0	0
2940.4		0.00668849	0	0	0	0	0		0	0	0	0	0	0.019923		0	0	0	0	0	0		0	0	0	0	0	0		0	0	0	0	0	0		0	0	0	0	0	0
3000		0.11367	0	0	0	0	0		0	0	0	0	0	0.00945577		0	0	0	0	0	0		0	0	0	0	0	0		0	0	0	0	0	0		0	0	0	0	0	0

## Sheet: raw cow's milk season2
Time (x axis)
0.999971	T0	0	0	0	0	0	0	T3C	0	0	0	0	0	0	T4	0	0	0	0	0	0	T5	0	0	0	0	0	T6	0	0	0	0	0	0	T7	0	0	0	0	0
1.02024		0	0	0	0	0	0		0	0	0	0	0	0		0	0	0	0	0	0		0	0	0	0	0		0	0	0	0	0	0		0	0	0	0	0
1.04092		0	0	0	0	0	0		0	0	0	0	0	0		0	0	0	0	0	0		0	0	0	0	0		0	0	0	0	0	0		0	0	0	0	0
1.06202		0	0	0	0	0	0		0	0	0	0	0	0		0	0	0	0	0	0		0	0	0	0	0		0	0	0	0	0	0		0	0	0	0	0
1.08354		0	0	0	0	0	0		0	0	0	0	0	0		0	0	0	0	0	0		0	0	0	0	0		0	0	0	0	0	0		0	0	0	0	0
1.1055		0	0	0	0	0	0		0	0	0	0	0	0		0	0	0	0	0	0		0	0	0	0	0		0	0	0	0	0	0		0	0	0	0	0
1.12791		0	0	0	0	0	0		0	0	0	0	0	0		0	0	0	0	0	0		0	0	0	0	0		0	0	0	0	0	0		0	0	0	0	0
1.15077		0	0	0	0	0	0		0	0	0	0	0	0		0	0	0	0	0	0		0	0	0	0	0		0	0	0	0	0	0		0	0	0	0	0
1.1741		0	0	0	0	0	0		0	0	0	0	0	0		0	0	0	0	0	0		0	0	0	0	0		0	0	0	0	0	0		0	0	0	0	0
1.19789		0	0	0	0	0	0		0	0	0	0	0	0		0	0	0	0	0	0		0	0	0	0	0		0	0	0	0	0	0		0	0	0	0	0
1.22217		0	0	0	0	0	0		0	0	0	0	0	0		0	0	0	0	0	0		0	0	0	0	0		0	0	0	0	0	0		0	0	0	0	0
1.24695		0	0	0	0	0	0		0	0	0	0	0	0		0	0	0	0	0	0		0	0	0	0	0		0	0	0	0	0	0		0	0	0	0	0
1.27222		0	0	0	0	0	0		0	0	0	0	0	0		0	0	0	0	0	0		0	0	0	0	0		0	0	0	0	0	0		0	0	0	0	0
1.29801		0	0	0	0	0	0		0	0	0	0	0	0		0	0	0	0	0	0		0	0	0	0	0		0	0	0	0	0	0		0	0	0	0	0
1.32432		0	0	0	0	0	0		0	0	0	0	0	0		0	0	0	0	0	0		0	0	0	0	0		0	0	0	0	0	0		0	0	0	0	0
1.35116		0	0	0	0	0	0		0	0	0	0	0	0		0	0	0	0	0	0		0	0	0	0	0		0	0	0	0	0	0		0	0	0	0	0
1.37854		0	0	0	0	0	0		0	0	0	0	0	0		0	0	0	0	0	0		0	0	0	0	0		0	0	0	0	0	0		0	0	0	0	0
1.40649		0	0	0	0	0	0		0	0	0	0	0	0		0	0	0	0	0	0		0	0	0	0	0		0	0	0	0	0	0		0	0	0	0	0
1.43499		0	0	0	0	0	0		0	0	0	0	0	0		0	0	0	0	0	0		0	0	0	0	0		0	0	0	0	0	0		0	0	0	0	0
1.46408		0	0	0	0	0	0		0	0	0	0	0	0		0	0	0	0	0	0		0	0	0	0	0		0	0	0	0	0	0		0	0	0	0	0
1.49375		0	0	0	0	0	0		0	0	0	0	0	0		0	0	0	0	0	0		0	0	0	0	0		0	0	0	0	0	0		0	0	0	0	0
1.52403		0	0	0	0	0	0		0	0	0	0	0	0		0	0	0	0	0	0		0	0	0	0	0		0	0	0	0	0	0		0	0	0	0	0
1.55492		0	0	0	0	0	0		0	0	0	0	0	0		0	0	0	0	0	0		0	0	0	0	0		0	0	0	0	0	0		0	0	0	0	0
1.58644		0	0	0	0	0	0		0	0	0	0	0	0		0	0	0	0	0	0		0	0	0	0	0		0	0	0	0	0	0		0	0	0	0	0
1.61859		0	0	0	0	0	0		0	0	0	0	0	0		0	0	0	0	0	0		0	0	0	0	0		0	0	0	0	0	0		0	0	0	0	0
1.6514		0	0	0	0	0	0		0	0	0	0	0	0		0	0	0	0	0	0		0	0	0	0	0		0	0	0	0	0	0		0	0	0	0	0
1.68487		0	0	0	0	0	0		0	0	0	0	0	0		0	0	0	0	0	0		0	0	0	0	0		0	0	0	0	0	0		0	0	0	0	0
1.71902		0	0	0	0	0	0		0	0	0	0	0	0		0	0	0	0	0	0		0	0	0	0	0		0	0	0	0	0	0		0	0	0	0	0
1.75386		0	0	0	0	0	0		0	0	0	0	0	0		0	0	0	0	0	0		0	0	0	0	0		0	0	0	0	0	0		0	0	0	0	0
1.78941		0	0	0	0	0	0		0	0	0	0	0	0		0	0	0	0	0	0		0	0	0	0	0		0	0	0	0	0	0		0	0	0	0	0
1.82568		0	0	0	0	0	0		0	0	0	0	0	0		0	0	0	0	0	0		0	0	0	0	0		0	0	0	0	0	0		0	0	0	0	0
1.86269		0	0	0	0	0	0		0	0	0	0	0	0		0	0	0	0	0	0		0	0	0	0	0		0	0	0	0	0	0		0	0	0	0	0
1.90044		0	0	0	0	0	0		0	0	0	0	0	0		0	0	0	0	0	0		0	0	0	0	0		0	0	0	0	0	0		0	0	0	0	0
1.93896		0	0	0	0	0	0		0	0	0	0	0	0		0	0	0	0	0	0		0	0	0	0	0		0	0	0	0	0	0		0	0	0	0	0
1.97826		0	0	0	0	0	0		0	0	0	0	0	0		0	0	0	0	0	0		0	0	0	0	0		0	0	0	0	0	0		0	0	0	0	0
2.01836		0	0	0	0	0	0		0	0	0	0	0	0		0	0	0	0	0	0		0	0	0	0	0		0	0	0	0	0	0		0	0	0	0	0
2.05927		0	0	0	0	0	0		0	0	0	0	0	0		0	0	0	0	0	0		0	0	0	0	0		0	0	0	0	0	0		0	0	0	0	0
2.101		0	0	0	0	0	0		0	0	0	0	0	0		0	0	0	0	0	0		0	0	0	0	0		0	0	0	0	0	0		0	0	0	0	0
2.14359		0	0	0	0	0	0		0	0	0	0	0	0		0	0	0	0	0	0		0	0	0	0	0		0	0	0	0	0	0		0	0	0	0	0
2.18704		0	0	0	0	0	0		0	0	0	0	0	0		0	0	0	0	0	0		0	0	0	0	0		0	0	0	0	0	0		0	0	0	0	0
2.23137		0	0	0	0	0	0		0	0	0	0	0	0		0	0	0	0	0	0		0	0	0	0	0		0	0	0	0	0	0		0	0	0	0	0
2.27659		0	0	0	0	0	0		0	0	0	0	0	0		0	0	0	0	0	0		0	0	0	0	0		0	0	0	0	0	0		0	0	0	0	0
2.32274		0	0	0	0	0	0		0	0	0	0	0	0		0	0	0	0	0	0		0	0	0	0	0		0	0	0	0	0	0		0	0	0	0	0
2.36982		0	0	0	0	0	0		0	0	0	0	0	0		0	0	0	0	0	0		0	0	0	0	0		0	0	0	0	0	0		0	0	0	0	0
2.41785		0	0	0	0	0	0		0	0	0	0	0	0		0	0	0	0	0	0		0	0	0	0	0		0	0	0	0	0	0		0	0	0	0	0
2.46686		0	0	0	0	0	0		0	0	0	0	0	0		0	0	0	0	0	0		0	0	0	0	0		0	0	0	0	0	0		0	0	0	0	0
2.51686		0	0	0	0	0	0		0	0	0	0	0	0		0	0	0	0	0	0		0	0	0	0	0		0	0	0	0	0	0		0	0	0	0	0
2.56787		0	0	0	0	0	0		0	0	0	0	0	0		0	0	0	0	0	0		0	0	0	0	0		0	0	0	0	0	0		0	0	0	0	0
2.61992		0	0	0	0	0	0		0	0	0	0	0	0		0	0	0	0	0	0		0	0	0	0	0		0	0	0	0	0	0		0	0	0	0	0
2.67302		0	0	0	0	0	0		0	0	0	0	0	0		0	0	0	0	0	0		0	0	0	0	0		0	0	0	0	0	0		0	0	0	0	0
2.7272		0	0	0	0	0	0		0	0	0	0	0	0		0	0	0	0	0	0		0	0	0	0	0		0	0	0	0	0	0		0	0	0	0	0
2.78248		0	0	0	0	0	0		0	0	0	0	0	0		0	0	0	0	0	0		0	0	0	0	0		0	0	0	0	0	0		0	0	0	0	0
2.83887		0	0	0	0	0	0		0	0	0	0	0	0		0	0	0	0	0	0		0	0	0	0	0		0	0	0	0	0	0		0	0	0	0	0
2.89641		0	0	0	0	0	0		0	0	0	0	0	0		0	0	0	0	0	0		0	0	0	0	0		0	0	0	0	0	0		0	0	0	0	0
2.95512		0	0	0	0	0	0		0	0	0	0	0	0		0	0	0	0	0	0		0	0	0	0	0		0	0	0	0	0	0		0	0	0	0	0
3.01502		0	0	0	0	0	0		0	0	0	0	0	0		0	0	0	0	0	0		0	0	0	0	0		0	0	0	0	0	0		0	0	0	0	0
3.07613		0	0	0	0	0	0		0	0	0	0	0	0		0	0	0	0	0	0		0	0	0	0	0		0	0	0	0	0	0		0	0	0	0	0
3.13848		0	0	0	0	0	0		0	0	0	0	0	0		0	0	0	0	0	0		0	0	0	0	0		0	0	0	0	0	0		0	0	0	0	0
3.20209		0	0	0	0	0	0		0	0	0	0	0	0		0	0	0	0	0	0		0	0	0	0	0		0	0	0	0	0	0		0	0	0	0	0
3.26699		0	0	0	0	0	0		0	0	0	0	0	0		0	0	0	0	0	0		0	0	0	0	0		0	0	0	0	0	0		0	0	0	0	0
3.33321		0	0	0	0	0	0		0	0	0	0	0	0		0	0	0	0	0	0		0	0	0	0	0		0	0	0	0	0	0		0	0	0	0	0
3.40077		0	0	0	0	0	0		0	0	0	0	0	0		0	0	0	0	0	0		0	0	0	0	0		0	0	0	0	0	0		0	0	0	0	0
3.4697		0	0	0	0	0	0		0	0	0	0	0	0		0	0	0	0	0	0		0	0	0	0	0		0	0	0	0	0	0		0	0	0	0	0
3.54003		0	0	0	0	0	0		0	0	0	0	0	0		0	0	0	0	0	0		0	0	0	0	0		0	0	0	0	0	0		0	0	0	0	0
3.61178		0	0	0	0	0	0		0	0	0	0	0	0		0	0	0	0	0	0		0	0	0	0	0		0	0	0	0	0	0		0	0	0	0	0
3.68498		0	0	0	0	0	0		0	0	0	0	0	0		0	0	0	0	0	0		0	0	0	0	0		0	0	0	0	0	0		0	0	0	0	0
3.75967		0	0	0	0	0	0		0	0	0	0	0	0		0	0	0	0	0	0		0	0	0	0	0		0	0	0	0	0	0		0	0	0	0	0
3.83588		0	0	0	0	0	0		0	0	0	0	0	0		0	0	0	0	0	0		0	0	0	0	0		0	0	0	0	0	0		0	0	0	0	0
3.91363		0	0	0	0	0	0		0	0	0	0	0	0		0	0	0	0	0	0		0	0	0	0	0		0	0	0	0	0	0		0	0	0	0	0
3.99295		0	0	0	0	0	0		0	0	0	0	0	0		0	0	0	0	0	0		0	0	0	0	0		0	0	0	0	0	0		0	0	0	0	0
4.07388		0	0	0	0	0	0		0	0	0	0	0	0		0	0	0	0	0	0		0	0	0	0	0		0	0	0	0	0	0		0	0	0	0	0
4.15646		0	0	0	0	0	0		0	0	0	0	0	0		0	0	0	0	0	0		0	0	0	0	0		0	0	0	0	0	0		0	0	0	0	0
4.2407		0	0	0	0	0	0		0	0	0	0	0	0		0	0	0	0	0	0		0	0	0	0	0		0	0	0	0	0	0		0	0	0	0	0
4.32666		0	0	0	0	0	0		0	0	0	0	0	0		0	0	0	0	0	0		0	0	0	0	0		0	0	0	0	0	0		0	0	0	0	0
4.41435		0	0	0	0	0	0		0	0	0	0	0	0		0	0	0	0	0	0		0	0	0	0	0		0	0	0	0	0	0		0	0	0	0	0
4.50382		0	0	0	0	0	0		0	0	0	0	0	0		0	0	0	0	0	0		0	0	0	0	0		0	0	0	0	0	0		0	0	0	0	0
4.59511		0	0	0	0	0	0		0	0	0	0	0	0		0	0	0	0	0	0		0	0	0	0	0		0	0	0	0	0	0		0	0	0	0	0
4.68825		0	0	0	0	0	0		0	0	0	0	0	0		0	0	0	0	0	0		0	0	0	0	0		0	0	0	0	0	0		0	0	0	0	0
4.78327		0	0	0	0	0	0		0	0	0	0	0	0		0	0	0	0	0	0		0	0	0	0	0		0	0	0	0	0	0		0	0	0	0	0
4.88022		0	0	0	0	0	0		0	0	0	0	0	0		0	0	0	0	0	0		0	0	0	0	0		0	0	0	0	0	0		0	0	0	0	0
4.97914		0	0	0	0	0	0		0	0	0	0	0	0		0	0	0	0	0	0		0	0	0	0	0		0	0	0	0	0	0		0	0	0	0	0
5.08006		0	0	0	0	0	0		0	0	0	0	0	0		0	0	0	0	0	0		0	0	0	0	0		0	0	0	0	0	0		0	0	0	0	0
5.18303		0	0	0	0	0	0		0	0	0	0	0	0		0	0	0	0	0	0		0	0	0	0	0		0	0	0	0	0	0		0	0	0	0	0
5.28808		0	0	0	0	0	0		0	0	0	0	0	0		0	0	0	0	0	0		0	0	0	0	0		0	0	0	0	0	0		0	0	0	0	0
5.39527		0	0	0	0	0	0		0	0	0	0	0	0		0	0	0	0	0	0		0	0	0	0	0		0	0	0	0	0	0		0	0	0	0	0
5.50462		0	0	0	0	0	0		0	0	0	0	0	0		0	0	0	0	0	0		0	0	0	0	0		0	0	0	0	0	0		0	0	0	0	0
5.61619		0	0	0	0	0	0		0	0	0	0	0	0		0	0	0	0	0	0		0	0	0	0	0		0	0	0	0	0	0		0	0	0	0	0
5.73003		0	0	0	0	0	0		0	0	0	0	0	0		0	0	0	0	0	0		0	0	0	0	0		0	0	0	0	0	0		0	0	0	0	0
5.84617		0	0	0	0	0	0		0	0	0	0	0	0		0	0	0	0	0	0		0	0	0	0	0		0	0	0	0	0	0		0	0	0	0	0
5.96466		0	0	0	0	0	0		0	0	0	0	0	0		0	0	0	0	0	0		0	0	0	0	0		0	0	0	0	0	0		0	0	0	0	0
6.08556		0	0	0	0	0	0		0	0	0	0	0	0		0	0	0	0	0	0		0	0	0	0	0		0	0	0	0	0	0		0	0	0	0	0
6.2089		0	0	0	0	0	0		0	0	0	0	0	0		0	0	0	0	0	0		0	0	0	0	0		0	0	0	0	0	0		0	0	0	0	0
6.33475		0	0	0	0	0	0		0	0	0	0	0	0		0	0	0	0	0	0		0	0	0	0	0		0	0	0	0	0	0		0	0	0	0	0
6.46315		0	0	0	0	0	0		0	0	0	0	0	0		0	0	0	0	0	0		0	0	0	0	0		0	0	0	0	0	0		0	0	0	0	0
6.59415		0	0	0	0	0	0		0	0	0	0	0	0		0	0	0	0	0	0		0	0	0	0	0		0	0	0	0	0	0		0	0	0	0	0
6.7278		0	0	0	0	0	0		0	0	0	0	0	0		0	0	0	0	0	0		0	0	0	0	0		0	0	0	0	0	0		0	0	0	0	0
6.86417		0	0	0	0	0	0		0	0	0	0	0	0		0	0	0	0	0	0		0	0	0	0	0		0	0	0	0	0	0		0	0	0	0	0
7.0033		0	0	0	0	0	0		0	0	0	0	0	0		0	0	0	0	0	0		0	0	0	0	0		0	0	0	0	0	0		0	0	0	0	0
7.14525		0	0	0	0	0	0		0	0	0	0	0	0		0	0	0	0	0	0		0	0	0	0	0		0	0	0	0	0	0		0	0	0	0	0
7.29007		0	0	0	0	0	0		0	0	0	0	0	0		0	0	0	0	0	0		0	0	0	0	0		0	0	0	0	0	0		0	0	0	0	0
7.43783		0	0	0	0	0	0		0	0	0	0	0	0		0	0	0	0	0	0		0	0	0	0	0		0	0	0	0	0	0		0	0	0	0	0
7.58859		0	0	0	0	0	0		0	0	0	0	0	0		0	0	0	0	0	0		0	0	0	0	0		0	0	0	0	0	0		0	0	0	0	0
7.7424		0	0	0	0	0	0		0	0	0	0	0	0		0	0	0	0	0	0		0	0	0	0	0		0	0	0	0	0	0		0	0	0	0	0
7.89933		0	0	0	0	0	0		0	0	0	0	0	0		0	0	0	0	0	0		0	0	0	0	0		0	0	0	0	0	0		0	0	0	0	0
8.05944		0	0	0	0	0	0		0	0	0	0	0	0		0	0	0	0	0	0		0	0	0	0	0		0	0	0	0	0	0		0	0	0	0	0
8.22279		0	0	0	0	0	0		0	0	0	0	0	0		0	0	0	0	0	0		0	0	0	0	0		0	0	0	0	0	0		0	0	0	0	0
8.38945		0	0	0	0	0	0		0	0	0	0	0	0		0	0	0	0	0	0		0	0	0	0	0		0	0	0	0	0	0		0	0	0	0	0
8.5595		0	0	0	0	0	0		0	0	0	0	0	0		0	0	0	0	0	0		0	0	0	0	0		0	0	0	0	0	0		0	0	0	0	0
8.73299		0	0	0	0	0	0		0	0	0	0	0	0		0	0	0	0	0	0		0	0	0	0	0		0	0	0	0	0	0		0	0	0	0	0
8.90999		0	0	0	0	0	0		0	0	0	0	0	0		0	0	0	0	0	0		0	0	0	0	0		0	0	0	0	0	0		0	0	0	0	0
9.09059		0	0	0	0	0	0		0	0	0	0	0	0		0	0	0	0	0	0		0	0	0	0	0		0	0	0	0	0	0		0	0	0	0	0
9.27484		0	0	0	0	0	0		0	0	0	0	0	0		0	0	0	0	0	0		0	0	0	0	0		0	0	0	0	0	0		0	0	0	0	0
9.46283		0	0	0	0	0	0		0	0	0	0	0	0		0	0	0	0	0	0		0	0	0	0	0		0	0	0	0	0	0		0	0	0	0	0
9.65463		0	0	0	0	0	0		0	0	0	0	0	0		0	0	0	0	0	0		0	0	0	0	0		0	0	0	0	0	0		0	0	0	0	0
9.85032		0	0	0	0	0	0		0	0	0	0	0	0		0	0	0	0	0	0		0	0	0	0	0		0	0	0	0	0	0		0	0	0	0	0
10.05		0	0	0	0	0	0		0	0	0	0	0	0		0	0	0	0	0	0		0	0	0	0	0		0	0	0	0	0	0		0	0	0	0	0
10.2537		0	0	0	0	0	0		0	0	0	0	0	0		0	0	0	0	0	0		0	0	0	0	0		0	0	0	0	0	0		0	0	0	0	0
10.4615		0	0	0	0	0	0		0	0	0	0	0	0		0	0	0	0	0	0		0	0	0	0	0		0	0	0	0	0	0		0	0	0	0	0
10.6735		0	0	0	0	0	0		0	0	0	0	0	0		0	0	0	0	0	0		0	0	0	0	0		0	0	0	0	0	0		0	0	0	0	0
10.8899		0	0	0	0	0	0		0	0	0	0	0	0		0	0	0	0	0	0		0	0	0	0	0		0	0	0	0	0	0		0	0	0	0	0
11.1106		0	0	0	0	0	0		0	0	0	0	0	0		0	0	0	0	0	0		0	0	0	0	0		0	0	0	0	0	0		0	0	0	0	0
11.3358		0	0	0	0	0	0		0	0	0	0	0	0		0	0	0	0	0	0		0	0	0	0	0		0	0	0	0	0	0		0	0	0	0	0
11.5656		0	0	0	0	0	0		0	0	0	0	0	0		0	0	0	0	0	0		0	0	0	0	0		0	0	0	0	0	0		0	0	0	0	0
11.8		0	0	0	0	0	0		0	0	0	0	0	0		0	0	0	0	0	0		0	0	0	0	0		0	0	0	0	0	0		0	0	0	0	0
12.0392		0	0	0	0	0	0		0	0	0	0	0	0		0	0	0	0	0	0		0	0	0	0	0		0	0	0	0	0	0		0	0	0	0	0
12.2832		0	0	0	0	0	0		0	0	0	0	0	0		0	0	0	0	0	0		0	0	0	0	0		0	0	0	0	0	0		0	0	0	0	0
12.5321		0	0	0	0	0	0		0	0	0	0	0	0		0	0	0	0	0	0		0	0	0	0	0		0	0	0	0	0	0		0	0	0	0	0
12.7861		0	0	0	0	0	0		0	0	0	0	0	0		0	0	0	0	0	0		0	0	0	0	0		0	0	0	0	0	0		0	0	0	0	0
13.0453		0	0	0	0	0	0		0	0	0	0	0	0		0	0	0	0	0	0		0	0	0	0	0		0	0	0	0	0	0		0	0	0	0	0
13.3097		0	0	0	0	0	0		0	0	0	0	0	0		0	0	0	0	0	0		0	0	0	0	0		0	0	0	0	0	0		0	0	0	0	0
13.5795		0	0	0	0	0	0		0	0	0	0	0	0		0	0	0	0	0	0		0	0	0	0	0		0	0	0	0	0	0		0	0	0	0	0
13.8547		0	0	0	0	0	0		0	0	0	0	0	0		0	0	0	0	0	0		0	0	0	0	0		0	0	0	0	0	0		0	0	0	0	0
14.1355		0	0	0	0	0	0		0	0	0	0	0	0		0	0	0	0	0	0		0	0	0	0	0		0	0	0	0	0	0		0	0	0	0	0
14.422		0	0	0	0	0	0		0	0	0	0	0	0		0	0	0	0	0	0		0	0	0	0	0		0	0	0	0	0	0		0	0	0	0	0
14.7144		0	0	0	0	0	0		0	0	0	0	0	0		0	0	0	0	0	0		0	0	0	0	0		0	0	0	0	0	0		0	0	0	0	0
15.0126		0	0	0	0	0	0		0	0	0	0	0	0		0	0	0	0	0	0		0	0	0	0	0		0	0	0	0	0	0		0	0	0	0	0
15.3169		0	0	0	0	0	0		0	0	0	0	0	0		0	0	0	0	0	0		0	0	0	0	0		0	0	0	0	0	0		0	0	0	0	0
15.6273		0	0	0	0	0	0		0	0	0	0	0	0		0	0	0	0	0	0		0	0	0	0	0		0	0	0	0	0	0		0	0	0	0	0
15.9441		0	0	0	0	0	0		0	0	0	0	0	0		0	0	0	0	0	0		0	0	0	0	0		0	0	0	0	0	0		0	0	0	0	0
16.2673		0	0	0	0	0	0		0	0	0	0	0	0		0	0	0	0	0	0		0	0	0	0	0		0	0	0	0	0	0		0	0	0	0	0
16.597		0	0	0	0	0	0		0	0	0	0	0	0		0	0	0	0	0	0		0	0	0	0	0		0	0	0	0	0	0		0	0	0	0	0
16.9334		0	0	0	0	0	0		0	0	0	0	0	0		0	0	0	0	0	0		0	0	0	0	0		0	0	0	0	0	0		0	0	0	0	0
17.2766		0	0	0	0	0	0		0	0	0	0	0	0		0	0	0	0	0	0		0	0	0	0	0		0	0	0	0	0	0		0	0	0	0	0
17.6268		0	0	0	0	0	0		0	0	0	0	0	0		0	0	0	0	0	0		0	0	0	0	0		0	0	0	0	0	0		0	0	0	0	0
17.984		0	0	0	0	0	0		0	0	0	0	0	0		0	0	0	0	0	0		0	0	0	0	0		0	0	0	0	0	0		0	0	0	0	0
18.3485		0	0	0	0	0	0		0	0	0	0	0	0		0	0	0	0	0	0		0	0	0	0	0		0	0	0	0	0	0		0	0	0	0	0
18.7204		0	0	0	0	0	0		0	0	0	0	0	0		0	0	0	0	0	0		0	0	0	0	0		0	0	0	0	0	0		0	0	0	0	0
19.0999		0	0	0	0	0	0		0	0	0	0	0	0		0	0	0	0	0	0		0	0	0	0	0		0	0	0	0	0	0		0	0	0	0	0
19.487		0	0	0	0	0	0		0	0	0	0	0	0		0	0	0	0	0	0		0	0	0	0	0		0	0	0	0	0	0		0	0	0	0	0
19.882		0	0	0	0	0	0		0	0	0	0	0	0		0	0	0	0	0	0		0	0	0	0	0		0	0	0	0	0	0		0	0	0	0	0
20.285		0	0	0	0	0	0		0	0	0	0	0	0		0	0	0	0	0	0		0	0	0	0	0		0	0	0	0	0	0		0	0	0	0	0
20.6961		0	0	0	0	0	0		0	0	0	0	0	0		0	0	0	0	0	0		0	0	0	0	0		0	0	0	0	0	0		0	0	0	0	0
21.1156		0	0	0	0	0	0		0	0	0	0	0	0		0	0	0	0	0	0		0	0	0	0	0		0	0	0	0	0	0		0	0	0	0	0
21.5436		0	0	0	0	0	0		0	0	0	0	0	0		0	0	0	0	0	0		0	0	0	0	0		0	0	0	0	0	0		0	0	0	0	0
21.9803		0	0	0	0	0	0		0	0	0	0	0	0		0	0	0	0	0	0		0	0	0	0	0		0	0	0	0	0	0		0	0	0	0	0
22.4258		0	0	0	0	0	0		0	0	0	0	0	0		0	0	0	0	0	0		0	0	0	0	0		0	0	0	0	0	0		0	0	0	0	0
22.8803		0	0	0	0	0	0		0	0	0	0	0	0		0	0	0	0	0	0		0	0	0	0	0		0	0	0	0	0	0		0	0	0	0	0
23.3441		0	0	0	0	0	0		0	0	0	0	0	0		0	0	0	0	0	0		0	0	0	0	0		0	0	0	0	0	0		0	0	0	0	0
23.8172		0	0	0	0	0	0		0	0	0	0	0	0		0	0	0	0	0	0		0	0	0	0	0		0	0	0	0	0	0		0	0	0	0	0
24.3		0	0	0	0	0	0		0	0	0	0	0	0		0	0	0	0	0	0		0	0	0	0	0		0	0	0	0	0	0		0	0	0	0	0
24.7925		0	0	0	0	0	0		0	0	0	0	0	0		0	0	0	0	0	0		0	0	0	0	0		0	0	0	0	0	0		0	0	0	0	0
25.295		0	0	0	0	0	0		0	0	0	0	0	0		0	0	0	0	0	0		0	0	0	0	0.00364526		0	0	0	0	0	0		0	0	0	0	0
25.8077		0	0	0	0	0	0		0	0	0	0	0	0		0	0	0	0	0	0		0	0	0	0	0.00364526		0	0	0	0	0	0		0	0	0	0	0
26.3308		0	0	0	0	0	0		0	0	0	0	0	0		0	0	0	0	0	0		0	0	0	0	0.00364526		0	0	0	0	0	0		0	0	0	0	0
26.8645		0	0	0	0	0	0		0	0	0	0	0	0		0	0	0	0	0	0		0	0	0	0	0.00364526		0	0	0	0	0	0		0	0	0	0	0
27.409		0	0	0	0	0	0		0	0	0	0	0	0		0	0	0	0	0	0		0	0	0	0	0.00364526		0	0	0	0	0	0		0	0	0	0	0
27.9645		0	0	0	0	0	0		0	0	0	0	0	0		0	0	0	0	0	0		0	0	0	0	0.00364526		0	0	0	0	0	0		0	0	0	0	0
28.5313		0	0	0	0	0	0		0	0	0	0	0	0		0	0	0	0	0	0		0	0	0	0	0.00364526		0	0	0	0	0	0		0	0	0	0	0
29.1096		0	0	0	0	0	0		0	0	0	0	0	0		0	0	0	0	0	0		0	0	0	0	0.00364526		0	0	0	0	0	0		0	0	0	0	0
29.6996		0	0	0	0	0	0		0	0	0	0	0	0		0	0	0	0	0	0		0	0	0	0	0.00364526		0	0	0	0	0	0		0	0	0	0	0
30.3016		0	0	0	0	0	0		0	0	0	0	0	0		0	0	0	0	0	0		0	0	0	0	0.00364526		0	0	0	0	0	0		0	0	0	0	0
30.9158		0	0	0	0	0	0		0	0	0	0	0	0		0	0	0	0	0	0		0	0	0	0	0.00364526		0	0	0	0	0	0		0	0	0	0	0
31.5424		0	0	0	0	0	0		0	0	0	0	0	0		0	0	0	0	0	0		0	0	0	0	0.00364526		0	0	0	0	0	0		0	0	0	0	0
32.1817		0	0	0	0	0	0		0	0	0	0	0	0		0	0	0	0	0	0		0	0	0	0	0.00364526		0	0	0	0	0	0		0	0	0	0	0
32.834		0	0	0	0	0	0		0	0	0	0	0	0		0	0	0	0	0	0		0	0	0	0	0.00364526		0	0	0	0	0	0		0	0	0	0	0
33.4995		0	0	0	0	0	0		0	0	0	0	0	0		0	0	0	0	0	0		0	0	0	0	0.00364526		0	0	0	0	0	0		0	0	0	0	0
34.1785		0	0	0	0	0	0		0	0	0	0	0	0		0	0	0	0	0	0		0	0	0	0	0.00364526		0	0	0	0	0	0		0	0	0	0	0
34.8713		0	0	0	0	0	0		0	0	0	0	0	0		0	0	0	0	0	0		0	0	0	0	0.00364526		0	0	0	0	0	0		0	0	0	0	0
35.5781		0	0	0	0	0	0		0	0	0	0	0	0		0	0	0	0	0	0		0	0	0	0	0.00364526		0	0	0	0	0	0		0	0	0	0	0
36.2992		0	0	0	0	0	0		0	0	0	0	0	0		0	0	0	0	0	0		0	0	0	0	0.00364526		0	0	0	0	0	0		0	0	0	0	0
37.0349		0	0	0	0	0	0		0	0	0	0	0	0		0	0	0	0	0	0		0	0	0	0	0.00364526		0	0	0	0	0	0		0	0	0	0	0
37.7856		0	0	0	0	0	0		0	0	0	0	0	0		0	0	0	0	0	0		0	0	0	0	0.00364526		0	0	0	0	0	0		0	0	0	0	0
38.5514		0	0	0	0	0	0		0	0	0	0	0	0		0	0	0	0	0	0		0	0	0	0	0.00364526		0	0	0	0	0	0		0	0	0	0	0
39.3328		0	0	0	0	0	0		0	0	0	0	0	0		0	0	0	0	0	0		0	0	0	0	0.00364526		0	0	0	0	0	0		0	0	0	0	0
40.13		0	0	0	0	0	0		0	0	0	0	0	0		0	0	0	0	0	0		0	0	0	0	0.00364526		0	0	0	0	0	0		0	0	0	0	0
40.9434		0	0	0	0	0	0		0	0	0	0	0	0		0	0	0	0	0	0		0	0	0	0	0.00364526		0	0	0	0	0	0		0	0	0	0	0
41.7733		0	0	0	0	0	0		0	0	0	0	0	0		0	0	0	0	0	0		0	0	0	0	0.00364526		0	0	0	0	0	0		0	0	0	0	0
42.62		0	0	0	0	0	0		0	0	0	0	0	0		0	0	0	0	0	0		0	0	0	0	0.00364526		0	0	0	0	0	0		0	0	0	0	0
43.4838		0	0	0	0	0	0		0	0	0	0	0	0		0	0	0	0	0	0		0	0	0	0	0.00364526		0	0	0	0	0	0		0	0	0	0	0
44.3652		0	0	0	0	0	0		0	0	0	0	0	0		0	0	0	0	0	0		0	0	0	0	0.00364526		0	0	0	0	0	0		0	0	0	0	0
45.2644		0	0	0	0	0	0		0	0	0	0	0	0		0	0	0	0	0	0		0	0	0	0	0.00364526		0	0	0	0	0	0		0	0	0	0	0
46.1819		0	0	0	0	0	0		0	0	0	0	0	0		0	0	0	0	0	0		0	0	0	0	0.00364526		0	0	0	0	0	0		0	0	0	0	0
47.1179		0	0	0	0	0	0		0	0	0	0	0	0		0	0	0	0	0	0		0	0	0	0	0.00364526		0	0	0	0	0	0		0	0	0	0	0
48.0729		0	0	0	0	0	0		0	0	0	0	0	0		0	0	0	0	0	0		0	0	0	0	0.00364526		0	0	0	0	0	0		0	0	0	0	0
49.0473		0	0	0	0	0	0		0	0	0	0	0	0		0	0	0	0	0	0		0	0	0	0	0.00364526		0	0	0	0		0		0	0	0	0	0
50.0414		0	0	0	0	0	0		0	0	0	0	0	0		0	0	0	0	0	0		0	0	0	0	0.00364526		0	0	0	0.286485	0.0117023	0.396068		0	0	0	0.0739659	0.000263823
51.0557		0	0	0	0	0	0		0	0	0	0	0	0		0	0	0	0	0	0		0	0	0	0	0.00364526		0	0	0	0.117194	0.160339	0.231519		0	0	0	0.278817	0.013039
52.0906		0	0	0	0	0	0		0	0	0	0	0	0		0	0	0	0	0	0		0	0	0	0	0.00364526		0	0	0	0.0291693	0.460757	0.115119		0	0	0	0.662826	0.049394
53.1464		0	0	0	0	0	0		0	0	0	0	0	0		0	0	0	0	0	0		0	0	0	0	0.00364526		0	0	0	0	0.923269	0.0431208		0	0	0	1.25755	0.118208
54.2236		0	0	0	0	0	0		0	0	0	0	0	0		0	0	0	0	0	0		0	0	0	0	0.00364526		0	0	0	0	1.55585	0.00899299		0	0	0	2.0866	0.227357
55.3226		0	0	0	0	0	0		0	0	0	0	0	0		0	0	0	0	0	0		0	0	0	0	0.00364526		0	0	0	0	2.36173	0		0	0	0	3.15862	0.382899
56.4439		0	0	0	0	0	0		0	0	0	0	0	0		0	0	0	0	0	0		0	0	0	0	0.00364526		0	0	0	0	3.34183	0		0	0	0	4.47539	0.590081
57.588		0	0	0	0	0	0		0	0	0	0	0	0		0	0	0	0	0	0		0	0	0	0	0.00364526		0	0	0	0	4.49248	0		0	0	0	6.02621	0.852717
58.7552		0	0	0	0	0	0		0	0	0	0	0	0		0	0	0	0	0	0		0	0	0	0	0.00364526		0	0	0	0	5.80783	0		0	0	0	7.7948	1.17401
59.9462		0	0	0	0	0	0		0	0	0	0	0	0		0	0	0	0	0	0		0	0	0	0	0.0970305		0	0	0	0	7.27795	0		0	0	0	9.75538	1.55609
61.1612		0	0	0	0	0	0		0	0	0	0	0	0		0	0	0	0	0	0		0	0	0	0	0.355355		0	0	0	0	8.89106	0		0	0	0	11.8781	2.00067
62.4009		0	0	0	0	0	0		0	0	0	0	0	0		0	0	0	0	0	0		0	0	0	0	0.832916		0	0	0	0.00865355	10.632	0		0.0339616	0	0	14.1269	2.50874
63.6657		0	0	0	0	0	0		0	0	0	0	0	0		0	0	0	0	0	0		0	0	0	0	1.57407		0	0	0	0.106472	12.4841	0		0.177681	0	0	16.4631	3.08099
64.9561		0	0	0	0	0	0		0	0	0	0	0	0		0	0	0	0	0	0		0	0	0	0	2.60453		0	4.1154e-05	0	0.356186	14.4283	0		0.48669	0.0337125	0.0915753	18.845	3.7177
66.2727		0	0	0	0	0	0		0	0	0	0	0	0		0	0	0	0	0	0		0	0	0	0.0625946	3.94133		0	0.0428262	0	0.811878	16.4444	0		1.00704	0.187265	0.354684	21.2303	4.41895
67.616		0	0	0	0	0	0		0	0	0	0	0	0		0	0	0	0	0.0726655	0		0	0	0	0.271939	5.58566		0	0.161191	0	1.51097	18.5108	0		1.76722	0.522711	0.845023	23.5763	5.1846
68.9865		0	0	0	0	0	0		0	0	0	0	0	0		0	0	0	0	0.301351	0		0	0	0	0.699355	7.53155		0	0.383482	0	2.48295	20.6054	0		2.78766	1.09089	1.60696	25.8411	6.01445
70.3848		0	0	0	0	0	0		0	0	0	0	0	0		0	0	0	0.0170586	0.748145	0		0	0	0.0312956	1.39222	9.76035		0.0320669	0.729935	0.057615	3.74229	22.7055	0		4.07425	1.92195	2.66397	27.9856	6.90817
71.8114		0	0	0	0	0	0		0	0	0	0	0.0156182	0		0	0	0	0.12926	1.46499	0		0	0	0.138627	2.38687	12.2479		0.181305	1.21716	0.246828	5.2965	24.7885	0		5.62635	3.03665	4.02998	29.9725	7.86539
73.2669		0	0	0	0	0	0		0	0	0	0	0.132054	0		0	0	0	0.397689	2.48469	0		0	0	0.35755	3.69951	14.9607		0.510683	1.85539	0.62234	7.14019	26.8323	0		7.43194	4.43884	5.70189	31.7693	8.88568
74.752		0	0	0	0	0	0		0	0	0	0	0.424367	0		0	0	0	0.875236	3.83109	0		0.00184857	0	0.719329	5.33728	17.8615		1.07283	2.65204	1.22982	9.26215	28.815	0		9.47407	6.12491	7.66906	33.3468	9.96855
76.2671		0	0	0	0	0	0		0	0	0	0	0.94822	0		0	0	0	1.59912	5.51149	0		0.0729369	0.027912	1.24729	7.29126	20.907		1.90129	3.60966	2.09815	11.6408	30.7161	0.0549451		11.7275	8.07829	9.90792	34.6818	11.1134
77.813		0	0	0	0	0	0		0	0	0	0	1.75006	0		0	0	0	2.59915	7.52565	0		0.274301	0.144054	1.96107	9.54555	24.0517		3.02083	4.72874	3.24855	14.2498	32.516	0.222543		14.1638	10.2769	12.3894	35.7551	12.3197
79.3902		0	0	0	0	0	0		0	0	0	0.0164515	2.85903	0		0	0	0	3.89114	9.85977	0		0.654507	0.397052	2.87356	12.0724	27.2477		4.44043	6.00627	4.68818	17.0555	34.1971	0.549579		16.7491	12.6897	15.0757	36.5547	13.5864
80.9993		0	0	0	0	0	0		0	0	0	0.154795	4.29616	0		0	0	0	5.48444	12.4941	0		1.25603	0.82991	3.99457	14.839	30.4461		6.16201	7.43779	6.41795	20.0206	35.7427	1.07749		19.4476	15.2822	17.9255	37.0726	14.9125
82.6411		0	0	0	0	0	0		0	0	0	0.495542	6.06759	0		0.0393744	0	0	7.37643	15.3984	0		2.10955	1.47488	5.32819	17.8049	33.5986		8.17504	9.01644	8.42759	23.1032	37.1389	1.83724		22.2215	18.0143	20.8927	37.3086	16.2967
84.3161		0	0	0	0	0	0		0	0	0	1.10734	8.17262	0		0.199442	0.0336559	0.0195953	9.55903	18.5383	0		3.24003	2.35908	6.87593	20.9266	36.6576		10.4636	10.7344	10.7019	26.2595	38.373	2.85475		25.0318	20.8444	23.9299	37.2662	17.7373
86.0251		0	0	0	0	0	0		0	0	0	2.03642	10.5982	0		0.545518	0.157209	0.183917	12.0144	21.872	0		4.66155	3.49989	8.63448	24.1566	39.5782		13.0025	12.5822	13.2174	29.4435	39.435	4.14613		27.8401	23.729	26.9881	36.9563	19.2321
87.7688		0	0	0	0	0	0		0	0	0	3.31858	13.326	0		1.13509	0.422911	0.601164	14.7203	25.3551	0		6.38297	4.91012	10.5984	27.446	42.3176		15.7631	14.5499	15.9471	32.6088	40.3166	5.72281		30.6081	26.6244	30.0189	36.3932	20.7786
89.5477		0	0	0	0	0	0		0.0423022	0	0	4.97021	16.3278	0		2.01039	0.875001	1.3478	17.6472	28.939	0		8.4034	6.59393	12.7582	30.7456	44.8378		18.7103	16.6264	18.8582	35.7092	41.0124	7.58729		33.2997	29.4878	32.9754	35.5978	22.3734
91.3628		0	0	0	0	0	0		0.185249	0	0.0803234	6.99885	19.5715	0		3.20631	1.55371	2.48558	20.7622	32.574	0		10.7173	8.55146	15.1025	34.0062	47.1037		21.807	18.8002	21.9158	38.6993	41.5184	9.73786		35.8803	32.2775	35.8126	34.5936	24.0128
93.2146		0	0	0	0	0	0		0.480055	0	0.326785	9.39602	23.0183	0		4.74358	2.49116	4.04908	24.0277	36.2092	0.103122		13.3108	10.7754	17.6168	37.1809	49.0865		25.0129	21.0591	25.0818	41.5366	41.8337	12.1649		38.3188	34.9552	38.4897	33.4089	25.6922
95.104		0	0	0	0	0	0		0.974235	0	0.81565	12.1461	26.6264	0		6.63621	3.71544	6.06053	27.4038	39.7939	0.446857		16.166	13.2549	20.2848	40.2244	50.7609		28.2868	23.3907	28.3172	44.1802	41.9587	14.8551		40.5861	37.4847	40.9686	32.0743	27.4062
97.0316		0	0	0	0	0	0		1.70759	0	1.6046	15.2211	30.3503	0		8.88549	5.24637	8.5198	30.8481	43.2787	1.13567		19.2581	15.973	23.0876	43.0957	52.109		31.5866	25.7821	31.5818	46.5939	41.8967	17.7884		42.6582	39.8349	43.2176	30.6232	29.1487
98.9984		0	0	0	0	0	0		2.71591	0.106737	2.74231	18.5876	34.1426	0		11.4867	7.09965	11.4168	34.3172	46.6155	2.25813		22.5589	18.9098	26.005	45.7564	53.1164		34.8707	28.2199	34.8356	48.744	41.6521	20.9419		44.513	41.9774	45.2079	29.09	30.9125
101.005		0	0	0	0	0	0		4.02674	0.418627	4.26023	22.2034	37.9549	0		14.4242	9.28262	14.7241	37.7675	49.7601	3.87241		26.0352	22.0402	29.0145	48.1741	53.7765		38.0988	30.6903	38.0394	50.6031	41.2318	24.287		46.1343	43.8901	46.9185	27.5103	32.6898
103.052		0	0	0	0	0	0		5.66338	1.02438	6.18152	26.0227	41.7381	0		17.6772	11.7984	18.4065	41.1554	52.6702	6.0223		29.6512	25.3371	32.0926	50.3196	54.0864		41.2316	33.1793	41.155	52.1469	40.644	27.7929		47.5082	45.5537	48.3318	25.9193	34.4717
105.141		0	0	0	0	0	0		7.64045	1.99315	8.51378	29.9943	45.4442	0		21.2158	14.6419	22.4162	44.4388	55.3091	8.72453		33.3673	28.7694	35.2139	52.1705	54.0505		44.2331	35.6721	44.1466	53.3582	39.8988	31.4246		48.6263	46.9559	49.4379	24.3515	36.2484
107.272		0	0	0	0	0	0		9.96814	3.38428	11.2572	34.0654	49.026	0		25.006	17.8036	26.7005	47.577	57.6428	11.9832		37.1426	32.3043	38.3523	53.7081	53.677		47.069	38.1538	46.98	54.2235	39.0069	35.1457		49.4831	48.0872	50.2307	22.8402	38.0095
109.446		0	0	0	0	0	0		12.6477	5.23765	14.3986	38.1809	52.4388	0.236988		29.007	21.266	31.1983	50.5324	59.6441	15.7795		40.9339	35.9065	41.4805	54.9207	52.9803		49.7092	40.6085	49.6245	54.7365	37.9811	38.9169		50.0781	48.945	50.7115	21.4156	39.7432
111.665		0	0	0	0	0	0		15.676	7.58351	17.9181	42.2855	55.64	0.965816		33.1747	25.0075	35.8457	53.2693	61.2889	20.0837		44.6974	39.5397	44.5704	55.8005	51.9781		52.1261	43.0202	52.0517	54.8948	36.8342	42.6983		50.4133	49.5293	50.885	20.106	41.4376
113.928		0	0	0	0	0	0		19.0407	10.4333	21.7848	46.3247	58.5912	2.36387		37.4605	28.9989	40.5748	55.7567	62.5607	24.8478		48.3891	43.166	47.5934	56.3464	50.6934		54.2968	45.372	54.2374	54.7033	35.5804	46.4486		50.4953	49.8462	50.7623	18.935	43.0797
116.237		0	0	0	0	0	0		22.7255	13.7892	25.9626	50.2453	61.2565	4.57225		41.8136	33.207	45.3169	57.9661	63.4461	30.0153		51.9649	46.7471	50.5205	56.5608	49.1517		56.2011	47.6466	56.1601	54.1705	34.2341	50.1264		50.3328	49.9042	50.3576	17.9237	44.6559
118.593		0	0	0	0	0	0		26.7052	17.6361	30.4064	53.9971	63.6057	7.66477		46.1811	37.5918	50.0034	59.8747	63.9397	35.5157		55.382	50.2447	53.3226	56.4525	47.3824		57.8242	49.8264	57.8027	53.3114	32.8102	53.6908		49.9384	49.7168	49.6902	17.0869	46.1525
120.997		0	0	0	0	0	0		30.9505	21.9503	35.0675	57.5324	65.6114	11.6843		50.5089	42.1102	54.5662	61.4625	64.0391	41.273		58.5985	53.6205	55.971	56.0331	45.4166		59.1539	51.893	59.1512	52.1444	31.3237	57.1011		49.326	49.2993	48.7817	16.4365	47.555
123.449		0	0	0	0	0	0		35.4244	26.6928	39.8906	60.8086	67.2529	16.6179		54.7428	46.7131	58.9408	62.7159	63.7494	47.2018		61.5753	56.8371	58.4372	55.3198	43.2875		60.1832	53.828	60.1963	50.6933	29.7896	60.3185		48.5126	48.6708	47.6574	15.9777	48.8492
125.952		0	0	0	0	0	0		40.0863	31.8172	44.8181	63.7864	68.5127	22.4274		58.829	51.349	63.0649	63.6243	63.079	53.2135		64.2749	59.858	60.6935	54.3319	41.0293		60.9076	55.6128	60.9313	48.9847	28.2225	63.3055		47.5163	47.8515	46.3438	15.7122	50.0205
128.505		0	0	0	0	0	0		44.8885	37.264	49.7887	66.433	69.3801	29.0312		62.7154	55.9623	66.882	64.1835	62.0427	59.2155		66.6638	62.6487	62.7137	53.0927	38.6767		61.3277	57.2286	61.3545	47.0494	26.6368	66.0274		46.3565	46.8639	44.8695	15.6351	51.0549
131.109		0	0	0	0	0	0		49.7808	42.9683	54.74	68.7193	69.848	36.3288		66.3514	60.4955	70.3394	64.3925	60.6582	65.1143		68.711	65.1763	64.4723	51.6276	36.2644		61.4464	58.6569	61.4666	44.9199	25.0465	68.4515		45.0535	45.7309	43.2634	15.738	51.9385
133.767		0	0	0	0	0	0		54.7075	48.8549	59.6086	70.6239	69.9161	44.1887		69.69	64.8891	73.3921	64.2564	58.9487	70.8167		70.3906	67.4106	65.9463	49.964	33.8258		61.2708	59.8797	61.2727	42.6316	23.4645	70.5489		43.6281	44.4763	41.5549	16.0062	52.6583
136.478		0	0	0	0	0.524101	0		59.611	54.8449	64.3312	72.129	69.5873	52.4671		72.6866	69.0832	75.9997	63.7831	56.9399	76.2313		71.6793	69.3236	67.1142	48.1308	31.3936		60.8101	60.8796	60.7802	40.2204	21.9034	72.2935		42.101	43.1236	39.7727	16.4221	53.2018
139.244		0	0	1.42794	0	2.88703	0		64.4302	60.8529	68.8461	73.2248	68.8712	61.0017		75.3021	73.0177	78.131	62.9862	54.6614	81.2717		72.5603	70.8913	67.9578	46.1577	28.9979		60.077	61.6402	60.0004	37.7236	20.3743	73.6641		40.4927	41.6957	37.9443	16.9628	53.558
142.067		0	0	6.22888	0	8.03225	0		69.1034	66.7917	73.0931	73.9055	67.7803	69.6244		77.5007	76.6336	79.7597	61.8819	52.1447	85.8548		73.0198	72.0921	68.4608	44.0747	26.6674		59.0859	62.1463	58.9465	35.1782	18.888	74.6421		38.823	40.2148	36.0962	17.6031	53.7166
144.946		0	0	15.2585	0	16.2784	0		73.5675	72.5715	77.016	74.1726	66.3329	78.1608		79.2532	79.8743	80.8696	60.4909	49.4242	89.9068		73.0508	72.9093	68.611	41.9116	24.4268		57.8537	62.3846	57.6349	32.6205	17.4535	75.215		37.1105	38.7012	34.2519	18.3139	53.6696
147.884		4.3521	0.620291	28.9196	1.75548	27.6878	4.07198		77.76	78.1027	80.561	74.0316	64.5502	86.4365		80.5343	82.6856	81.4494	58.8359	46.5352	93.3589		72.6499	73.3289	68.3986	39.6977	22.2988		56.3987	62.3434	56.0835	30.0859	16.0792	75.3733		35.3731	37.174	32.4335	19.065	53.4098
150.881		16.728	8.48343	46.8848	10.3346	41.9148	15.89		81.6198	83.2976	83.6806	73.4944	62.4579	94.2824		81.3266	85.0185	81.4981	56.9434	43.5143	96.1549		71.8206	73.3428	67.8192	37.4608	20.3015		54.7409	62.0137	54.3126	27.6075	14.7718	75.1138		33.6267	35.6495	30.6592	19.8241	52.9329
153.94		38.8809	27.4699	68.5436	28.6103	58.4593	37.2156		85.0873	88.0705	86.3307	72.5766	60.0841	101.535		81.6171	86.8276	81.0197	54.8409	40.3983	98.2451		70.5701	72.9456	66.8708	35.2276	18.4506		52.901	61.3887	52.3438	25.2165	13.5373	74.4366		31.886	34.1425	28.9453	20.5586	52.2357
157.06		69.7374	57.3249	92.8735	56.1699	76.603	67.0116		88.1075	92.3421	88.4752	71.2993	57.4601	108.045		81.4013	88.0756	80.0274	52.5585	37.2241	99.5948		68.9127	72.1384	65.5573	33.0223	16.7565		50.9007	60.4652	50.2	22.9404	12.3799	73.3483		30.1635	32.6646	27.3038	21.2362	51.3183
160.243		107.257	96.3295	118.717	91.4479	95.5594	103.292		90.628	96.0367	90.0823	69.686	54.6192	113.674		80.679	88.7301	78.5394	50.1269	34.0278	100.177		66.8662	70.9253	63.8858	30.8677	15.2274		48.762	59.2425	47.9049	20.8046	11.3031	71.8589		28.4704	31.2255	25.7445	21.8255	50.1822
163.491		148.25	140.907	144.775	131.433	114.482	142.958		92.6037	99.0894	91.1296	67.7649	51.5965	118.307		79.459	88.7691	76.5823	47.5776	30.8444	99.9803		64.455	69.3171	61.8695	28.7832	13.866		46.5071	57.7245	45.4832	18.8292	10.3086	69.9846		26.8154	29.8317	24.2727	22.2975	48.8325
166.805		189.278	187.008	169.739	172.753	132.526	182.677		93.9935	101.441	91.5993	65.566	48.4282	121.843		77.7546	88.1766	74.1864	44.9422	27.7076	99.0033		61.707	67.3276	59.5248	26.7863	12.6727		44.1579	55.9179	42.9594	17.032	9.39747	67.745		25.206	28.4877	22.8918	22.6253	47.2759
170.186		226.962	230.414	192.374	211.928	148.911	219.197		94.7662	103.045	91.4841	63.1221	45.1513	124.209		75.5874	86.9493	71.3893	42.2519	24.6484	97.26		58.6558	64.9775	56.8746	24.8909	11.6433		41.7363	53.8345	40.3584	15.4249	8.5691	65.1657		23.6472	27.1949	21.6012	22.7864	45.5228
173.636		258.17	267.133	211.532	245.664	162.912	249.514		94.8959	103.864	90.7818	60.467	41.8028	125.351		72.9836	85.0904	68.2316	39.5374	21.6962	94.7736		55.338	62.2902	53.9448	23.1088	10.7711		39.2633	51.489	37.7049	14.017	7.82224	62.275		22.143	25.9532	20.3981	22.7615	43.5851
177.155		280.588	294.106	226.301	271.409	173.955	271.429		94.3685	103.877	89.5008	57.6359	38.4193	125.245		69.977	82.6172	64.7593	36.8274	18.8767	91.5834		51.7952	59.2956	50.7677	21.4479	10.0455		36.7592	48.9017	35.0227	12.8115	7.15422	59.1067		20.6952	24.7599	19.2768	22.5376	41.4786
180.746		292.426	308.911	235.919	287.109	181.557	283.248		93.1764	103.07	87.6547	54.6643	35.0367	123.887		66.6051	79.5543	61.0203	34.1497	16.2137	87.7368		48.0708	56.0264	47.3783	19.9141	9.45429		34.2437	46.096	32.3354	11.8087	6.56178	55.6968		19.3046	23.6108	18.2301	22.1053	39.2205
184.409		293.056	310.598	239.961	291.857	185.439	284.394		91.3255	101.448	85.2675	51.5875	31.6893	121.306		62.9125	75.9405	57.0658	31.5293	13.7264	83.296		44.2122	52.5208	43.8168	18.5097	8.9822		31.7348	43.1005	29.6651	11.0034	6.0405	52.0858		17.9705	22.5001	17.2485	21.4631	36.8316
188.147		282.45	298.994	238.186	285.34	185.429	274.851		88.8287	99.0259	82.3683	48.4401	28.4099	117.549		58.9463	71.8217	52.9481	28.9897	11.4318	78.3301		40.2677	48.8194	40.1262	17.2348	8.61282		29.2502	39.9465	27.0332	10.3874	5.58551	48.3156		16.6915	21.421	16.3217	20.6134	34.3339
191.961		261.725	275.426	230.73	268.41	181.577	255.675		85.7133	95.8376	78.9957	45.2555	25.2287	112.695		54.7591	67.2576	48.7207	26.5506	9.34214	72.9208		36.2876	44.9674	36.3534	16.0865	8.32812		26.8057	36.6704	24.4595	9.94802	5.19107	44.4314		15.4653	20.3662	15.4387	19.5672	31.7524
195.851		232.507	241.894	217.912	242.436	174.042	228.385		82.014	91.9255	75.193	42.0657	22.1739	106.84		50.4053	62.3143	44.437	24.2301	7.46713	67.1547		32.3224	41.0116	32.5467	15.0601	8.10961		24.4164	33.3105	21.9624	9.66997	4.85115	40.4792		14.289	19.3279	14.5881	18.3394	29.113
199.821		197.234	201.479	200.401	209.645	163.184	195.239		77.7798	87.3507	71.0115	38.9002	19.27	100.107		45.9428	57.0697	40.1493	22.042	5.81161	61.1275		28.4222	37.0018	28.7568	14.1483	7.93855		22.0955	29.9091	19.5587	9.5343	4.55921	36.5062		13.1597	18.2985	13.7591	16.9528	26.4437
203.871		158.627	157.633	179.024	172.569	149.46	158.742		73.0665	82.1825	66.5063	35.7869	16.5395	92.6336		41.43	51.6067	35.909	19.9982	4.378	54.938		24.6365	32.9888	25.0349	13.3423	7.79644		19.8556	26.5098	17.2636	9.52042	4.30857	32.5599		12.0743	17.271	12.9414	15.4342	23.7732
208.003		119.66	114.112	154.867	134.068	133.479	121.615		67.9435	76.5067	61.7389	32.7502	14.0001	84.5768		36.9264	46.0166	31.7643	18.1063	3.16396	48.6891		21.0119	29.0243	21.4319	12.6318	7.6659		17.7075	23.1578	15.09	9.60526	4.09241	28.6868		11.03	16.2394	12.1262	13.8168	21.131
212.22		83.2601	74.5807	129.114	97.0034	115.917	86.537		62.4857	70.4159	56.7734	29.8124	11.6674	76.1038		32.4909	40.3937	27.7614	16.372	2.16492	42.4843		17.5931	25.1596	17.9976	12.0054	7.53046		15.6611	19.8991	13.0497	9.76489	3.90392	24.933		10.0244	15.1987	11.3061	12.1365	18.5466
216.521		51.8955	41.9853	103.059	63.9038	97.5285	55.7823		56.7789	64.0149	51.6776	26.992	9.55214	67.3931		28.1807	34.8357	23.9416	14.7966	1.37201	36.4259		14.4194	21.4448	14.7786	11.4508	7.37604		13.7248	16.7785	11.1516	9.97451	3.73653	21.3412		9.05585	14.146	10.4763	10.4334	16.0491
220.91		27.6098	18.6233	78.0057	36.959	79.0913	31.2689		50.9134	57.4134	46.5208	24.3053	7.66242	58.6267		24.0511	29.4405	20.3431	13.3797	0.774389	30.6138		11.5267	17.9283	11.8189	10.9553	7.19001		11.9062	13.8402	9.40371	10.2093	3.58389	17.9527		8.12324	13.0796	9.6335	8.74914	13.6669
225.387		11.2061	4.90555	55.1631	17.3411	61.3685	13.8941		44.986	50.7279	41.3733	21.7646	6.00164	49.9871		20.1526	24.3027	16.9979	12.1173	0.357634	25.1401		8.94277	14.6542	9.15509	10.5061	6.96311		10.2113	11.1242	7.81095	10.4452	3.44022	14.8034		7.22666	12.0007	8.77785	7.12554	11.4261
229.956		2.67336	0	35.6334	5.55225	45.0901	3.90491		39.0957	44.0769	36.305	19.3799	4.57073	41.6535		16.5325	19.5139	13.934	11.0035	0.10574	20.0914		6.69075	11.6635	6.81956	10.0905	6.68796		8.6454	8.66761	6.37711	10.6588	3.3001	11.9261		6.36686	10.9118	7.91129	5.60389	9.35159
234.617		0	0	20.1695	0.462803	30.8605	0		33.3429	37.5787	31.3835	17.1573	3.36603	33.7921		13.2301	15.1543	11.1717	10.0296	0	15.5396		4.7827	8.98917	4.83312	9.69682	6.36115		7.21218	6.50011	5.10326	10.8295	3.15903	9.34632		5.54586	9.8186	7.03928	4.22141	7.46405
239.372		0	0	9.27768	0	19.1906	0		27.8267	31.3497	26.6744	15.101	2.38172	26.559		10.2799	11.2964	8.7272	9.18581	0.0205872	11.5472		3.22452	6.6596	3.20983	9.31369	5.98133		5.91471	4.64627	3.98908	10.9377	3.01301	7.08502		4.76635	8.72816	6.169	3.01196	5.78185
244.224		0	0	2.81531	0	10.341	0		22.6409	25.4977	22.2375	13.2116	1.60788	20.0828		7.70539	7.99267	6.60763	8.46003	0.150301	8.15451		2.00826	4.69136	1.94771	8.93136	5.55124		4.75445	3.11856	3.03156	10.968	2.85914	5.15352		4.03209	7.65035	5.31067	1.99979	4.31742
249.174		0	0	0.233698	0	4.41485	0		17.8742	20.1245	18.1285	11.4882	1.03276	14.4738		5.52371	5.28241	4.81559	7.83946	0.371332	5.38872		1.11834	3.09415	1.03547	8.54099	5.07562		3.73202	1.92219	2.22631	10.9068	2.69512	3.55757		3.3473	6.59622	4.47581	1.20277	3.07978
254.224		0	0	0	0	1.13465	0		13.6012	15.3138	14.3937	9.92669	0.641361	9.79966		3.73775	3.17435	3.34412	7.31022	0.665193	3.24678		0.522528	1.86179	0.440781	8.13588	4.5629		2.8463	1.04534	1.56618	10.7455	2.51993	2.2908		2.7168	5.5788	3.67788	0.62275	2.07005
259.377		0	0	0	0	0	0		9.88755	11.1382	11.0734	8.52197	0.417272	6.10203		2.34257	1.65892	2.18138	6.85814	1.01332	1.70855		0.179601	0.97903	0.119438	7.71047	4.02316		2.09521	0.466389	1.0427	10.478	2.33317	1.34016		2.14551	4.61179	2.93084	0.251822	1.28488
264.635		0	0	0	0	0	0		6.77473	7.64196	8.19411	7.2667	0.341818	3.36379		1.31599	0.684331	1.30562	6.46899	1.39748	0.715532		0.0290263	0.410132	0.000876778	7.26169	3.46921		1.4745	0.141419	0.644538	10.1035	2.13571	0.678257		1.63807	3.70946	2.2487	0.0590187	0.711081
269.998		0	0	0	0	0	0		4.28992	4.85279	5.7749	6.15272	0.395445	1.53443		0.626499	0.174711	0.690082	6.12877	1.79985	0.188058		0	0.107936	0	6.78775	2.91488		0.978727	0.014007	0.358969	9.62383	1.92901	0.270004		1.19872	2.88588	1.64488	0	0.329995
275.471		0	0	0	0	0	0.561892		2.42575	2.75934	3.81717	5.1706	0.557435	0.489174		0.222564	0	0.297982	5.82435	2.20392	0		0	0	0	6.28943	2.37517		0.599685	0	0.170329	9.04634	1.71569	0.0639462		0.830245	2.15375	1.13025	0	0.111203
281.055		0	0	0	0.875928	0	2.52309		1.15467	1.32807	2.31266	4.31052	0.806767	0.0624366		0.0419846	0	0.0875474	5.54331	2.59402	0		0	0	0	5.76879	1.86521		0.327605	0	0.0614442	8.38075	1.49885	0		0.534358	1.52444	0.713635	0	0.0179502
286.751		0	0	0	3.13407	0	5.7064		0.40298	0.475427	1.23191	3.56219	1.12239	0		0	0	0.00708684	5.2749	2.95658	0		0	0	0	5.23026	1.39926		0.149133	0	0.0119926	7.64156	1.28243	0		0.309848	1.0054	0.398102	0	0
292.563		0	0	0	6.74026	0	9.59047		0.0708297	0.0901066	0.533944	2.91533	1.48353	0		0	0	0	5.00944	3.27922	0		0	0	0	4.67933	0.990533		0.0488641	0	0	6.8453	1.07067	0		0.153629	0.601365	0.182913	0	0
298.493		0	0	0	10.9463	0	13.3023		0	0	0.153125	2.35988	1.87043	0		0	0	0	4.73951	3.55226	0		0	0	0	4.1234	0.648847		0.00672488	0	0	6.01191	0.868155	0		0.0579848	0.310104	0.0578031	0	0
304.543		0	0	0	14.8335	0	15.9566		0	0	0.0106642	1.88609	2.26417	0		0	0	0	4.45897	3.76745	0		0	0	0	3.57059	0.381639		0	0	0	5.16257	0.679496	0		0.0124321	0.125078	0.00673278	0	0
310.716		0.894376	0	0	17.4971	0	16.9334		0	0	0	1.48497	2.64778	0		0	0	0	4.16423	3.91957	0		0	0	0	3.0301	0.190095		0	0	0	4.31994	0.50899	0		0	0.029375	0	0	0
317.014		3.20595	0	0	18.1958	0	15.8606		0	0	0	1.148	3.00553	0		0	0	0	3.85306	4.00493	0		0	0	0	2.5114	0.071518		0	0	0	3.50683	0.360583	0		0	0	0	0	0
323.44		6.47451	0	0	16.7581	0	13.0009		0	0	0	0.867714	3.32446	0		0	0	0	3.52578	4.02295	0		0	0	0	2.024	0.0139424		0	0	0	2.74502	0.237118	0		0	0	0	0	0
329.995		9.96147	1.36253	0	13.3639	0	8.93891		0	0	0	0.637225	3.59315	0		0	0	0	3.18396	3.9746	0		0	0	0	1.57709	0		0	0	0	2.05511	0.140668	0		0	0	0	0	0
336.684		12.7708	4.1398	0	8.8835	0	4.74628		0	0	0	0.450721	3.80344	0		0	0	0	2.83141	3.86373	0		0	0	0	1.17864	0		0	0	0	1.45374	0.0712861	0		0	0	0	0	0
343.508		14.1033	7.8046	0	4.43368	0	1.55569		0	0	0	0.302902	3.94891	0		0	0	0	2.4729	3.69559	0		0	0	0	0.83565	0		0	0	0	0.954788	0.0277821	0		0	0	0	0	0
350.471		13.627	11.2851	0	1.18998	0	0		0	0	0	0.189335	4.02661	0		0	0	0	2.1148	3.4779	0		0	0	0	0.552511	0		0	0	0	0.564968	0.00598544	0		0	0	0	0	0
357.575		11.3276	13.5105	0	0	0	0		0	0	0	0.105927	4.03533	0		0	0	0	1.76404	3.21945	0		0	0	0	0.331934	0		0	0	0	0.286586	0	0		0	0	0	0	0
364.822		7.85665	13.8511	0	0	0	0		0	0	0	0.0490077	3.97725	0		0	0	0	1.42822	2.93087	0		0	0	0	0.172586	0		0	0	0	0.111441	0	0		0	0	0	0	0.0126313
372.217		4.12636	12.0455	0	0	0	0		0	0	0	0.0149692	3.85615	0		0	0	0	1.11499	2.62348	0		0	0	0	0.0707549	0		0	0	0	0.0252552	0	0		0	0	0	0	0.0741377
379.761		1.21926	8.68318	0	0	0	0		0	0	0	0	3.67878	0		0	0	0	0.831523	2.3096	0		0	0	0	0.0172906	0		0	0	0	0	0	0		0	0	0	0	0.207241
387.459		0	4.7202	0	0	0	0		0	0	0	0	3.4532	0		0	0	0	0.58444	2.0018	0		0	0	0	0	0		0	0	0	0	0.0204846	0		0	0	0	0	0.428394
395.312		0	1.45507	0	0	0	0		0	0	0	0.0129125	3.18973	0		0	0	0	0.378606	1.71267	0		0	0	0	0	0		0	0	0	0	0.0832519	0.0130635		0.0116653	0	0	0	0.742627
403.325		0	0	0	0	0	0		0	0	0	0.05164	2.89959	0		0	0	0	0.217704	1.45458	0		0.00936145	0	0	0	0		0	0	0.0233616	0	0.207226	0.0736885		0.0747719	0	0	0	1.14986
411.5		0	0	0	0	0	0		0	0	0	0.127369	2.59536	0		0	0	0	0.102409	1.23897	0		0.0692917	0	0	0	0		0	0	0.0926039	0	0.405394	0.202706		0.215908	0	0	0	1.64113
419.84		0	0	0	0	0	0		0	0	0	0.250256	2.29001	0		0	0	0	0.0316001	1.07656	0		0.212275	0	0	0	0		0	0	0.226534	0	0.687737	0.41476		0.455335	0	0	0	2.20372
428.35		0	0	0	0	0	0		0	0	0	0.428053	1.99682	0		0	0	0	0	0.976282	0		0.454995	0	0	0.0305405	0		0	0	0.436643	0	1.05821	0.713481		0.801344	0	0	0	2.81884
437.032		0	0	0	0	0	0		0	0	0	0.667167	1.72891	0		0.00302172	0	0.0151574	0	0.945927	0		0.80709	0	0	0.119334	0.0458001		0.00488102	0	0.730863	0	1.5178	1.0977		1.25667	0	0.0383126	0.0643046	3.46546
445.89		0	0	0	0	0	0		0	0	0	0.971062	1.49859	0		0.0486002	0	0.0692435	0.0479308	0.990709	0		1.2659	0	0	0.285578	0.178589		0.0533515	0	1.11031	0	2.06179	1.55807		1.81396	0.00161893	0.17093	0.266006	4.11949
454.928		0	0	0	0	0	0		0	0	0	1.34164	1.31752	0		0.167966	0	0.182142	0.161446	1.1144	0		1.82351	0	0.00549881	0.544248	0.430297		0.177129	0.0566258	1.5729	0	2.68273	2.08194		2.46142	0.067265	0.440359	0.658269	4.75608
464.149		0	0	0	0	0	0		0	0	0	1.77758	1.19549	0		0.377395	0	0.366219	0.352507	1.31769	0		2.46337	0	0.0880599	0.902091	0.815619		0.394625	0.223513	2.11064	0	3.36823	2.6514		3.17965	0.235328	0.864362	1.25898	5.35036
473.557		0	0	0	0	0	0		0	0	0.00888212	2.27594	1.14114	0		0.68654	0	0.630242	0.630162	1.59964	0		3.16555	0.0394035	0.302406	1.36191	1.34137		0.718019	0.53864	2.71287	0.0508581	4.10368	3.24671		3.94624	0.533109	1.44959	2.07077	5.87815
483.155		0	0	0	0	0	0		0	0	0.0667359	2.83055	1.16045	0		1.09354	0	0.97616	0.997578	1.95603	0		3.90513	0.180646	0.673241	1.91909	2.00027		1.148	1.01245	3.36434	0.194454	4.87071	3.84582		4.73415	0.967802	2.18326	3.07067	6.31807
492.948		0	0	0	0	0	0		0	0.012388	0.204658	3.43369	1.25784	0.0126407		1.59165	0.00217118	1.40275	1.45503	2.38099	0		4.65562	0.469242	1.21217	2.56557	2.77889		1.68009	1.6436	4.04788	0.463046	5.64942	4.4262		5.5149	1.53772	3.04438	4.22541	6.6507
502.94		0	0	0	0	0	0		0	0.111842	0.43776	4.07479	1.43447	0.108363		2.16614	0.105101	1.90298	1.9972	2.86549	0		5.38907	0.920753	1.90851	3.2872	3.65354		2.30074	2.41118	4.74337	0.870901	6.41777	4.96576		6.25873	2.22593	3.99875	5.48606	6.8618
513.134		0	0	0	0	0.0599582	0		0	0.352388	0.774175	4.74199	1.68976	0.336782		2.79913	0.380349	2.46721	2.61614	3.39902	0.00588508		6.07767	1.5378	2.74243	4.06716	4.59641		2.99256	3.28652	5.42967	1.42405	7.15307	5.44324		6.93607	3.00922	5.00724	6.79837	6.94012
523.535		0	0	0	0	0.211658	0		0	0.752744	1.21012	5.42121	2.01964	0.712646		3.46821	0.853064	3.08135	3.29909	3.96845	0.088789		6.69532	2.30134	3.67975	4.8843	5.57366		3.73203	4.22954	6.08465	2.11377	7.8324	5.84014		7.51946	3.85467	6.02428	8.10216	6.88129
534.146		0	0	0	0	0.446286	0		0.0369004	1.31694	1.73685	6.09755	2.41828	1.23654		4.1495	1.52901	3.72943	4.03118	4.55949	0.30073		7.21754	3.18368	4.68114	5.71581	6.54957		4.49336	5.19648	6.6862	2.92495	8.43325	6.13991		7.98329	4.72599	7.00282	9.33658	6.68459
544.973		0	0	0	0	0.70991	0		0.193335	2.0254	2.33772	6.75487	2.8765	1.88693		4.81783	2.38272	4.39263	4.79396	5.15609	0.66074		7.62427	4.14409	5.70071	6.53666	7.48683		5.24789	6.14	7.21331	3.83174	8.93497	6.33065		8.30721	5.58304	7.89623	10.4438	6.35694
556.019		0	0	0	0	0.941208	0		0.526656	2.84956	2.99309	7.37673	3.38358	2.63417		5.44811	3.37681	5.05118	5.56761	5.74158	1.17398		7.89824	5.13746	6.69119	7.32133	8.34841		5.96638	7.01287	7.64607	4.80407	9.31836	6.40317		8.47415	6.38522	8.6597	11.3694	5.90904
567.288		0	0	0	0	1.08815	0		1.05137	3.74813	3.67919	7.94671	3.92603	3.43778		6.01683	4.45713	5.68427	6.33038	6.29869	1.8231		8.0286	6.11416	7.60596	8.04444	9.10004		6.62013	7.77144	7.9678	5.80572	9.5682	6.3542		8.47485	7.09389	9.25517	12.0694	5.35894
578.787		0	0	0	0	1.11199	0		1.76441	4.676	4.37107	8.44873	4.48923	4.25441		6.50191	5.56451	6.2711	7.06004	6.81019	2.58201		8.00807	7.02429	8.4004	8.6813	9.70977		7.18154	8.37545	8.16392	6.79862	9.67175	6.18362		8.30444	7.67271	9.64933	12.5066	4.72797
590.518		0	0	0	0	1.01072	0		2.63498	5.58495	5.04309	8.86808	5.05678	5.03935		6.8852	6.63605	6.79184	7.73438	7.25961	3.41211		7.83699	7.82123	9.03674	9.20983	10.1522		7.62686	8.79411	8.225	7.74337	9.62209	5.8977		7.96747	8.09249	9.82083	12.6596	4.04311
602.487		0	0	0	0	0.801938	0		3.62207	6.4273	5.66999	9.19108	5.61169	5.74921		7.15104	7.60984	7.22767	8.33168	7.63129	4.27087		7.51956	8.46169	9.48192	9.60979	10.406		7.93498	9.00255	8.14459	8.60111	9.41561	5.50585		7.47338	8.32869	9.75523	12.5158	3.33345
614.699		0	0	0	0	0.537044	0		4.67103	7.16007	6.22874	9.40674	6.13649	6.34649		7.28944	8.43099	7.56261	8.83227	7.91177	5.11231		7.06775	8.91215	9.7144	9.86576	10.4593		8.09142	8.98942	7.92276	9.33632	9.05582	5.02344		6.84129	8.36792	9.45337	12.0813	2.63052
627.158		0	0	0	0	0.277626	0		5.72359	7.74419	6.69796	9.50575	6.61385	6.79804		7.29354	9.05035	7.78262	9.21798	8.08908	5.8907		6.49719	9.14523	9.7192	9.96519	10.3055		8.08556	8.7508	7.56312	9.91621	8.55	4.46853		6.09491	8.20304	8.92408	11.3715	1.96597
639.87		0	0	0	0	0.0838457	0		6.72019	8.15099	7.06075	9.48268	7.02743	7.08153		7.16316	9.43376	7.87827	9.4746	8.1549	6.56454		5.83027	9.14791	9.4956	9.90214	9.94894		7.91548	8.29808	7.07649	10.3155	7.9131	3.86368		5.26618	7.84034	8.1923	10.4205	1.36902
652.84		0	0	0	0	0	0		7.60323	8.35795	7.30282	9.33427	7.36181	7.18075		6.90151	9.55593	7.84278	9.59034	8.10302	7.09597		5.09229	8.91507	9.05026	9.67429	9.39994		7.58384	7.65031	6.47729	10.5134	7.16375	3.23313		4.39039	7.29301	7.2906	9.27042	0.866165
666.072		0	0	0	0	0	0		8.32366	8.3562	7.41582	9.06203	7.60408	7.09262		6.51853	9.41108	7.67525	9.55899	7.93198	7.45714		4.31304	8.45801	8.40448	9.28704	8.6799		7.10282	6.84086	5.7868	10.4997	6.3276	2.60311		3.50748	6.58763	6.26525	7.97837	0.474897
679.573		0	0	0.153465	0	0	0		8.8386	8.144	7.39459	8.66992	7.74301	6.82075		6.02739	9.0036	7.37791	9.37742	7.64291	7.62623		3.52381	7.79625	7.58647	8.7497	7.81553		6.48927	5.90949	5.02936	10.27	5.43331	1.99997		2.65832	5.75694	5.16804	6.6069	0.206217
693.347		0	0	0.61883	0	0	0		9.12056	7.7339	7.24053	8.16702	7.77129	6.38166		5.44712	8.35801	6.95945	9.04912	7.24231	7.59496		2.75689	6.96477	6.63678	8.07941	6.84294		5.76884	4.90612	4.2344	9.83209	4.51434	1.44839		1.8824	4.84423	4.05823	5.22556	0.0537473
707.4		0	0	1.39889	0	0	0		9.15078	7.14527	6.95836	7.56489	7.68386	5.79781		4.79925	7.50823	6.43177	8.58101	6.73942	7.3622		2.04393	6.00542	5.60098	7.29701	5.80208		4.97106	3.88404	3.43315	9.19992	3.60565	0.971092		1.21648	3.89666	2.99646	3.90478	0
721.739		0	0	2.31511	0	0	0		8.92925	6.40979	6.55912	6.87987	7.48065	5.1019		4.1093	6.50473	5.81292	7.98684	6.14882	6.94132		1.41282	4.97104	4.53178	6.43002	4.73831		4.13167	2.89909	2.65852	8.39939	2.74304	0.584294		0.687156	2.96572	2.04028	2.71039	0
736.368		0	0	3.15371	0	0	0		8.46545	5.56434	6.05683	6.13045	7.16422	4.33067		3.40413	5.40452	5.12371	7.28369	5.48758	6.35263		0.888098	3.9181	3.48354	5.50877	3.69824		3.28846	2.00572	1.94305	7.46194	1.96134	0.299593		0.313222	2.10279	1.24224	1.70229	0
751.293		0	0	3.72045	0	0	0		7.78724	4.65366	5.47075	5.33884	6.74259	3.52618		2.71166	4.27324	4.38969	6.4947	4.77721	5.62912		0.484402	2.90573	2.50944	4.56773	2.7276		2.4807	1.24952	1.31572	6.42857	1.29018	0.116238		0.0916845	1.35361	0.636587	0.920315	0
766.521		0	0	3.86421	0	0	0		6.93079	3.7248	4.82232	4.52861	6.22648	2.73155		2.05942	3.17803	3.63813	5.64565	4.04098	4.80907		0.209706	1.99146	1.65942	3.64251	1.86961		1.74673	0.668108	0.801962	5.34396	0.754706	0.0256439		0.00519097	0.757889	0.24377	0.389636	0
782.057		0	0	3.56182	0	0	0		5.94635	2.82586	4.13624	3.72504	5.63178	1.9883		1.47215	2.18242	2.89826	4.76638	3.3046	3.93861		0.0548283	1.22297	0.970809	2.76865	1.15784		1.11919	0.275083	0.41625	4.25742	0.366582	0		0	0.335809	0.0458917	0.0960092	0
797.909		0	0	2.86155	0	0	0		4.88942	2.00332	3.43821	2.95359	4.97669	1.33516		0.972016	1.34432	2.19937	3.88807	2.59428	3.06609		0	0.639106	0.471262	1.98031	0.618405		0.625611	0.0675858	0.165334	3.21885	0.128283	0		0	0.0935745	0	0	0
814.082		0	0	1.94014	0	0	0		3.82154	1.2959	2.75442	2.23853	4.28335	0.800765		0.573559	0.701878	1.56852	3.04269	1.9355	2.24005		0	0.252282	0.161499	1.30577	0.25672		0.278118	0	0.035496	2.2752	0.0182866	0		0	0	0	0	0
830.582		0	0	1.01604	0	0	0		2.80459	0.735926	2.11052	1.60265	3.57538	0.4064		0.286161	0.278573	1.0304	2.26156	1.35235	1.50671		0	0.0567922	0.024677	0.76854	0.0646326		0.0782603	0	0	1.46957	0	0		0	0	0	0	0
847.417		0	0	0.313321	0	0	0		1.89496	0.337587	1.52919	1.06374	2.87805	0.153665		0.105987	0.0583759	0.60187	1.57212	0.8638	0.902097		0	0	0	0.378675	0		0	0	0	0.831882	0	0		0	0	0	0	0
864.594		0	0	0.00276296	0	0	0		1.14284	0.103226	1.03068	0.636029	2.21671	0.0317788		0.0210702	0	0.294233	0.998538	0.484913	0.454088		0	0	0	0.1373	0		0	0	0	0.382463	0	0		0	0	0	0	0
882.118		0	0	0	0	0	0		0.578354	0.00565901	0.628305	0.324113	1.61496	0		0	0	0.103922	0.555117	0.219965	0.167536		0	0	0	0.0228823	0		0	0	0	0.115673	0	0		0	0	0	0	0
899.998		0	0	0	0	0	0		0.217522	0	0.330854	0.126523	1.09449	0		0	0	0.0179242	0.249552	0.0661971	0.0321944		0	0	0	0	0		0	0	0	0.00926848	0	0		0	0	0	0	0
918.24		0	0	0	0	0	0		0.0393918	0	0.135811	0.0268939	0.670774	0		0	0	0	0.0725436	0.0032353	0		0	0	0	0	0		0	0	0	0	0	0		0	0	0	0	0
936.851		0	0	0	0	0	0		0	0	0.0338927	0	0.354859	0		0	0	0	0.00431814	0	0		0	0	0	0	0		0	0	0	0	0	0		0	0	0	0	0
955.84		0	0	0	0	0	0		0	0	0	0	0.146099	0		0	0	0	0	0	0		0	0	0	0	0		0	0	0	0	0	0		0	0	0	0	0
975.214		0	0	0	0	0	0		0	0	0	0	0.0364764	0		0	0	0	0	0	0		0	0	0	0	0		0	0	0	0	0	0		0	0	0	0	0
994.981		0	0	0	0	0	0		0	0	0	0	0	0		0	0	0	0	0	0		0	0	0	0	0		0	0	0	0	0	0		0	0	0	0	0
1015.15		0	0	0	0	0	0		0	0	0	0	0	0		0	0	0	0	0	0		0	0	0	0	0		0	0	0	0	0	0		0	0	0	0	0
1035.72		0	0	0	0	0	0		0	0	0	0	0	0		0	0	0	0	0	0		0	0	0	0	0		0	0	0	0	0	0		0	0	0	0	0
1056.72		0	0	0	0	0	0		0	0	0	0	0	0		0	0	0	0	0	0		0	0	0	0	0		0	0	0	0	0	0		0	0	0	0	0
1078.14		0	0	0	0	0	0		0	0	0	0	0	0		0	0	0	0	0	0		0	0	0	0	0		0	0	0	0	0	0		0	0	0	0	0
1099.99		0	0	0	0	0	0		0	0	0	0	0	0		0	0	0	0	0	0		0	0	0	0	0		0	0	0	0	0	0		0	0	0	0	0
1122.28		0	0	0	0	0	0		0	0	0	0	0	0		0	0	0	0	0	0		0	0	0	0	0		0	0	0	0	0	0		0	0	0	0	0
1145.03		0	0	0	0	0	0		0	0	0	0	0	0		0	0	0	0	0	0		0	0	0	0	0		0	0	0	0	0	0		0	0	0	0	0
1168.24		0	0	0	0	0	0		0	0	0	0	0	0		0	0	0	0	0	0		0	0	0	0	0		0	0	0	0	0	0		0	0	0	0	0
1191.92		0	0	0	0	0	0		0	0	0	0	0	0		0	0	0	0	0	0		0	0	0	0	0		0	0	0	0	0	0		0	0	0	0	0
1216.08		0	0	0	0	0	0		0	0	0	0	0	0		0	0	0	0	0	0		0	0	0	0	0		0	0	0	0	0	0		0	0	0	0	0
1240.73		0	0	0	0	0	0		0	0	0	0.0962424	0	0		0	0	0	0	0	0		0	0	0	0	0		0	0	0	0	0	0		0	0	0	0	0
1265.87		0	0	0	0	0	0		0	0	0.0493653	0.42661	0	0.0389456		0	0	0	0	0	0		0	0	0	0	0		0	0	0	0	0	0		0	0	0	0	0
1291.53		0	0	0	0	0	0		0	0	0.256554	1.10595	0	0.272508		0	0	0	0	0	0		0	0	0	0	0		0	0	0	0	0	0		0	0	0	0	0
1317.71		0	0	0	0	0	0		0	0.16383	0.697488	2.20438	0.135327	0.79518		0	0	0	0	0	0		0	0	0	0	0		0	0	0	0	0	0		0	0	0	0	0
1344.42		0	0	0	0	0	0		0	0.644886	1.43244	3.77058	0.578644	1.67328		0	0	0	0.218855	0	0		0	0	0	0	0		0	0	0	0	0	0		0	0	0	0	0
1371.67		0	0	0	0	0	0		0	1.5292	2.49191	5.8128	1.44879	2.9222		0.0855795	0	0	0.833757	0.0838137	0		0	0	0	0.0193247	0		0	0	0	0	0	0		0	0	0	0	0
1399.47		0	0	0	0	0	0		0.169371	2.87204	3.89246	8.32054	2.83839	4.53482		0.419494	0	0.0512651	1.9871	0.49633	0		0	0	0	0.381068	0		0	0	0	0	0	0		0	0	0	0	0
1427.84		0	0	0	0	0	0		0.730978	4.67355	5.62491	11.2492	4.78965	6.46536		1.11076	0	0.387157	3.75496	1.40694	0.0189562		0.0901219	0	0	1.30578	0		0	0	0	0.174794	0	0.19483		0	0	0	0	0
1456.78		0	0	0	0	0	0		1.85223	6.90978	7.66843	14.5392	7.32095	8.65211		2.24308	0.266594	1.19877	6.18229	2.9488	0.347338		0.504322	0	0	2.96532	0.376894		0	0	0	0.910067	0	0.76714		0	0	0	0	0
1486.31		0	0	0	0	0	0		3.59959	9.51587	9.98159	18.1051	10.4063	11.0085		3.85307	1.08823	2.59723	9.2565	5.18641	1.16405		1.39569	0	0.239433	5.4403	1.4248		0	0	0.18169	2.45015	0.444115	1.82837		0	0	0	0.424808	0.231305
1516.43		0	0	0	0	0	0		5.99458	12.4103	12.5141	21.8512	13.9994	13.4392		5.95575	2.67687	4.65635	12.939	8.15219	2.59672		2.87975	0.3869	1.08136	8.76924	3.37062		0.111707	0.220597	0.91715	4.9733	1.70423	3.45713		0	0	0	1.75088	0.98219
1547.17		0	0	0	0	0	0		8.98081	15.4861	15.2013	25.6657	18.0185	15.8385		8.52724	5.1073	7.38159	17.1454	11.8197	4.68035		5.00311	1.51234	2.73627	12.9144	6.31733		0.705601	1.07875	2.43602	8.53617	3.99775	5.6723		0.0723509	0.176429	0	4.24957	2.42449
1578.53		0	0	0	0	0	0		12.4693	18.6276	17.9726	29.4319	22.3661	18.0991		11.5265	8.39411	10.7477	21.7717	16.1361	7.40907		7.78129	3.6315	5.34525	17.8045	10.3117		2.07501	2.89151	4.90213	13.1405	7.47082	8.46609		0.738652	1.08613	0.549649	8.09923	4.6771
1610.52		0	0	0	0	0	0		16.3191	21.7097	20.7501	33.0282	26.9202	20.1177		14.8832	12.4492	14.6755	26.6821	21.002	10.7069		11.1747	6.82676	8.92544	23.3102	15.3007		4.37108	5.79537	8.35962	18.6911	12.1401	11.7841		2.32203	3.05752	2.12662	13.3126	7.76419
1643.17		0	0	0	0	0	0		20.3703	24.6063	23.4533	36.3336	31.5491	21.7965		18.5148	17.1422	19.0632	31.7286	26.2986	14.4688		15.1199	11.1048	13.4399	29.2784	21.1876		7.68048	9.84688	12.7993	25.0513	17.9649	15.5521		5.05503	6.31541	5.07814	19.83	11.6683
1676.47		0	0	0	0	0	0		24.4385	27.1972	26.0014	39.2338	36.109	23.0546		22.3196	22.2774	23.772	36.7475	31.8756	18.5447		19.5135	16.3436	18.76	35.5191	27.8034		11.9754	14.9643	18.1192	32.0165	24.8044	19.6634		9.00755	10.9	9.51857	27.4701	16.3009
1710.45		0	0	0	0	0	0		28.3341	29.3688	28.3148	41.6208	40.4532	23.8226		26.1895	27.6357	28.6493	41.5711	37.5707	22.7682		24.2362	22.3684	24.7196	41.8293	34.9495		17.1783	21.0083	24.1782	39.3557	32.4763	23.9989		14.1779	16.7712	15.4606	36.0015	21.5435
1745.12		0	0	0	0	0	0		31.8706	31.027	30.3203	43.4047	44.4366	24.0588		30.0081	32.9702	33.524	46.0323	43.2067	26.9539		29.1447	28.9234	31.0956	47.9916	42.3842		23.1285	27.7467	30.7727	46.8013	40.7311	28.4218		20.4415	23.7531	22.7441	45.1167	27.2313
1780.49		0	0	0	0	0	0		34.8693	32.0907	31.9496	44.5068	47.9184	23.7372		33.6576	38.0296	38.2207	49.9688	48.6029	30.9133		34.0877	35.7241	37.6446	53.7868	49.8515		29.632	34.9132	37.6751	54.0754	49.2949	32.7903		27.6231	31.6153	31.1382	54.4819	33.1819
1816.58		0	0	0	0	0	0		37.1796	32.5093	33.1471	44.8766	50.7727	22.8662		37.0233	42.5711	42.5651	53.2352	53.5808	34.4643		38.9063	42.4533	44.1011	59.0041	57.0818		36.4454	42.1959	44.627	60.8964	57.8615	36.9598		35.4666	40.0433	40.3029	63.7332	39.1905
1853.4		0	0	0	0	0	0		38.6706	32.2496	33.8651	44.479	52.8852	21.4722		39.9941	46.3646	46.3874	55.6989	57.9669	37.434		43.4412	48.7893	50.1968	63.4424	63.8064		43.3089	49.2719	51.3622	66.9882	66.1179	40.7877		43.6868	48.6942	49.8592	72.5029	45.0473
1890.97		0	0	0	0	0	0		39.2596	31.3159	34.0741	43.3143	54.1692	19.6175		42.4723	49.2207	49.5375	57.2594	61.6069	39.6793		47.5412	54.4243	55.6747	66.93	69.7721		49.9476	55.8186	57.6152	72.1022	73.7537	44.1425		51.9609	57.1941	59.3825	80.4376	50.5433
1929.3		0	0	0	0	0	0		38.8921	29.7324	33.7548	41.4011	54.5555	17.3814		44.3688	50.9774	51.8791	57.8354	64.3596	41.0766		51.0622	59.0678	60.291	69.315	74.7404		56.0874	61.5242	63.1284	76.011	80.4688	46.9015		59.9579	65.1661	68.4407	87.201	55.4755
1968.4		0	0	0	0	0	0		37.5753	27.5625	32.9098	38.7964	54.0134	14.8738		45.6161	51.5383	53.3112	57.3903	66.1178	41.551		53.8817	62.4844	63.8431	70.4937	78.5144		61.4719	66.119	67.6743	78.542	85.9987	48.9654		67.3507	72.2523	76.6159	92.5103	59.6631
2008.3		0	0	0	0	0	0		35.3488	24.8885	31.5533	35.5766	52.5337	12.2167		46.1599	50.8447	53.7542	55.9111	66.7947	41.0549		55.8912	64.4747	66.155	70.3901	80.9241		65.8611	69.3631	71.0474	79.5563	90.1045	50.2491		73.8242	78.1155	83.5118	96.1179	62.9408
2049		0	0	0	0	0	0		32.3171	21.8274	29.7228	31.8542	50.1525	9.54882		45.9742	48.919	53.1767	53.437	66.3498	39.6012		57.0152	64.9262	67.1162	68.9898	81.8625		69.0621	71.0927	73.0979	78.9916	92.6115	50.7006		79.1046	82.4816	88.7995	97.8611	65.1834
2090.53		0	0	0	0	0	0		28.6158	18.5106	27.4675	27.7583	46.9296	7.01193		45.0486	45.8255	51.573	50.0331	64.7678	37.2341		57.197	63.7753	66.6526	66.311	81.2581		70.9115	71.1884	73.7091	76.8279	93.3829	50.2865		82.9471	85.117	92.1951	97.6258	66.2889
2132.91		0	0	0	0	0	0		24.436	15.0915	24.8586	23.4457	42.9711	4.74015		43.405	41.7117	48.9929	45.817	62.0871	34.0604		56.4211	61.0643	64.7707	62.4401	79.1168		71.3164	69.6296	72.8389	73.134	92.3673	49.0125		85.1792	85.8856	93.524	95.4035	66.2081
2176.14		0	0	0	0	0	0		19.9912	11.7293	21.9773	19.0835	38.4054	2.85569		41.0823	36.764	45.5137	40.931	58.3735	30.2167		54.6938	56.8896	61.5186	57.4968	75.4848		70.2228	66.4482	70.4852	68.024	89.5595	46.9047		85.6707	84.7057	92.6736	91.2412	64.9202
2220.25		0	0	0	0	0	0		15.5249	8.58333	18.9216	14.8489	33.4011	1.43731		38.1518	31.2374	41.2668	35.5617	53.7478	25.8932		52.0659	51.4544	57.0289	51.6654	70.4898		67.661	61.7833	66.7299	61.7004	85.0502	44.0305		84.3852	81.6136	89.6661	85.2982	62.4638
2265.25		0	0	0	0	0	0		11.2861	5.8055	15.796	10.9185	28.1432	0.530518		34.7005	25.4139	36.4093	29.9142	48.3567	21.3012		48.6109	45.0116	51.4745	45.1594	64.2994		63.7046	55.8257	61.697	54.4068	78.9789	40.4772		81.336	76.7064	84.5933	77.7885	58.9074
2311.16		0	0	0	0	0	0		7.50954	3.51539	12.7128	7.45163	22.8412	0.0878183		30.844	19.6094	31.1414	24.2195	42.3942	16.6814		44.4447	37.8996	45.1023	38.2415	57.155		58.5138	48.8627	55.591	46.4585	71.5784	36.3694		76.639	70.2015	77.6866	69.0273	54.3784
2358.01		0	0	0	0	0	0		4.40808	1.80627	9.7846	4.59034	17.7102	0		26.7101	14.1441	25.6812	18.7147	36.0745	12.2797		39.7032	30.4898	38.1906	31.1923	49.3304		52.2897	41.2229	48.6534	38.1989	63.1249	31.8484		70.4607	62.3733	69.243	59.3743	49.0314
2405.8		0	0	0	0	0	0		2.1144	0.695388	7.11734	2.4202	12.9621	0		22.4456	9.31472	20.2677	13.6317	29.6414	8.32946		34.5564	23.1915	31.0646	24.3119	41.1509		45.3072	33.2973	41.188	30.0066	53.9689	27.0823		63.0633	53.5968	59.6774	49.2587	43.0701
2454.57		0	0	0	0	0	0		0.700163	0.148752	4.80899	0.986347	8.79763	0		18.2029	5.38657	15.1429	9.18945	23.3472	5.04359		29.188	16.4152	24.0623	17.8992	32.9588		37.8712	25.4951	33.522	22.2642	44.4898	22.2491		54.7514	44.2875	49.4526	39.1324	36.7185
2504.32		0	0	0	0	0	0		0.0661617	0	2.93082	0.224585	5.37265	0		14.138	2.51726	10.534	5.55538	17.444	2.56054		23.7994	10.5301	17.5215	12.2255	25.108		30.3296	18.2274	26.0081	15.3296	35.1022	17.5357		45.8997	34.9152	39.097	29.4606	30.2298
2555.08		0	0	0	0	0	0		0	0	1.53455	0	2.80743	0		10.403	0.783885	6.64864	2.85682	12.1737	0.961802		18.5956	5.8581	11.7638	7.53307	17.9449		23.0401	11.8855	18.9985	9.52801	26.2239	13.1278		36.9074	25.9592	29.1519	20.6967	23.8645
2606.87		0	0	0	0	0	0		0	0	0.618836	0	1.12016	0		7.13057	0.0415905	3.62703	1.10662	7.73405	0.169466		13.7747	2.56437	7.04107	3.96954	11.7676		16.3507	6.77104	12.8131	5.07233	18.2454	9.19366		28.1955	17.875	20.1359	13.2241	17.8811
2659.7		0	0	0	0	0	0		0	0	0.14799	0	0.260323	0		4.43632	0	1.55918	0.241138	4.28667	0		9.52304	0.699251	3.54759	1.6148	6.83147		10.5876	3.11132	7.73591	2.09187	11.5226	5.88471		20.1797	11.0803	12.527	7.36445	12.527
2713.61		0	0	0	0	0	0		0	0	0	0	0	0		2.38593	0	0.396593	0	1.88841	0		5.98544	0	1.31259	0.365501	3.26152		5.99085	0.917318	3.93577	0.485283	6.29452	3.29919		13.225	5.85537	6.65117	3.25551	8.0031
2768.62		0	0	0	0	0	0		0	0	0	0	0	0		1.01081	0	0	0	0.525314	0		3.27523	0	0.253681	0	1.09275		2.73345	0.0529402	1.49785	0	2.71343	1.49784		7.64715	2.37589	2.71824	0.907927	4.4739
2824.73		0	0	0	0	0.000191223	0		0	0	0	0	0	0		0.253361	0	0	0	0	0		1.41871	0	0	0	0.123046		0.798659	0	0.281515	0	0.694901	0.441883		3.61042	0.526571	0.611905	0	1.9997
2881.99		0	0	0	0	0.0574989	0		0	0	0	0	0	0		0	0	0	0	0	0		0.385187	0	0	0	0		0.0432522	0	0	0	0	0.0290751		1.17187	0	0	0	0.571518
2940.4		0	0	0	0	0.10378	0		0	0	0	0	0	0		0	0	0	0	0	0		0	0	0	0	0		0	0	0	0	0	0		0.104503	0	0	0	0.00345653
3000		0	0	0	0	0.0692706	0		0	0	0	0	0	0		0	0	0	0	0	0		0	0	0	0	0		0	0	0	0	0	0		0	0	0	0	0

## Sheet: HT cow's milk season2
Time (x axis)
0.999971	T0	0	0	0	0	0	0	T3C	0	0	0	0	0	0	T4	0	0	0	0	0	0	T5	0	0	0	0	0	0	T6	0	0	0	0	0	0	T7	0	0	0	0	0	0
1.02024		0	0	0	0	0	0		0	0	0	0	0	0		0	0	0	0	0	0		0	0	0	0	0	0		0	0	0	0	0	0		0	0	0	0	0	0
1.04092		0	0	0	0	0	0		0	0	0	0	0	0		0	0	0	0	0	0		0	0	0	0	0	0		0	0	0	0	0	0		0	0	0	0	0	0
1.06202		0	0	0	0	0	0		0	0	0	0	0	0		0	0	0	0	0	0		0	0	0	0	0	0		0	0	0	0	0	0		0	0	0	0	0	0
1.08354		0	0	0	0	0	0		0	0	0	0	0	0		0	0	0	0	0	0		0	0	0	0	0	0		0	0	0	0	0	0		0	0	0	0	0	0
1.1055		0	0	0	0	0	0		0	0	0	0	0	0		0	0	0	0	0	0		0	0	0	0	0	0		0	0	0	0	0	0		0	0	0	0	0	0
1.12791		0	0	0	0	0	0		0	0	0	0	0	0		0	0	0	0	0	0		0	0	0	0	0	0		0	0	0	0	0	0		0	0	0	0	0	0
1.15077		0	0	0	0	0	0		0	0	0	0	0	0		0	0	0	0	0	0		0	0	0	0	0	0		0	0	0	0	0	0		0	0	0	0	0	0
1.1741		0	0	0	0	0	0		0	0	0	0	0	0		0	0	0	0	0	0		0	0	0	0	0	0		0	0	0	0	0	0		0	0	0	0	0	0
1.19789		0	0	0	0	0	0		0	0	0	0	0	0		0	0	0	0	0	0		0	0	0	0	0	0		0	0	0	0	0	0		0	0	0	0	0	0
1.22217		0	0	0	0	0	0		0	0	0	0	0	0		0	0	0	0	0	0		0	0	0	0	0	0		0	0	0	0	0	0		0	0	0	0	0	0
1.24695		0	0	0	0	0	0		0	0	0	0	0	0		0	0	0	0	0	0		0	0	0	0	0	0		0	0	0	0	0	0		0	0	0	0	0	0
1.27222		0	0	0	0	0	0		0	0	0	0	0	0		0	0	0	0	0	0		0	0	0	0	0	0		0	0	0	0	0	0		0	0	0	0	0	0
1.29801		0	0	0	0	0	0		0	0	0	0	0	0		0	0	0	0	0	0		0	0	0	0	0	0		0	0	0	0	0	0		0	0	0	0	0	0
1.32432		0	0	0	0	0	0		0	0	0	0	0	0		0	0	0	0	0	0		0	0	0	0	0	0		0	0	0	0	0	0		0	0	0	0	0	0
1.35116		0	0	0	0	0	0		0	0	0	0	0	0		0	0	0	0	0	0		0	0	0	0	0	0		0	0	0	0	0	0		0	0	0	0	0	0
1.37854		0	0	0	0	0	0		0	0	0	0	0	0		0	0	0	0	0	0		0	0	0	0	0	0		0	0	0	0	0	0		0	0	0	0	0	0
1.40649		0	0	0	0	0	0		0	0	0	0	0	0		0	0	0	0	0	0		0	0	0	0	0	0		0	0	0	0	0	0		0	0	0	0	0	0
1.43499		0	0	0	0	0	0		0	0	0	0	0	0		0	0	0	0	0	0		0	0	0	0	0	0		0	0	0	0	0	0		0	0	0	0	0	0
1.46408		0	0	0	0	0	0		0	0	0	0	0	0		0	0	0	0	0	0		0	0	0	0	0	0		0	0	0	0	0	0		0	0	0	0	0	0
1.49375		0	0	0	0	0	0		0	0	0	0	0	0		0	0	0	0	0	0		0	0	0	0	0	0		0	0	0	0	0	0		0	0	0	0	0	0
1.52403		0	0	0	0	0	0		0	0	0	0	0	0		0	0	0	0	0	0		0	0	0	0	0	0		0	0	0	0	0	0		0	0	0	0	0	0
1.55492		0	0	0	0	0	0		0	0	0	0	0	0		0	0	0	0	0	0		0	0	0	0	0	0		0	0	0	0	0	0		0	0	0	0	0	0
1.58644		0	0	0	0	0	0		0	0	0	0	0	0		0	0	0	0	0	0		0	0	0	0	0	0		0	0	0	0	0	0		0	0	0	0	0	0
1.61859		0	0	0	0	0	0		0	0	0	0	0	0		0	0	0	0	0	0		0	0	0	0	0	0		0	0	0	0	0	0		0	0	0	0	0	0
1.6514		0	0	0	0	0	0		0	0	0	0	0	0		0	0	0	0	0	0		0	0	0	0	0	0		0	0	0	0	0	0		0	0	0	0	0	0
1.68487		0	0	0	0	0	0		0	0	0	0	0	0		0	0	0	0	0	0		0	0	0	0	0	0		0	0	0	0	0	0		0	0	0	0	0	0
1.71902		0	0	0	0	0	0		0	0	0	0	0	0		0	0	0	0	0	0		0	0	0	0	0	0		0	0	0	0	0	0		0	0	0	0	0	0
1.75386		0	0	0	0	0	0		0	0	0	0	0	0		0	0	0	0	0	0		0	0	0	0	0	0		0	0	0	0	0	0		0	0	0	0	0	0
1.78941		0	0	0	0	0	0		0	0	0	0	0	0		0	0	0	0	0	0		0	0	0	0	0	0		0	0	0	0	0	0		0	0	0	0	0	0
1.82568		0	0	0	0	0	0		0	0	0	0	0	0		0	0	0	0	0	0		0	0	0	0	0	0		0	0	0	0	0	0		0	0	0	0	0	0
1.86269		0	0	0	0	0	0		0	0	0	0	0	0		0	0	0	0	0	0		0	0	0	0	0	0		0	0	0	0	0	0		0	0	0	0	0	0
1.90044		0	0	0	0	0	0		0	0	0	0	0	0		0	0	0	0	0	0		0	0	0	0	0	0		0	0	0	0	0	0		0	0	0	0	0	0
1.93896		0	0	0	0	0	0		0	0	0	0	0	0		0	0	0	0	0	0		0	0	0	0	0	0		0	0	0	0	0	0		0	0	0	0	0	0
1.97826		0	0	0	0	0	0		0	0	0	0	0	0		0	0	0	0	0	0		0	0	0	0	0	0		0	0	0	0	0	0		0	0	0	0	0	0
2.01836		0	0	0	0	0	0		0	0	0	0	0	0		0	0	0	0	0	0		0	0	0	0	0	0		0	0	0	0	0	0		0	0	0	0	0	0
2.05927		0	0	0	0	0	0		0	0	0	0	0	0		0	0	0	0	0	0		0	0	0	0	0	0		0	0	0	0	0	0		0	0	0	0	0	0
2.101		0	0	0	0	0	0		0	0	0	0	0	0		0	0	0	0	0	0		0	0	0	0	0	0		0	0	0	0	0	0		0	0	0	0	0	0
2.14359		0	0	0	0	0	0		0	0	0	0	0	0		0	0	0	0	0	0		0	0	0	0	0	0		0	0	0	0	0	0		0	0	0	0	0	0
2.18704		0	0	0	0	0	0		0	0	0	0	0	0		0	0	0	0	0	0		0	0	0	0	0	0		0	0	0	0	0	0		0	0	0	0	0	0
2.23137		0	0	0	0	0	0		0	0	0	0	0	0		0	0	0	0	0	0		0	0	0	0	0	0		0	0	0	0	0	0		0	0	0	0	0	0
2.27659		0	0	0	0	0	0		0	0	0	0	0	0		0	0	0	0	0	0		0	0	0	0	0	0		0	0	0	0	0	0		0	0	0	0	0	0
2.32274		0	0	0	0	0	0		0	0	0	0	0	0		0	0	0	0	0	0		0	0	0	0	0	0		0	0	0	0	0	0		0	0	0	0	0	0
2.36982		0	0	0	0	0	0		0	0	0	0	0	0		0	0	0	0	0	0		0	0	0	0	0	0		0	0	0	0	0	0		0	0	0	0	0	0
2.41785		0	0	0	0	0	0		0	0	0	0	0	0		0	0	0	0	0	0		0	0	0	0	0	0		0	0	0	0	0	0		0	0	0	0	0	0
2.46686		0	0	0	0	0	0		0	0	0	0	0	0		0	0	0	0	0	0		0	0	0	0	0	0		0	0	0	0	0	0		0	0	0	0	0	0
2.51686		0	0	0	0	0	0		0	0	0	0	0	0		0	0	0	0	0	0		0	0	0	0	0	0		0	0	0	0	0	0		0	0	0	0	0	0
2.56787		0	0	0	0	0	0		0	0	0	0	0	0		0	0	0	0	0	0		0	0	0	0	0	0		0	0	0	0	0	0		0	0	0	0	0	0
2.61992		0	0	0	0	0	0		0	0	0	0	0	0		0	0	0	0	0	0		0	0	0	0	0	0		0	0	0	0	0	0		0	0	0	0	0	0
2.67302		0	0	0	0	0	0		0	0	0	0	0	0		0	0	0	0	0	0		0	0	0	0	0	0		0	0	0	0	0	0		0	0	0	0	0	0
2.7272		0	0	0	0	0	0		0	0	0	0	0	0		0	0	0	0	0	0		0	0	0	0	0	0		0	0	0	0	0	0		0	0	0	0	0	0
2.78248		0	0	0	0	0	0		0	0	0	0	0	0		0	0	0	0	0	0		0	0	0	0	0	0		0	0	0	0	0	0		0	0	0	0	0	0
2.83887		0	0	0	0	0	0		0	0	0	0	0	0		0	0	0	0	0	0		0	0	0	0	0	0		0	0	0	0	0	0		0	0	0	0	0	0
2.89641		0	0	0	0	0	0		0	0	0	0	0	0		0	0	0	0	0	0		0	0	0	0	0	0		0	0	0	0	0	0		0	0	0	0	0	0
2.95512		0	0	0	0	0	0		0	0	0	0	0	0		0	0	0	0	0	0		0	0	0	0	0	0		0	0	0	0	0	0		0	0	0	0	0	0
3.01502		0	0	0	0	0	0		0	0	0	0	0	0		0	0	0	0	0	0		0	0	0	0	0	0		0	0	0	0	0	0		0	0	0	0	0	0
3.07613		0	0	0	0	0	0		0	0	0	0	0	0		0	0	0	0	0	0		0	0	0	0	0	0		0	0	0	0	0	0		0	0	0	0	0	0
3.13848		0	0	0	0	0	0		0	0	0	0	0	0		0	0	0	0	0	0		0	0	0	0	0	0		0	0	0	0	0	0		0	0	0	0	0	0
3.20209		0	0	0	0	0	0		0	0	0	0	0	0		0	0	0	0	0	0		0	0	0	0	0	0		0	0	0	0	0	0		0	0	0	0	0	0
3.26699		0	0	0	0	0	0		0	0	0	0	0	0		0	0	0	0	0	0		0	0	0	0	0	0		0	0	0	0	0	0		0	0	0	0	0	0
3.33321		0	0	0	0	0	0		0	0	0	0	0	0		0	0	0	0	0	0		0	0	0	0	0	0		0	0	0	0	0	0		0	0	0	0	0	0
3.40077		0	0	0	0	0	0		0	0	0	0	0	0		0	0	0	0	0	0		0	0	0	0	0	0		0	0	0	0	0	0		0	0	0	0	0	0
3.4697		0	0	0	0	0	0		0	0	0	0	0	0		0	0	0	0	0	0		0	0	0	0	0	0		0	0	0	0	0	0		0	0	0	0	0	0
3.54003		0	0	0	0	0	0		0	0	0	0	0	0		0	0	0	0	0	0		0	0	0	0	0	0		0	0	0	0	0	0		0	0	0	0	0	0
3.61178		0	0	0	0	0	0		0	0	0	0	0	0		0	0	0	0	0	0		0	0	0	0	0	0		0	0	0	0	0	0		0	0	0	0	0	0
3.68498		0	0	0	0	0	0		0	0	0	0	0	0		0	0	0	0	0	0		0	0	0	0	0	0		0	0	0	0	0	0		0	0	0	0	0	0
3.75967		0	0	0	0	0	0		0	0	0	0	0	0		0	0	0	0	0	0		0	0	0	0	0	0		0	0	0	0	0	0		0	0	0	0	0	0
3.83588		0	0	0	0	0	0		0	0	0	0	0	0		0	0	0	0	0	0		0	0	0	0	0	0		0	0	0	0	0	0		0	0	0	0	0	0
3.91363		0	0	0	0	0	0		0	0	0	0	0	0		0	0	0	0	0	0		0	0	0	0	0	0		0	0	0	0	0	0		0	0	0	0	0	0
3.99295		0	0	0	0	0	0		0	0	0	0	0	0		0	0	0	0	0	0		0	0	0	0	0	0		0	0	0	0	0	0		0	0	0	0	0	0
4.07388		0	0	0	0	0	0		0	0	0	0	0	0		0	0	0	0	0	0		0	0	0	0	0	0		0	0	0	0	0	0		0	0	0	0	0	0
4.15646		0	0	0	0	0	0		0	0	0	0	0	0		0	0	0	0	0	0		0	0	0	0	0	0		0	0	0	0	0	0		0	0	0	0	0	0
4.2407		0	0	0	0	0	0		0	0	0	0	0	0		0	0	0	0	0	0		0	0	0	0	0	0		0	0	0	0	0	0		0	0	0	0	0	0
4.32666		0	0	0	0	0	0		0	0	0	0	0	0		0	0	0	0	0	0		0	0	0	0	0	0		0	0	0	0	0	0		0	0	0	0	0	0
4.41435		0	0	0	0	0	0		0	0	0	0	0	0		0	0	0	0	0	0		0	0	0	0	0	0		0	0	0	0	0	0		0	0	0	0	0	0
4.50382		0	0	0	0	0	0		0	0	0	0	0	0		0	0	0	0	0	0		0	0	0	0	0	0		0	0	0	0	0	0		0	0	0	0	0	0
4.59511		0	0	0	0	0	0		0	0	0	0	0	0		0	0	0	0	0	0		0	0	0	0	0	0		0	0	0	0	0	0		0	0	0	0	0	0
4.68825		0	0	0	0	0	0		0	0	0	0	0	0		0	0	0	0	0	0		0	0	0	0	0	0		0	0	0	0	0	0		0	0	0	0	0	0
4.78327		0	0	0	0	0	0		0	0	0	0	0	0		0	0	0	0	0	0		0	0	0	0	0	0		0	0	0	0	0	0		0	0	0	0	0	0
4.88022		0	0	0	0	0	0		0	0	0	0	0	0		0	0	0	0	0	0		0	0	0	0	0	0		0	0	0	0	0	0		0	0	0	0	0	0
4.97914		0	0	0	0	0	0		0	0	0	0	0	0		0	0	0	0	0	0		0	0	0	0	0	0		0	0	0	0	0	0		0	0	0	0	0	0
5.08006		0	0	0	0	0	0		0	0	0	0	0	0		0	0	0	0	0	0		0	0	0	0	0	0		0	0	0	0	0	0		0	0	0	0	0	0
5.18303		0	0	0	0	0	0		0	0	0	0	0	0		0	0	0	0	0	0		0	0	0	0	0	0		0	0	0	0	0	0		0	0	0	0	0	0
5.28808		0	0	0	0	0	0		0	0	0	0	0	0		0	0	0	0	0	0		0	0	0	0	0	0		0	0	0	0	0	0		0	0	0	0	0	0
5.39527		0	0	0	0	0	0		0	0	0	0	0	0		0	0	0	0	0	0		0	0	0	0	0	0		0	0	0	0	0	0		0	0	0	0	0	0
5.50462		0	0	0	0	0	0		0	0	0	0	0	0		0	0	0	0	0	0		0	0	0	0	0	0		0	0	0	0	0	0		0	0	0	0	0	0
5.61619		0	0	0	0	0	0		0	0	0	0	0	0		0	0	0	0	0	0		0	0	0	0	0	0		0	0	0	0	0	0		0	0	0	0	0	0
5.73003		0	0	0	0	0	0		0	0	0	0	0	0		0	0	0	0	0	0		0	0	0	0	0	0		0	0	0	0	0	0		0	0	0	0	0	0
5.84617		0	0	0	0	0	0		0	0	0	0	0	0		0	0	0	0	0	0		0	0	0	0	0	0		0	0	0	0	0	0		0	0	0	0	0	0
5.96466		0	0	0	0	0	0		0	0	0	0	0	0		0	0	0	0	0	0		0	0	0	0	0	0		0	0	0	0	0	0		0	0	0	0	0	0
6.08556		0	0	0	0	0	0		0	0	0	0	0	0		0	0	0	0	0	0		0	0	0	0	0	0		0	0	0	0	0	0		0	0	0	0	0	0
6.2089		0	0	0	0	0	0		0	0	0	0	0	0		0	0	0	0	0	0		0	0	0	0	0	0		0	0	0	0	0	0		0	0	0	0	0	0
6.33475		0	0	0	0	0	0		0	0	0	0	0	0		0	0	0	0	0	0		0	0	0	0	0	0		0	0	0	0	0	0		0	0	0	0	0	0
6.46315		0	0	0	0	0	0		0	0	0	0	0	0		0	0	0	0	0	0		0	0	0	0	0	0		0	0	0	0	0	0		0	0	0	0	0	0
6.59415		0	0	0	0	0	0		0	0	0	0	0	0		0	0	0	0	0	0		0	0	0	0	0	0		0	0	0	0	0	0		0	0	0	0	0	0
6.7278		0	0	0	0	0	0		0	0	0	0	0	0		0	0	0	0	0	0		0	0	0	0	0	0		0	0	0	0	0	0		0	0	0	0	0	0
6.86417		0	0	0	0	0	0		0	0	0	0	0	0		0	0	0	0	0	0		0	0	0	0	0	0		0	0	0	0	0	0		0	0	0	0	0	0
7.0033		0	0	0	0	0	0		0	0	0	0	0	0		0	0	0	0	0	0		0	0	0	0	0	0		0	0	0	0	0	0		0	0	0	0	0	0
7.14525		0	0	0	0	0	0		0	0	0	0	0	0		0	0	0	0	0	0		0	0	0	0	0	0		0	0	0	0	0	0		0	0	0	0	0	0
7.29007		0	0	0	0	0	0		0	0	0	0	0	0		0	0	0	0	0	0		0	0	0	0	0	0		0	0	0	0	0	0		0	0	0	0	0	0
7.43783		0	0	0	0	0	0		0	0	0	0	0	0		0	0	0	0	0	0		0	0	0	0	0	0		0	0	0	0	0	0		0	0	0	0	0	0
7.58859		0	0	0	0	0	0		0	0	0	0	0	0		0	0	0	0	0	0		0	0	0	0	0	0		0	0	0	0	0	0		0	0	0	0	0	0
7.7424		0	0	0	0	0	0		0	0	0	0	0	0		0	0	0	0	0	0		0	0	0	0	0	0		0	0	0	0	0	0		0	0	0	0	0	0
7.89933		0	0	0	0	0	0		0	0	0	0	0	0		0	0	0	0	0	0		0	0	0	0	0	0		0	0	0	0	0	0		0	0	0	0	0	0
8.05944		0	0	0	0	0	0		0	0	0	0	0	0		0	0	0	0	0	0		0	0	0	0	0	0		0	0	0	0	0	0		0	0	0	0	0	0
8.22279		0	0	0	0	0	0		0	0	0	0	0	0		0	0	0	0	0	0		0	0	0	0	0	0		0	0	0	0	0	0		0	0	0	0	0	0
8.38945		0	0	0	0	0	0		0	0	0	0	0	0		0	0	0	0	0	0		0	0	0	0	0	0		0	0	0	0	0	0		0	0	0	0	0	0
8.5595		0	0	0	0	0	0		0	0	0	0	0	0		0	0	0	0	0	0		0	0	0	0	0	0		0	0	0	0	0	0		0	0	0	0	0	0
8.73299		0	0	0	0	0	0		0	0	0	0	0	0		0	0	0	0	0	0		0	0	0	0	0	0		0	0	0	0	0	0		0	0	0	0	0	0
8.90999		0	0	0	0	0	0		0	0	0	0	0	0		0	0	0	0	0	0		0	0	0	0	0	0		0	0	0	0	0	0		0	0	0	0	0	0
9.09059		0	0	0	0	0	0		0	0	0	0	0	0		0	0	0	0	0	0		0	0	0	0	0	0		0	0	0	0	0	0		0	0	0	0	0	0
9.27484		0	0	0	0	0	0		0	0	0	0	0	0		0	0	0	0	0	0		0	0	0	0	0	0		0	0	0	0	0	0		0	0	0	0	0	0
9.46283		0	0	0	0	0	0		0	0	0	0	0	0		0	0	0	0	0	0		0	0	0	0	0	0		0	0	0	0	0	0		0	0	0	0	0	0
9.65463		0	0	0	0	0	0		0	0	0	0	0	0		0	0	0	0	0	0		0	0	0	0	0	0		0	0	0	0	0	0		0	0	0	0	0	0
9.85032		0	0	0	0	0	0		0	0	0	0	0	0		0	0	0	0	0	0		0	0	0	0	0	0		0	0	0	0	0	0		0	0	0	0	0	0
10.05		0	0	0	0	0	0		0	0	0	0	0	0		0	0	0	0	0	0		0	0	0	0	0	0		0	0	0	0	0	0		0	0	0	0	0	0
10.2537		0	0	0	0	0	0		0	0	0	0	0	0		0	0	0	0	0	0		0	0	0	0	0	0		0	0	0	0	0	0		0	0	0	0	0	0
10.4615		0	0	0	0	0	0		0	0	0	0	0	0		0	0	0	0	0	0		0	0	0	0	0	0		0	0	0	0	0	0		0	0	0	0	0	0
10.6735		0	0	0	0	0	0		0	0	0	0	0	0		0	0	0	0	0	0		0	0	0	0	0	0		0	0	0	0	0	0		0	0	0	0	0	0
10.8899		0	0	0	0	0	0		0	0	0	0	0	0		0	0	0	0	0	0		0	0	0	0	0	0		0	0	0	0	0	0		0	0	0	0	0	0
11.1106		0	0	0	0	0	0		0	0	0	0	0	0		0	0	0	0	0	0		0	0	0	0	0	0		0	0	0	0	0	0		0	0	0	0	0	0
11.3358		0	0	0	0	0	0		0	0	0	0	0	0		0	0	0	0	0	0		0	0	0	0	0	0		0	0	0	0	0	0		0	0	0	0	0	0
11.5656		0	0	0	0	0	0		0	0	0	0	0	0		0	0	0	0	0	0		0	0	0	0	0	0		0	0	0	0	0	0		0	0	0	0	0	0
11.8		0	0	0	0	0	0		0	0	0	0	0	0		0	0	0	0	0	0		0	0	0	0	0	0		0	0	0	0	0	0		0	0	0	0	0	0
12.0392		0	0	0	0	0	0		0	0	0	0	0	0		0	0	0	0	0	0		0	0	0	0	0	0		0	0	0	0	0	0		0	0	0	0	0	0
12.2832		0	0	0	0	0	0		0	0	0	0	0	0		0	0	0	0	0	0		0	0	0	0	0	0		0	0	0	0	0	0		0	0	0	0	0	0
12.5321		0	0	0	0	0	0		0	0	0	0	0	0		0	0	0	0	0	0		0	0	0	0	0	0		0	0	0	0	0	0		0	0	0	0	0	0
12.7861		0	0	0	0	0	0		0	0	0	0	0	0		0	0	0	0	0	0		0	0	0	0	0	0		0	0	0	0	0	0		0	0	0	0	0	0
13.0453		0	0	0	0	0	0		0	0	0	0	0	0		0	0	0	0	0	0		0	0	0	0	0	0		0	0	0	0	0	0		0	0	0	0	0	0
13.3097		0	0	0	0	0	0		0	0	0	0	0	0		0	0	0	0	0	0		0	0	0	0	0	0		0	0	0	0	0	0		0	0	0	0	0	0
13.5795		0	0	0	0	0	0		0	0	0	0	0	0		0	0	0	0	0	0		0	0	0	0	0	0		0	0	0	0	0	0		0	0	0	0	0	0
13.8547		0	0	0	0	0	0		0	0	0	0	0	0		0	0	0	0	0	0		0	0	0	0	0	0		0	0	0	0	0	0		0	0	0	0	0	0
14.1355		0	0	0	0	0	0		0	0	0	0	0	0		0	0	0	0	0	0		0	0	0	0	0	0		0	0	0	0	0	0		0	0	0	0	0	0
14.422		0	0	0	0	0	0		0	0	0	0	0	0		0	0	0	0	0	0		0	0	0	0	0	0		0	0	0	0	0	0		0	0	0	0	0	0
14.7144		0	0	0	0	0	0		0	0	0	0	0	0		0	0	0	0	0	0		0	0	0	0	0	0		0	0	0	0	0	0		0	0	0	0	0	0
15.0126		0	0	0	0	0	0		0	0	0	0	0	0		0	0	0	0	0	0		0	0	0	0	0	0		0	0	0	0	0	0		0	0	0	0	0	0
15.3169		0	0	0	0	0	0		0	0	0	0	0	0		0	0	0	0	0	0		0	0	0	0	0	0		0	0	0	0	0	0		0	0	0	0	0	0
15.6273		0	0	0	0	0	0		0	0	0	0	0	0		0	0	0	0	0	0		0	0	0	0	0	0		0	0	0	0	0	0		0	0	0	0	0	0
15.9441		0	0	0	0	0	0		0	0	0	0	0	0		0	0	0	0	0	0		0	0	0	0	0	0		0	0	0	0	0	0		0	0	0	0	0	0
16.2673		0	0	0	0	0	0		0	0	0	0	0	0		0	0	0	0	0	0		0	0	0	0	0	0		0	0	0	0	0	0		0	0	0	0	0	0
16.597		0	0	0	0	0	0		0	0	0	0	0	0		0	0	0	0	0	0		0	0	0	0	0	0		0	0	0	0	0	0		0	0	0	0	0	0
16.9334		0	0	0	0	0	0		0	0	0	0	0	0		0	0	0	0	0	0		0	0	0	0	0	0		0	0	0	0	0	0		0	0	0	0	0	0
17.2766		0	0	0	0	0	0		0	0	0	0	0	0		0	0	0	0	0	0		0	0	0	0	0	0		0	0	0	0	0	0		0	0	0	0	0	0
17.6268		0	0	0	0	0	0		0	0	0	0	0	0		0	0	0	0	0	0		0	0	0	0	0	0		0	0	0	0	0	0		0	0	0	0	0	0
17.984		0	0	0	0	0	0		0	0	0	0	0	0		0	0	0	0	0	0		0	0	0	0	0	0		0	0	0	0	0	0		0	0	0	0	0	0
18.3485		0	0	0	0	0	0		0	0	0	0	0	0		0	0	0	0	0	0		0	0	0	0	0	0		0	0	0	0	0	0		0	0	0	0	0	0
18.7204		0	0	0	0	0	0		0	0	0	0	0	0		0	0	0	0	0	0		0	0	0	0	0	0		0	0	0	0	0	0		0	0	0	0	0	0
19.0999		0	0	0	0	0	0		0	0	0	0	0	0		0	0	0	0	0	0		0	0	0	0	0	0		0	0	0	0	0	0		0	0	0	0	0	0
19.487		0	0	0	0	0	0		0	0	0	0	0	0		0	0	0	0	0	0		0	0	0	0	0	0		0	0	0	0	0	0		0	0	0	0	0	0
19.882		0	0	0	0	0	0		0	0	0	0	0	0		0	0	0	0	0	0		0	0	0	0	0	0		0	0	0	0	0	0		0	0	0	0	0	0
20.285		0	0	0	0	0	0		0	0	0	0	0	0		0	0	0	0	0	0		0	0	0	0	0	0		0	0	0	0	0	0		0	0	0	0	0	0
20.6961		0	0	0	0	0	0		0	0	0	0	0	0		0	0	0	0	0	0		0	0	0	0	0	0		0	0	0	0	0	0		0	0	0	0	0	0
21.1156		0	0	0	0	0	0		0	0	0	0	0	0		0	0	0	0	0	0		0	0	0	0	0	0		0	0	0	0	0	0		0	0	0	0	0	0
21.5436		0	0	0	0	0	0		0	0	0	0	0	0		0	0	0	0	0	0		0	0	0	0	0	0		0	0	0	0	0	0		0	0	0	0	0	0
21.9803		0	0	0	0	0	0		0	0	0	0	0	0		0	0	0	0	0	0		0	0	0	0	0	0		0	0	0	0	0	0		0	0	0	0	0	0
22.4258		0	0	0	0	0	0		0	0	0	0	0	0		0	0	0	0	0	0		0	0	0	0	0	0		0	0	0	0	0	0		0	0	0	0	0	0
22.8803		0	0	0	0	0	0		0	0	0	0	0	0		0	0	0	0	0	0		0	0	0	0	0	0		0	0	0	0	0	0		0	0	0	0	0	0
23.3441		0	0	0	0	0	0		0	0	0	0	0	0		0	0	0	0	0	0		0	0	0	0	0	0		0	0	0	0	0	0		0	0	0	0	0	0
23.8172		0	0	0	0	0	0		0	0	0	0	0	0		0	0	0	0	0	0		0	0	0	0	0	0		0	0	0	0	0	0		0	0	0	0	0	0
24.3		0	0	0	0	0	0		0	0	0	0	0	0		0	0	0	0	0	0		0	0	0	0	0	0		0	0	0	0	0	0		0	0	0	0	0	0
24.7925		0	0	0	0	0	0		0	0	0	0	0	0		0	0	0	0	0	0		0	0	0	0	0	0		0	0	0	0	0	0		0	0	0	0	0	0
25.295		0	0	0	0	0	0		0	0	0	0	0	0		0	0	0	0	0	0		0	0	0	0	0	0		0	0	0	0	0	0		0	0	0	0	0	0
25.8077		0	0	0	0	0	0		0	0	0	0	0	0		0	0	0	0	0	0		0	0	0	0	0	0		0	0	0	0	0	0		0	0	0	0	0	0
26.3308		0	0	0	0	0	0		0	0	0	0	0	0		0	0	0	0	0	0		0	0	0	0	0	0		0	0	0	0	0	0		0	0	0	0	0	0
26.8645		0	0	0	0	0	0		0	0	0	0	0	0		0	0	0	0	0	0		0	0	0	0	0	0		0	0	0	0	0	0		0	0	0	0	0	0
27.409		0	0	0	0	0	0		0	0	0	0	0	0		0	0	0	0	0	0		0	0	0	0	0	0		0	0	0	0	0	0		0	0	0	0	0	0
27.9645		0	0	0	0	0	0		0	0	0	0	0	0		0	0	0	0	0	0		0	0	0	0	0	0		0	0	0	0	0	0		0	0	0	0	0	0
28.5313		0	0	0	0	0	0		0	0	0	0	0	0		0	0	0	0	0	0		0	0	0	0	0	0		0	0	0	0	0	0		0	0	0	0	0	0
29.1096		0	0	0	0	0	0		0	0	0	0	0	0		0	0	0	0	0	0		0	0	0	0	0	0		0	0	0	0	0	0		0	0	0	0	0	0
29.6996		0	0	0	0	0	0		0	0	0	0	0	0		0	0	0	0	0	0		0	0	0	0	0	0		0	0	0	0	0	0		0	0	0	0	0	0
30.3016		0	0	0	0	0	0		0	0	0	0	0	0		0	0	0	0	0	0		0	0	0	0	0	0		0	0	0	0	0	0		0	0	0	0	0	0
30.9158		0	0	0	0	0	0		0	0	0	0	0	0		0	0	0	0	0	0		0	0	0	0	0	0		0	0	0	0	0	0		0	0	0	0	0	0
31.5424		0	0	0	0	0	0		0	0	0	0	0	0		0	0	0	0	0	0		0	0	0	0	0	0		0	0	0	0	0	0		0	0	0	0	0	0
32.1817		0	0	0	0	0	0		0	0	0	0	0	0		0	0	0	0	0	0		0	0	0	0	0	0		0	0	0	0	0	0		0	0	0	0	0	0
32.834		0	0	0	0	0	0		0	0	0	0	0	0		0	0	0	0	0	0		0	0	0	0	0	0		0	0	0	0	0	0		0	0	0	0	0	0
33.4995		0	0	0	0	0	0		0	0	0	0	0	0		0	0	0	0	0	0		0	0	0	0	0	0		0	0	0	0	0	0		0	0	0	0	0	0
34.1785		0	0	0	0	0	0		0	0	0	0	0	0		0	0	0	0	0	0		0	0	0	0	0	0		0	0	0	0	0	0		0	0	0	0	0	0
34.8713		0	0	0	0	0	0		0	0	0	0	0	0		0	0	0	0	0	0		0	0	0	0	0	0		0	0	0	0	0	0		0	0	0	0	0	0
35.5781		0	0	0	0	0	0		0	0	0	0	0	0		0	0	0	0	0	0		0	0	0	0	0	0		0	0	0	0	0	0		0	0	0	0	0	0
36.2992		0	0	0	0	0	0		0	0	0	0	0	0		0	0	0	0	0	0		0	0	0	0	0	0		0	0	0	0	0	0		0	0	0	0	0	0
37.0349		0	0	0	0	0	0		0	0	0	0	0	0		0	0	0	0	0	0		0	0	0	0	0	0		0	0	0	0	0	0		0	0	0	0	0	0
37.7856		0	0	0	0	0	0		0	0	0	0	0	0		0	0	0	0	0	0		0	0	0	0	0	0		0	0	0	0	0	0		0	0	0	0	0	0
38.5514		0	0	0	0	0	0		0	0	0	0	0	0		0	0	0	0	0	0		0	0	0	0	0	0		0	0	0	0	0	0		0	0	0	0	0	0
39.3328		0	0	0	0	0	0		0	0	0	0	0	0		0	0	0	0	0	0		0	0	0	0	0	0		0	0	0	0	0	0		0	0	0	0	0	0
40.13		0	0	0	0	0	0		0	0	0	0	0	0		0	0	0	0	0	0		0	0	0	0	0	0		0	0	0	0	0	0		0	0	0	0	0	0
40.9434		0	0	0	0	0	0		0	0	0	0	0	0		0	0	0	0	0	0		0	0	0	0	0	0		0	0	0	0	0	0		0	0	0	0	0	0
41.7733		0	0	0	0	0	0		0	0	0	0	0	0		0	0	0	0	0	0		0	0	0	0	0	0		0	0	0	0	0	0		0	0	0	0	0	0
42.62		0	0	0	0	0	0		0	0	0	0	0	0		0	0	0	0	0	0		0	0	0	0	0	0		0	0	0	0	0	0		0	0	0	0	0	0
43.4838		0	0	0	0	0	0		0	0	0	0	0	0		0	0	0	0	0	0		0	0	0	0	0	0		0	0	0	0	0	0		0	0	0	0	0	0
44.3652		0	0	0	0	0	0		0	0	0	0	0	0		0	0	0	0	0	0		0	0	0	0	0	0		0	0	0	0	0	0		0	0	0	0	0	0
45.2644		0	0	0	0	0	0		0	0	0	0	0	0		0	0	0	0	0	0		0	0	0	0	0	0		0	0	0	0	0	0		0	0	0	0	0	0
46.1819		0	0	0	0	0	0		0	0	0	0	0	0		0	0	0	0	0	0		0	0	0	0	0	0		0	0	0	0	0	0		0	0	0	0	0	0
47.1179		0	0	0	0	0	0		0	0	0	0	0	0		0	0	0	0	0	0		0	0	0	0	0	0		0	0	0	0	0	0		0	0	0	0	0	0
48.0729		0	0	0	0	0	0		0	0	0	0	0	0		0	0	0	0	0	0		0	0	0	0	0	0		0	0	0	0	0	0		0	0	0	0	0	0
49.0473		0	0	0	0	0	0		0	0	0	0	0	0		0	0	0	0	0	0		0	0	0	0	0	0		0	0	0	0	0	0		0	0	0	0	0	0
50.0414		0	0	0	0	0	0		0	0	0	0	0	0		0	0	0	0	0	0		0	0	0	0	0	0		0	0	0	0	0	0		0	0	0	0	0	0
51.0557		0	0	0	0	0	0		0	0	0	0	0	0		0	0	0	0	0	0		0	0	0	0	0	0		0	0	0	0	0	0		0	0	0	0	0	0
52.0906		0	0	0	0	0	0		0	0	0	0	0	0		0	0	0	0	0	0		0	0	0	0	0	0		0	0	0	0	0	0		0	0	0	0	0	0
53.1464		0	0	0	0	0	0		0	0	0	0	0	0		0	0	0	0	0	0		0	0	0	0	0	0		0	0	0	0	0	0		0	0	0	0	0	0
54.2236		0	0	0	0	0	0		0	0	0	0	0	0		0	0	0	0	0	0		0	0	0	0	0	0		0	0	0	0	0	0		0	0	0	0	0	0
55.3226		0	0	0	0	0	0		0	0	0	0	0	0		0	0	0	0	0	0		0	0	0	0	0	0		0	0	0	0	0	0		0	0	0	0	0	0
56.4439		0	0	0	0	0	0		0	0	0	0	0	0		0	0	0	0	0	0		0	0	0	0	0	0		0	0	0	0	0	0		0	0	0	0	0	0
57.588		0	0	0	0	0	0		0	0	0	0	0	0		0	0	0	0	0	0		0	0	0	0	0	0		0	0	0	0	0	0		0	0	0	0	0	0
58.7552		0	0	0	0	0	0		0	0	0	0	0	0		0	0	0	0	0	0		0	0	0	0	0	0		0	0	0	0.0295261	0	0		0	0	0	0	0	0
59.9462		0	0	0	0	0	0		0	0	0	0	0	0		0	0	0	0	0	0		0	0	0	0	0	0		0	0	0	0.117375	0	0		0	0	0	0	0	0
61.1612		0	0	0	0	0	0		0	0	0	0	0	0		0	0	0	0	0	0		0	0	0	0	0	0		0	0	0	0.289688	0	0		0.0530161	0	0	0	0	0
62.4009		0	0	0	0	0	0		0	0	0	0	0	0		0	0	0	0	0	0		0	0	0	0	0	0		0	0	0	0.567394	0	0		0.238794	0	0	0	0	0
63.6657		0	0	0	0	0	0		0	0	0	0	0	0		0	0	0	0	0	0		0	0	0	0	0	0		0	0	0	0.968881	0	0		0.626338	0	0.0995783	0	0	0
64.9561		0	0	0	0	0	0		0	0	0	0	0	0		0	0	0	0	0	0		0	0	0	0	0	0		0	0	0	1.50762	0	0		1.26419	0	0.378759	0	0.0151882	0
66.2727		0	0	0	0	0	0		0	0	0	0	0	0		0	0	0	0	0	0		0	0	0	0	0	0		0	0	0	2.19473	0	0		2.19127	0	0.905861	0.010543	0.0947813	0.102465
67.616		0	0	0	0	0	0		0	0	0	0	0	0		0	0	0	0	0	0		0	0	0	0	0	0		0.0313452	0	0	3.03682	0	0		3.42854	0	1.72711	0.171091	0.278233	0.388383
68.9865		0	0	0	0	0	0		0	0	0	0	0	0		0	0	0	0	0	0		0	0	0	0	0	0		0.172037	0	0	4.03836	0	0		4.98872	0	2.87842	0.602091	0.600289	0.925523
70.3848		0	0	0	0	0	0		0	0	0	0	0	0		0	0	0	0	0	0		0	0	0	0	0	0		0.483871	0	0.0824156	5.19984	0	0.00650003		6.86957	0.0459318	4.37657	1.38731	1.08669	1.75712
71.8114		0	0	0	0	0	0		0	0	0	0	0	0		0	0	0	0	0	0		0	0	0	0	0	0		1.02086	0	0.339824	6.51988	0	0.100495		9.06214	0.211612	6.22963	2.59304	1.75891	2.91513
73.2669		0	0	0	0	0	0		0	0	0	0	0	0		0	0	0	0	0	0		0	0	0	0.0558898	0	0		1.82218	0	0.841127	7.99363	0	0.345553		11.5458	0.557159	8.42991	4.25274	2.63042	4.41113
74.752		0	0	0	0	0	0		0	0	0	0	0	0		0	0	0	0	0	0		0	0	0.0599308	0.249867	0	0.0632794		2.91992	0	1.64408	9.61469	0	0.796896		14.2949	1.13594	10.9627	6.38455	3.71097	6.2475
76.2671		0	0	0	0	0	0		0	0	0	0	0	0		0	0	0	0	0	0		0	0	0.281651	0.645562	0	0.249648		4.3329	0	2.78561	11.3738	0	1.49387		17.2752	1.9881	13.8009	8.97868	5.00344	8.41057
77.813		0	0	0	0	0	0		0	0	0	0	0	0		0	0	0	0.0666563	0	0		0	0	0.753259	1.29761	0	0.61256		6.07372	0	4.29302	13.2603	0	2.46834		20.4495	3.14734	16.9125	12.0127	6.50757	10.8797
79.3902		0	0	0	0	0	0		0	0	0	0	0	0		0	0	0	0.271574	0	0		0.0914748	0	1.53718	2.24336	0	1.1931		8.14343	0.0686204	6.17594	15.2615	0.0612022	3.73813		23.775	4.63494	20.2566	15.4422	8.21746	13.6225
80.9993		0	0	0	0	0	0		0	0	0	0	0	0		0	0	0	0.678452	0	0		0.434003	0	2.68393	3.51196	0	2.02636		10.5378	0.31548	8.43598	17.3635	0.273575	5.31458		27.2075	6.46617	23.7887	19.2133	10.1247	16.6017
82.6411		0	0	0	0	0	0		0	0	0	0.0530354	0	0		0	0	0.085996	1.33545	0	0		1.14407	0	4.22211	5.11699	0	3.13589		13.2428	0.82722	11.0604	19.5508	0.708583	7.19703		30.7005	8.64497	27.4594	23.2566	12.2164	19.7728
84.3161		0	0	0	0	0	0		0	0	0	0.211426	0	0		0.145926	0	0.365668	2.28314	0	0.0159462		2.31801	0	6.17031	7.06481	0	4.53971		16.2402	1.67933	14.0299	21.8072	1.42864	9.37937		34.2071	11.1699	31.2173	27.4962	14.4779	23.0882
86.0251		0	0	0	0	0	0		0	0	0	0.520164	0	0		0.557637	0	0.923358	3.54745	0	0.149321		4.01464	0	8.52903	9.34836	0	6.24534		19.504	2.92577	17.3145	24.1153	2.47855	11.8457		37.6812	14.0293	35.0092	31.8477	16.8911	26.4968
87.7688		0	0	0	0	0	0		0	0	0	1.02044	0	0		1.33927	0	1.83211	5.14726	0	0.490856		6.27562	0	11.2907	11.9545	0.142603	8.25536		23.0047	4.61019	20.879	26.4573	3.89464	14.5756		41.0773	17.2072	38.7815	36.2234	19.4365	29.9464
89.5477		0	0	0	0	0	0		0	0	0	1.74559	0	0		2.56479	0	3.14319	7.08814	0	1.11031		9.11118	0.186766	14.4335	14.859	0.563842	10.5631		26.7073	6.75658	24.6808	28.8148	5.69695	17.5415		44.353	20.6788	42.4817	40.5335	22.0927	33.3849
91.3628		0	0	0	0	0	0		0	0	0	2.72498	0	0		4.29378	0	4.89746	9.36938	0	2.06731		12.5175	0.75174	17.9294	18.033	1.38006	13.1574		30.5742	9.37966	28.6739	31.1693	7.89781	20.712		47.4675	24.4154	46.0581	44.6884	24.8371	36.7605
93.2146		0	0	0	0	0	0		0	0	0	3.97981	0	0.0811656		6.55869	0	7.116	11.9787	0	3.40191		16.4657	1.83265	21.7399	21.4392	2.67035	16.0196		34.564	12.4767	32.8076	33.5019	10.495	24.0509		50.3846	28.3819	49.4627	48.6023	27.6459	40.0241
95.104		0	0	0	0	0	0		0.00755694	0	0	5.52719	0	0.351342		9.37922	0	9.81054	14.8984	0	5.14486		20.916	3.54199	25.8221	25.0368	4.49639	19.127		38.634	16.037	37.0299	35.7939	13.4794	27.5197		53.0708	32.5397	52.6495	52.1924	30.4951	43.1287
97.0316		0	0	0	0	0	0		0.237439	0	0.13242	7.37604	0	0.895599		12.7515	0.032434	12.9754	18.1013	0	7.30921		25.81	5.94523	30.126	28.7794	6.88738	22.451		42.7396	20.0348	41.2865	38.027	16.8297	31.0766		55.4982	36.8457	55.5778	55.3851	33.36	46.0318
98.9984		0	0	0	0	0	0		0.877556	0	0.575436	9.5312	0	1.78788		16.661	0.428629	16.5967	21.5561	0.289203	9.89972		31.0818	9.08612	34.5989	32.6186	9.85761	25.9598		46.8355	24.4379	45.523	40.183	20.5185	34.6791		57.6419	41.2543	58.2103	58.1125	36.216	48.694
101.005		0	0	0	0	0	0		2.06462	0	1.46527	11.9895	0	3.08049		21.0735	1.42777	20.6461	25.2239	1.09304	12.9057		36.6528	12.9687	39.1846	36.5029	13.3943	29.617		50.8763	29.2019	49.686	42.2443	24.5085	38.2834		59.4834	45.7173	60.5159	60.3198	39.0386	51.0825
103.052		0	0	0	0	0	0		3.91109	0	2.91782	14.7439	0	4.81533		25.946	3.22604	25.0881	29.0629	2.59571	16.3093		42.4401	17.5792	43.8253	40.3803	17.4724	33.3844		54.8172	34.2772	53.7226	44.194	28.7578	41.8456		61.0074	50.185	62.4674	61.9594	41.8038	53.1675
105.141		0	0	0	0	0	0		6.48386	0.154164	5.00977	17.7799	0.00175576	7.01434		31.2208	5.94011	29.8759	33.0266	4.90572	20.0798		48.3542	22.872	48.4628	44.1983	22.0455	37.2204		58.6145	39.6053	57.5831	46.016	33.217	45.3228		62.205	54.6068	64.0453	63.0003	44.4882	54.9271
107.272		0	0	0	0	0	0		9.82857	0.834865	7.79909	21.0792	0.384098	9.68996		36.8334	9.65027	34.9571	37.0662	8.09718	24.1809		54.3038	28.7874	53.0386	47.9048	27.058	41.0824		62.2258	45.1239	61.2197	47.6948	37.8334	48.6728		63.0706	58.9319	65.2336	63.4197	47.0689	56.3429
109.446		0	0	0	0	0	0		13.9516	2.30231	11.3083	24.6169	1.41312	12.8368		42.7089	14.3709	40.2709	41.131	12.1824	28.5658		60.1966	35.242	57.4963	51.4501	32.4386	44.9263		65.6116	50.765	64.5893	49.2165	42.5494	51.8558		63.6046	63.1101	66.0245	63.2125	49.5244	57.404
111.665		0	0	0	0	0	0		18.8413	4.76478	15.5432	28.3649	3.30305	16.4413		48.7683	20.0871	45.7527	45.1692	17.1463	33.1839		65.9412	42.1427	61.7805	54.7858	38.1096	48.7079		68.7341	56.4584	67.6516	50.5676	47.3054	54.8338		63.8105	67.0922	66.4139	62.3821	51.8339	58.1038
113.928		0	0	0	0	0	0		24.4538	8.33537	20.4787	32.2895	6.17365	20.4743		54.9267	26.732	51.3324	49.1292	22.9263	37.9769		71.4498	49.3803	65.8397	57.8678	43.9835	52.3829		71.5595	62.1311	70.3721	51.7364	52.0398	57.5725		63.697	70.8312	66.4053	60.9497	53.978	58.4425
116.237		0	0	0	0	0	0		30.7307	13.0839	26.0756	36.3541	10.102	24.9002		61.0971	34.217	56.9382	52.9599	29.4396	42.8842		76.6377	56.8401	69.6247	60.6543	49.9695	55.9076		74.0564	67.7099	72.7201	52.7122	56.6903	60.0398		63.2755	74.282	66.0061	58.9446	55.9385	58.4243
118.593		0	0	0	0	0	0		37.5885	19.0031	32.2691	40.5179	15.0896	29.6705		67.1915	42.4158	62.4959	56.6123	36.5696	47.8409		81.4277	64.3991	73.0916	63.1096	55.9723	59.2402		76.1985	73.1218	74.6714	53.486	61.1952	62.2084		62.5616	77.4034	65.2302	56.4119	57.6989	58.0599
120.997		0	0	0	0	0	0		44.9332	26.0511	38.9832	44.7381	21.1046	34.7318		73.122	51.1873	67.9308	60.0389	44.1866	52.7806		85.7475	71.9325	76.1995	65.201	61.8959	62.3399		77.962	78.2947	76.2057	54.0498	65.4933	64.0539		61.5731	80.1566	64.0951	53.404	59.2439	57.363
123.449		0	0	0	0	0	0		52.653	34.1275	46.1224	48.9691	28.0579	40.0211		78.8035	60.367	73.1694	63.1966	52.1407	57.6362		89.5355	79.3147	78.9143	66.9031	67.6456	65.1692		79.3291	83.16	77.3102	54.3978	69.5266	65.5572		60.3309	82.5084	62.6239	49.9858	60.5602	56.3529
125.952		0	0	0	0	0	0		60.6295	43.1065	53.583	53.1639	35.8369	45.472		84.153	69.7824	78.1391	66.0444	60.2753	62.3406		92.7363	86.4215	81.2052	68.1942	73.1279	67.6926		80.2847	87.6515	77.9758	54.5252	73.239	66.7025		58.8575	84.4284	60.8423	46.2278	61.6359	55.0516
128.505		0	0	0	0	0	0		68.7339	52.8217	61.2482	57.2745	44.2896	51.0121		89.0944	79.2509	82.7716	68.5473	68.4259	66.8284		95.3071	93.1348	83.049	69.0602	78.2553	69.8789		80.8201	91.7088	78.2008	54.4295	76.5796	67.4797		57.1773	85.893	58.7807	42.2087	62.4613	53.4849
131.109		0	0	0	0	0	0		76.8347	63.0903	68.9965	61.2524	53.2493	56.5669		93.5553	88.5882	87.0009	70.6735	76.4274	71.0361		97.2123	99.3409	84.4262	69.4913	82.9439	71.6997		80.9297	95.2753	77.9872	54.1094	79.5006	67.8821		55.3153	86.8821	56.471	38.0106	63.0283	51.6806
133.767		0	0	0	0	0	0.844132		84.7975	73.7063	76.7001	65.0496	62.5272	62.0598		97.473	97.6123	90.7677	72.3979	84.1181	74.9044		98.4303	104.937	85.3251	69.4855	87.1195	73.1318		80.6139	98.3025	77.3443	53.5661	81.9613	67.9088		53.2976	87.3829	53.9482	33.7184	63.3309	49.6691
136.478		0	2.08908	1.60809	0	0	4.83441		92.4884	84.456	84.2299	68.6189	71.9281	67.4136		100.79	106.145	94.0167	73.6992	91.3406	78.377		98.9466	109.83	85.7379	69.0452	90.7135	74.1552		79.8766	100.747	76.2846	52.802	83.9251	67.5621		51.1503	87.3865	51.2484	29.4178	63.3651	47.4818
139.244		0	9.35791	7.97315	0	2.38314	13.0481		99.7779	95.1188	91.4572	71.9152	81.2504	72.5523		103.461	114.021	96.7013	74.564	97.9506	81.4045		98.7611	113.938	85.6645	68.1801	93.6698	74.7563		78.7277	102.574	74.827	51.8218	85.3641	66.85		48.8991	86.892	48.4089	25.1921	63.1292	45.1513
142.067		1.61239	23.7219	21.0878	5.67603	10.503	26.0536		106.54	105.474	98.2553	74.8949	90.2932	77.4011		105.448	121.084	98.7801	74.9824	103.812	83.9412		97.8809	117.193	85.109	66.9042	95.9395	74.9245		77.18	103.757	72.9933	50.6317	86.255	65.7833		46.5694	85.9023	45.467	21.1219	62.6231	42.7102
144.946		12.3488	45.2479	41.1166	19.8715	25.4493	43.5966		112.66	115.309	104.504	77.5183	98.8637	81.8896		106.724	127.198	100.222	74.9529	108.811	85.9506		96.3267	119.543	84.0823	65.2384	97.4883	74.6566		75.2523	104.277	70.8107	49.2404	86.5845	64.3784		44.1854	84.4286	42.46	17.2803	61.8498	40.1909
147.884		36.4708	73.3058	67.5303	43.6688	47.4178	65.1041		118.029	124.418	110.09	79.7484	106.776	85.9502		107.271	132.242	101.003	74.4776	112.844	87.4005		94.1257	120.948	82.5993	63.2068	98.2897	73.9525		72.9658	104.125	68.3088	47.6578	86.3443	62.6537		41.7703	82.4858	39.4244	13.7349	60.8137	37.6253
150.881		73.3705	106.279	98.8094	75.6008	75.2578	89.5359		122.554	132.614	114.911	81.5535	113.863	89.5226		107.085	136.122	101.109	73.5666	115.833	88.2694		91.3173	121.39	80.6814	60.8399	98.3334	72.8194		70.3471	103.302	65.5211	45.8964	85.5366	60.6325		39.3455	80.0967	36.395	10.5402	59.5221	35.0437
153.94		120.733	142.24	133.116	113.353	107.347	115.697		126.153	139.725	118.874	82.905	119.971	92.5507		106.17	138.757	100.535	72.2336	117.717	88.541		87.9467	120.858	78.3534	58.1705	97.6172	71.2683		67.4249	101.814	62.483	43.9697	84.1687	58.3401		36.931	77.2877	33.4051	7.7432	57.984	32.4751
157.06		174.11	178.945	168.282	153.657	141.487	142.228		128.763	145.608	121.904	83.7814	124.975	94.9882		104.541	140.102	99.2851	70.4994	118.463	88.2103		84.0689	119.367	75.6457	55.2363	96.155	69.3167		64.2325	99.6806	59.2323	41.8937	82.2587	55.805		34.5445	74.0924	30.485	5.37325	56.2114	29.946
160.243		228.535	214.133	202.108	193.078	175.35	167.749		130.331	150.137	123.936	84.1651	128.763	96.7942		102.224	140.127	97.373	68.3883	118.053	87.278		79.7436	116.941	72.5912	52.0769	93.9688	66.9859		60.8046	96.9281	55.8078	39.6855	79.8297	53.0577		32.2021	70.5475	27.6633	3.45011	54.2178	27.481
163.491		278.935	245.716	232.552	228.37	206.637	190.957		130.829	153.223	124.927	84.0463	131.262	97.9394		99.2549	138.836	94.8238	65.9304	116.5	85.756		75.0374	113.624	69.2278	48.7346	91.0961	64.3038		57.1795	93.5929	52.2496	37.3642	76.9145	50.1306		29.9175	66.6958	24.9644	1.97297	52.0197	25.1016
166.805		320.553	271.789	257.742	256.578	233.182	210.634		130.241	154.798	124.847	83.4195	132.415	98.4012		95.677	136.251	91.6688	63.1587	113.833	83.6625		70.0202	109.47	65.595	45.253	87.5816	61.3012		53.3964	89.7175	48.5978	34.9499	73.5511	47.0575		27.7026	62.5829	22.4101	0.930118	49.635	22.827
170.186		349.844	290.94	276.28	275.629	253.275	225.817		128.574	154.834	123.691	82.288	132.204	98.1697		91.545	132.427	87.9515	60.1107	110.11	81.0264		64.7659	104.552	61.7359	41.6766	83.4838	58.0147		49.4966	85.3547	44.8921	32.4643	69.7857	43.8732		25.5667	58.2588	20.018	0.287543	47.0845	20.6725
173.636		364.065	302.049	287.054	283.991	265.51	235.696		125.85	153.325	121.466	80.6597	130.63	97.242		86.9183	127.435	83.7211	56.8259	105.404	77.8821		59.3499	98.9524	57.6949	38.0502	78.8673	54.4836		45.5221	80.5617	41.1718	29.9298	65.669	40.6126		23.5179	53.7752	17.8026	0	44.3899	18.6514
177.155		362.322	304.645	289.588	281.303	269.191	239.827		122.115	150.307	118.207	78.5513	127.732	95.6292		81.8656	121.376	79.037	53.3468	99.8111	74.2742		53.8481	92.7659	53.5181	34.4176	73.8078	50.7517		41.5153	75.4044	37.4743	27.37	61.2585	37.311		21.5614	49.1869	15.7739	0	41.5757	16.7727
180.746		344.682	298.591	283.733	267.796	264	237.957		117.425	145.838	113.961	75.9842	123.569	93.3488		76.459	114.366	73.9636	49.7169	93.4434	70.2522		48.3364	86.0953	49.2522	30.822	68.3857	46.8646		37.5186	69.9518	33.8358	24.8089	56.6147	34.0031		19.7015	44.5493	13.939	0.23463	38.6674	15.0434
184.409		313.059	284.402	269.986	244.806	250.398	230.234		111.862	140.014	108.799	72.9884	118.234	90.4326		70.7764	106.544	68.5735	45.9812	86.4315	65.8738		42.8879	79.0529	44.9443	27.3039	62.6888	42.8711		33.5735	64.2792	30.2895	22.271	51.8029	30.7225		17.9402	39.9187	12.2999	0.704929	35.692	13.4663
188.147		270.186	262.895	249.147	214.144	229.218	217.004		105.517	132.951	102.807	69.5981	111.838	86.9186		64.898	98.0618	62.9427	42.1845	78.9151	61.2008		37.5738	71.7546	40.6412	23.9022	56.8079	38.8211		29.7206	58.4635	26.8667	19.7804	46.89	27.5019		16.2784	35.3508	10.8566	1.40253	32.6778	12.0425
191.961		220.085	235.421	222.544	178.366	201.96	198.982		98.5003	124.799	96.0919	65.8558	104.522	82.8578		58.9062	89.0863	57.1523	38.3713	71.0471	56.3008		32.4593	64.321	36.3886	20.6517	50.8369	34.7653		25.9982	52.5846	23.5948	17.3614	41.9451	24.3718		14.7156	30.9001	9.60416	2.30231	29.6536	10.7694
195.851		167.189	203.544	191.719	140.259	170.397	177.047		90.9316	115.724	88.7706	61.8073	96.4393	78.307		52.8838	79.7917	51.2857	34.5851	62.9851	51.2443		27.6059	56.8733	32.2311	17.5846	44.8705	30.7549		22.4427	46.7228	20.4988	15.0373	37.0374	21.3611		13.2504	26.6192	8.53577	3.37194	26.6492	9.64258
199.821		116.182	169.13	158.519	102.764	136.693	152.35		82.9443	105.916	80.9785	57.5052	87.7651	73.3339		46.9123	70.3597	45.4274	30.8671	54.8907	46.1048		23.0666	49.531	28.2106	14.7277	39.0018	26.8398		19.087	40.9573	17.5989	12.8302	32.2346	18.4955		11.8803	22.5566	7.64076	4.56729	23.694	8.65488
203.871		71.5402	134.127	124.865	68.7177	103.108	126.139		74.6775	95.5769	72.858	53.0049	78.6834	68.011		41.0715	60.9728	39.6621	27.2571	46.9254	40.9568		18.8889	42.4109	24.3671	12.1047	33.3221	23.0688		15.9612	35.366	14.913	10.7611	27.6033	15.799		10.6026	18.7581	6.90677	5.83983	20.8175	7.79777
208.003		36.5817	100.471	92.6671	40.377	71.8592	99.7695		66.2778	84.9223	64.5623	48.3664	69.3888	62.419		35.436	51.81	34.0719	23.7907	39.2441	35.8748		15.1091	35.6214	20.7363	9.73288	27.9163	19.4873		13.0902	30.0217	12.4533	8.84856	23.2051	13.2911		9.41379	15.2626	6.31869	7.13519	18.0481	7.06062
212.22		13.6404	70.0046	63.7343	19.5086	45.0086	74.6004		57.8932	74.1719	56.2475	43.6515	60.0782	56.6417		30.0772	43.0454	28.7365	20.5013	31.996	30.9322		11.757	29.2646	17.3513	7.62589	22.8643	16.1385		10.4958	24.994	10.2296	7.1092	19.0981	10.9894		8.31033	12.1046	5.86027	8.39776	15.4136	6.43193
216.521		2.22772	44.1937	39.4817	6.50541	24.0098	51.8722		49.6711	63.546	48.0715	38.9242	50.9466	50.7676		25.0573	34.8371	23.7282	17.4167	25.3122	26.1985		8.8488	23.4276	14.2395	5.79033	18.2344	13.059		8.19268	20.3431	8.24612	5.5559	15.332	8.90629		7.28861	9.30929	5.51364	9.5726	12.9392	5.89903
220.91		0	24.2134	21.0227	0.878411	9.84827	32.702		41.7562	53.2615	40.19	34.2486	42.1847	44.8864		20.4333	27.3318	19.1146	14.5621	19.3118	21.7401		6.39367	18.1875	11.4246	4.22911	14.0875	10.2821		6.19191	16.1236	6.50446	4.19915	11.9509	7.05183		6.3451	6.89616	5.26043	10.6068	10.6487	5.44888
225.387		0	10.4559	8.65084	0	2.22223	17.8129		34.2826	43.5203	32.7495	29.6881	33.9665	39.0881		16.2498	20.6467	14.9511	11.956	14.0837	17.6152		4.38544	13.5995	8.92331	2.93778	10.4668	7.832		4.49623	12.3767	5.00092	3.04406	8.98652	5.43054		5.47658	4.87242	5.08189	11.4543	8.56197	5.06819
229.956		0	2.81824	2.13969	0	0	7.653		27.3765	34.5126	25.8884	25.3049	26.4541	33.4616		12.5445	14.8812	11.2852	9.61378	9.69831	13.877		2.81013	9.70581	6.74802	1.9082	7.40534	5.72765		3.10393	9.13568	3.72925	2.09272	6.46309	4.04413		4.68004	3.23845	4.95942	12.0744	6.69649	4.74377
234.617		0	0	0	0	0	1.95372		21.1435	26.3968	19.7228	21.1565	19.7777	28.0907		9.33925	10.0913	8.14717	7.54366	6.18303	10.5656		1.6377	6.51986	4.9024	1.12512	4.9133	3.97627		2.00382	6.41607	2.67841	1.3403	4.38828	2.88845		3.95301	1.97975	4.87523	12.4385	5.06422	4.46311
239.372		0	0	0	0	0	0		15.6756	19.3107	14.3543	17.2975	14.0474	23.0559		6.64758	6.30804	5.55682	5.75024	3.54033	7.7139		0.829942	4.0391	3.38533	0.569814	2.98776	2.57841		1.17966	4.22339	1.83509	0.77817	2.76041	1.95632		3.29329	1.07375	4.81226	12.5254	3.67385	4.2142
244.224		0	0	0	0	0	0		11.0325	13.3422	9.84775	13.7744	9.32504	18.427		4.46459	3.50545	3.5109	4.23082	1.71665	5.33733		0.332246	2.22616	2.18543	0.217007	1.59733	1.5199		0.604684	2.54116	1.18183	0.389266	1.55726	1.23433		2.69917	0.480568	4.75536	12.33	2.5266	3.98646
249.174		0	0	0	0	0	0		7.25522	8.55014	6.24618	10.6284	5.64438	14.2671		2.77561	1.62559	1.9932	2.97903	0.627225	3.44144		0.0818669	1.0249	1.28583	0.0383708	0.695032	0.778459		0.246577	1.34088	0.699294	0.151918	0.745348	0.70584		2.16917	0.151182	4.69059	11.8558	1.61951	3.77013
254.224		0	0	0	0	0	0		4.34043	4.92512	3.54078	7.88839	2.97476	10.6229		1.54539	0.539978	0.958966	1.98129	0.118609	2.0098		0	0.339103	0.658027	0	0.200238	0.314253		0.061577	0.568185	0.364872	0.0344929	0.266948	0.347722		1.70211	0.017176	4.60677	11.1238	0.940243	3.55747
259.377		0	0	0	0	0	0		2.26014	2.41958	1.69295	5.57618	1.24939	7.53123		0.727926	0.0815972	0.347827	1.22054	0	1.01382		0	0.0514009	0.267367	0.0654935	0.0142659	0.0779636		0	0.15481	0.154552	0	0.0513064	0.133494		1.29688	0	4.4943	10.1633	0.471297	3.34182
264.635		0	0	0	0	0	0		0.930691	0.900498	0.596623	3.69698	0.321356	5.00628		0.254926	0	0.0656107	0.672967	0	0.398343		0	0	0.0661888	0.225568	0	0		0	0.00311881	0.0420076	0	0	0.0298532		0.952237	0	4.34691	9.01959	0.183823	3.11881
269.998		0	0	0	0	0	0		0.237738	0.187934	0.108003	2.24668	0	3.0491		0.0466531	0	0	0.3116	0	0.0938546		0	0	0	0.469107	0	0		0	0	0	0	0	0		0.666712	0	4.16005	7.7445	0.0428146	2.88527
275.471		0	0	0	0	0	0		0	0	0	1.20044	0	1.63162		0	0	0	0.103537	0	0		0	0	0	0.782087	0	0		0	0	0	0	0	0		0.43811	0	3.93272	6.40043	0	2.64037
281.055		0	0	0	0	0	0		0	0	0	0.521996	0	0.709577		0	0	0	0.013165	0	0		0	0	0	1.14939	0	0		0	0	0.0314939	0	0	0		0.263666	0	3.66562	5.05295	0	2.38442
286.751		0	0	0	0	0	0		0	0	0	0.150223	0	0.203214		0	0	0	0	0	0		0	0	0	1.5545	0	0		0	0	0.0871274	0	0	0		0.139088	0	3.36274	3.76901	0	2.11984
292.563		0	0	0	0	0	0		0	0	0	0.0106142	0	0.0135209		0	0	0	0.0214101	0	0		0	0	0	1.98054	0	0		0	0	0.159601	0	0	0		0.0590908	0	3.02956	2.61323	0	1.84998
298.493		0	0	0	0.705101	0	0		0	0	0	0	0	0		0	0	0	0.0769134	0	0		0.0177161	0	0	2.41071	0	0		0	0	0.242125	0	0	0		0.015944	0	2.67418	1.63848	0	1.5797
304.543		0	0	0	2.81994	0	0		0	0	0	0	0	0		0	0	0	0.164501	0	0		0.070315	0	0	2.82855	0	0		0	0	0.328349	0	0	0		0.000453902	0	2.30571	0.887832	0	1.31448
310.716		0	0	0	5.98532	0	0		0	0	0	0	0	0		0	0	0	0.279724	0	0		0.167043	0	0	3.21895	0	0		0	0	0.413079	0	0	0		0	0	1.93478	0.375749	0	1.06047
317.014		0	0	0	9.52524	0	0		0	0	0	0	0	0		0	0	0	0.41722	0	0		0.313725	0	0	3.56777	0	0		0	0	0.491822	0	0	0		0	0	1.57239	0.0975568	0	0.823898
323.44		0	0	0	12.5392	0	0		0	0	0	0	0	0		0	0	0	0.570422	0	0		0.510429	0	0	3.8633	0	0		0	0	0.561695	0	0	0		0	0	1.22958	0	0	0.610649
329.995		0	0	0	14.1942	0	0		0	0	0	0	0	0		0	0	0	0.732446	0	0		0.754869	0	0	4.09528	0	0		0	0	0.620675	0	0	0		0	0	0.917012	0	0	0.426117
336.684		0	0	0	14.0781	0	0		0	0	0	0	0	0		0	0	0	0.896292	0	0		1.04104	0	0	4.25659	0	0		0	0	0.66851	0	0	0		0	0	0.643584	0	0	0.274094
343.508		0	0	0	12.0835	0	0		0	0	0	0	0	0		0	0	0	1.05515	0	0		1.36157	0	0	4.34186	0	0		0	0	0.705832	0	0	0		0	0	0.416889	0	0	0.157251
350.471		0	0	0	8.7689	0	0		0	0	0	0	0	0		0	0	0	1.20301	0	0		1.7072	0	0	4.34925	0	0		0	0	0.734962	0	0	0		0	0	0.240873	0	0	0.0753498
357.575		1.15178	0	0	4.9731	0	0		0	0	0	0	0	0		0	0	0	1.33443	0	0		2.06816	0	0	4.27873	0	0		0	0	0.759001	0	0	0		0	0.0173476	0.117178	0	0	0.0263794
364.822		3.88266	0	0	1.79198	0	0		0	0	0	0	0	0		0	0	0	1.44544	0	0		2.43434	0	0	4.1338	0	0		0.0203831	0	0.782411	0	0	0		0.00447148	0.0899056	0.0418552	0	0	0.00413299
372.217		7.77449	0	0	0.18053	0	0		0	0	0	0	0	0		0	0	0	1.5329	0	0		2.79583	0	0	3.91961	0	0		0.0870458	0	0.810212	0	0	0		0.0404533	0.247675	0.00768274	0	0	0
379.761		11.5922	0	0	0	0	0		0	0	0	0	0	0		0	0	0	1.59547	0	0		3.14353	0	0	3.64443	0	0		0.217116	0	0.848249	0	0	0		0.128279	0.506319	0	0	0	0
387.459		14.0669	0	0	0	0	0		0	0	0	0	0	0		0	0	0	1.63278	0	0		3.46906	0	0	3.31788	0	0		0.42366	0	0.902607	0.0288636	0	0		0.284927	0.875063	0	0	0	0
395.312		14.4473	0	0	0	0	0		0	0	0	0	0	0		0	0	0	1.64628	0	0		3.76566	0	0	2.95181	0	0		0.712302	0	0.979495	0.114252	0	0		0.520746	1.35177	0	0	0	0
403.325		12.4313	0	0	0	0	0		0	0	0	0	0	0		0	0	0	1.63833	0	0		4.02755	0	0	2.55899	0	0		1.0853	0	1.085	0.278059	0	0		0.842869	1.92942	0	0	0	0.00351826
411.5		8.73886	0	0	0	0	0		0	0	0	0	0	0		0	0	0	1.61294	0	0		4.25101	0	0	2.15333	0	0		1.53891	0.0140526	1.22459	0.531557	0	0		1.25225	2.59278	0	0	0.00663734	0.0361664
419.84		4.5138	0.0907035	0	0	0	0		0	0	0	0	0	0		0	0	0	1.57484	0	0		4.43342	0	0	1.74902	0	0		2.06678	0.0860678	1.40323	0.88121	0.0186818	0		1.74693	3.32334	0.0283905	0	0.060681	0.119986
428.35		1.21695	0.522755	0	0	0	0		0	0	0	0	0	0		0	0	0	1.52994	0	0		4.57428	0	0	1.3601	0	0.0315404		2.65808	0.241641	1.62455	1.32489	0.0928945	0.00600041		2.31958	4.09761	0.117014	0	0.187539	0.2698
437.032		0	1.36309	0	0	0	0		0	0	0	0	0	0		0.00777608	0	0	1.48459	0	0		4.67411	0.0108493	0.022711	1.00023	0	0.13129		3.30013	0.498265	1.89135	1.85673	0.250358	0.0565868		2.96044	4.89042	0.292261	0	0.40556	0.49685
445.89		0	2.44685	0	0	0	0		0	0	0	0	0	0		0.0486504	0	0	1.44568	0	0		4.73528	0.072917	0.109325	0.681532	0	0.319963		3.97736	0.859365	2.20444	2.46448	0.502674	0.178068		3.65549	5.67475	0.569718	0	0.720321	0.805375
454.928		0	3.55248	0	0	0	0		0	0	0	0	0	0		0.143432	0	0.0363426	1.42022	0	0		4.76101	0.21739	0.292781	0.415036	0	0.61115		4.67314	1.32239	2.56355	3.13328	0.854464	0.390873		4.38894	6.42342	0.959716	0	1.13174	1.19626
464.149		0	4.44428	0	0	0	0		0	0	0	0	0	0		0.30472	0	0.15872	1.41499	0	0.00515759		4.75587	0.459332	0.590699	0.208947	0	1.00595		5.36948	1.87493	2.96606	3.84418	1.29858	0.704336		5.14215	7.11033	1.46255	0	1.62995	1.66412
473.557		0	4.91813	0	0	0	0		0	0	0	0.0300803	0	0		0.54141	0	0.404313	1.43655	0	0.0687159		4.72496	0.806835	1.0137	0.0697575	0.0100638	1.50012		6.04812	2.50068	3.40813	4.57681	1.82305	1.12264		5.89548	7.71057	2.07384	0	2.20101	2.20068
483.155		0	4.88644	0.162809	0	0.423146	0		0	0	0.0344247	0.130784	0.0276092	0		0.855769	0	0.788281	1.49052	0.0463653	0.222191		4.67411	1.25616	1.55981	0	0.0780204	2.08047		6.69095	3.17752	3.88345	5.30899	2.40844	1.64056		6.62809	8.20284	2.78065	0	2.82449	2.79263
492.948		0	4.33407	0.656706	0	1.69253	0		0	0	0.221367	0.332801	0.151657	0		1.24714	0	1.31629	1.58191	0.206093	0.487485		4.60931	1.79869	2.22152	0	0.239898	2.73027		7.2803	3.88136	4.38448	6.01824	3.0326	2.2487		7.31899	8.56818	3.5663	0	3.47752	3.42446
502.94		0	3.39191	1.42071	0	3.51496	0		0.00506049	0.059533	0.618651	0.649407	0.402689	0		1.70978	0	1.97802	1.71418	0.508321	0.869796		4.53659	2.41798	2.98185	0.0689312	0.511015	3.42739		7.80004	4.58599	4.90148	6.6825	3.66996	2.93045		7.94774	8.79324	4.40776	0	4.13416	4.07726
513.134		0	2.25051	2.32729	0	5.41631	0		0.106287	0.244142	1.25847	1.08632	0.795449	0.0110016		2.23578	0.0568624	2.75663	1.88986	0.966353	1.36722		4.46178	3.0946	3.8199	0.216119	0.897789	4.14786		8.2351	5.26499	5.42366	7.28039	4.2942	3.66622		8.49463	8.8678	5.27948	0	4.76778	4.73084
523.535		0	1.16446	3.19639	0	6.86017	0		0.354128	0.580926	2.1307	1.63648	1.31947	0.084436		2.81362	0.231286	3.62519	2.1095	1.56785	1.96616		4.39008	3.805	4.70875	0.445708	1.39174	4.8657		8.57317	5.89302	5.93856	7.79296	4.87925	4.4318		8.94226	8.78858	6.15233	0	5.35199	5.36358
534.146		0	0.37798	3.85365	0	7.39584	0		0.781503	1.08117	3.20836	2.28752	1.95471	0.259002		3.43037	0.564844	4.55307	2.37253	2.29052	2.64835		4.3262	4.52436	5.61931	0.759244	1.97837	5.5547		8.80356	6.44599	6.43311	8.20283	5.39998	5.20142		9.27482	8.55592	6.99615	0.0566095	5.86135	5.95364
544.973		0	0	4.18264	0	6.90136	0		1.39176	1.73098	4.43924	3.01882	2.66752	0.551264		4.07094	1.06683	5.50501	2.67616	3.0977	3.38866		4.27364	5.22698	6.51996	1.15316	2.63395	6.18965		8.91923	6.9035	6.89343	8.49665	5.83461	5.94757		9.48041	8.17752	7.78033	0.331139	6.27379	6.47995
556.019		0	0	4.11079	0	5.45438	0		2.17612	2.50688	5.76246	3.80668	3.42003	0.968368		4.71951	1.73331	6.44468	3.01645	3.94805	4.1596		4.23522	5.88739	7.37873	1.62147	3.33148	6.74652		8.9152	7.24754	7.30555	8.66337	6.16365	6.64262		9.54942	7.66473	8.47488	0.931284	6.56959	6.9223
567.288		0	0	3.66578	0	3.50405	0		3.10667	3.37186	7.10732	4.62329	4.17052	1.50185		5.3595	2.53943	7.33593	3.38726	4.7957	4.93117		4.21221	6.48198	8.16459	2.15365	4.04002	7.20486		8.79073	7.46568	7.6559	8.69711	6.37333	7.26022		9.47745	7.03577	9.0526	1.87388	6.73503	7.26344
578.787		0	0	2.92329	0	1.61678	0.283258		4.14836	4.28467	8.40162	5.43981	4.87742	2.13699		5.97428	3.45253	8.14379	3.78146	5.59461	5.67314		4.20506	6.98867	8.84779	2.73717	4.72788	7.54652		8.54736	7.54858	7.93144	8.59478	6.45314	7.77536		9.26296	6.31204	9.48852	3.13877	6.75982	7.48806
590.518		0	0	2.03463	0	0.336275	1.04274		5.25643	5.20018	9.57643	6.22703	5.50291	2.84962		6.54772	4.42931	8.83749	4.19005	6.3023	6.3566		4.21259	7.38941	9.40275	3.3561	5.36415	7.75887		8.19111	7.49359	8.12088	8.35902	6.39969	8.16716		8.9104	5.52025	9.76357	4.64889	6.64149	7.58579
602.487		0	0	1.17058	0	0	2.25982		6.38339	6.0733	10.5671	6.95644	6.01251	3.61222		7.06428	5.42344	9.38923	4.60331	6.87965	6.95414		4.23283	7.66864	9.80665	3.99312	5.91932	7.83238		7.73024	7.30146	8.21413	7.99543	6.21335	8.41743		8.42732	4.68925	9.86232	6.30714	6.3817	7.54909
614.699		0	0	0.489468	0	0	3.66705		7.48015	6.86251	11.3222	7.60231	6.38069	4.39332		7.51011	6.38676	9.7784	5.01028	7.29696	7.44275		4.26231	7.8164	10.0434	4.62896	6.3685	7.76421		7.17728	6.97981	8.20418	7.51529	5.90202	8.51448		7.82739	3.85053	9.77772	7.99273	5.99057	7.37682
627.158		0	0	0.110915	0	0	4.9485		8.49853	7.52951	11.7989	8.14095	6.58725	5.16067		7.87245	7.27203	9.98856	5.39962	7.53034	7.80228		4.29692	7.82584	10.1009	5.24383	6.68991	7.55503		6.54673	6.53953	8.08586	6.9326	5.47724	8.45036		7.12721	3.03603	9.50735	9.58084	5.48242	7.07127
639.87		0	0	0	0	0	5.81696		9.39527	8.04469	11.9737	8.55385	6.62372	5.88274		8.14123	8.03726	10.0124	5.75966	7.56885	8.01922		4.33148	7.6966	9.97544	5.81777	6.86922	7.21252		5.8566	5.99763	7.85826	6.26632	4.95735	8.22529		6.34879	2.27654	9.05875	10.953	4.87941	6.64183
652.84		0	0	0	0	0	6.04737		10.1309	8.38365	11.8343	8.82555	6.48771	6.52932		8.30793	8.64446	9.84721	6.07881	7.40851	8.08373		4.36041	7.43167	9.66806	6.33122	6.89633	6.74777		5.12632	5.37378	7.52277	5.53752	4.36369	7.84382		5.51648	1.60103	8.44448	12.0004	4.20714	6.10146
666.072		0	0	0	0	0	5.60093		10.6754	8.53356	11.3901	8.94728	6.18891	7.0746		8.36749	9.06593	9.50019	6.3462	7.05932	7.99384		4.37768	7.04063	9.18898	6.76637	6.77017	6.1783		4.37751	4.69213	7.08579	4.77063	3.72239	7.3193		4.65829	1.03222	7.68715	12.6444	3.49676	5.4699
679.573		0	0	0	0	0	4.54408		11.0046	8.48761	10.6615	8.91382	5.74268	7.49567		8.31672	9.27995	8.98308	6.55154	6.53805	7.75161		4.37725	6.53625	8.55311	7.10674	6.49432	5.52448		3.63237	3.97842	6.55628	3.99122	3.06127	6.66937		3.80337	0.588202	6.81407	12.826	2.78126	4.76997
693.347		0	0	0	0	0	3.13633		11.1066	8.25116	9.68966	8.7273	5.17451	7.77654		8.15631	9.27798	8.31659	6.6863	5.87386	7.36708		4.35334	5.93714	7.78403	7.33942	6.08156	4.81143		2.91329	3.26025	5.94826	3.22586	2.40974	5.91965		2.98166	0.274568	5.86077	12.5312	2.09492	4.0296
707.4		0	0	0	0	0	1.70231		10.9759	7.83538	8.5243	8.39345	4.51409	7.90511		7.88899	9.05838	7.5254	6.74306	5.10118	6.85407		4.30052	5.26448	6.90931	7.45367	5.54901	4.06607		2.24214	2.56535	5.27819	2.50081	1.79694	5.09926		2.22246	0.088868	4.86613	11.7703	1.47125	3.27855
721.739		0	0	0	0	0	0.584487		10.6202	7.26219	7.22986	7.92497	3.79729	7.87752		7.52148	8.63323	6.64099	6.71711	4.26261	6.23335		4.21446	4.54359	5.96315	7.4438	4.92161	3.31742		1.63834	1.91982	4.56678	1.84012	1.24908	4.24284		1.55165	0.00877781	3.87332	10.6018	0.938715	2.54845
736.368		0	0	0	0	0	0.0512862		10.0536	6.55815	5.87574	7.3378	3.0618	7.69417		7.06248	8.0212	5.69744	6.60528	3.40329	5.52871		4.09152	3.80129	4.98223	7.30693	4.22753	2.59467		1.11933	1.34798	3.83652	1.26577	0.789572	3.38678		0.992032	0	2.92622	9.10703	0.521249	1.87068
751.293		0	0	0	0	0	0		9.30208	5.75738	4.53595	6.65356	2.34588	7.36379		6.52436	7.253	4.7322	6.40784	2.56985	4.7687		3.92988	3.06591	4.00613	7.04618	3.49972	1.92544		0.696881	0.868294	3.1123	0.793458	0.433206	2.56861		0.557457	0	2.06658	7.40497	0.229155	1.27342
766.521		0	0	0	0	0	0		8.39682	4.89671	3.28356	5.89624	1.68648	6.89908		5.9212	6.36449	3.78327	6.12688	1.80755	3.98348		3.72871	2.36566	3.07461	6.66777	2.7725	1.33543		0.378985	0.495155	2.41951	0.43464	0.188818	1.82486		0.25561	0	1.33291	5.62814	0.0633175	0.781592
782.057		0	0	0	0	0	0		7.37778	4.01589	2.18261	5.09336	1.11431	6.31997		5.26995	5.3995	2.88742	5.76823	1.15422	3.20472		3.48947	1.72658	2.22479	6.18405	2.08025	0.844094		0.164108	0.23221	1.78274	0.189762	0.0498135	1.18661		0.0782414	0	0.752373	3.9207	0	0.409867
797.909		0	0	0	0	0	0		6.28814	3.15483	1.28866	4.27353	0.655126	5.64946		4.58871	4.40447	2.07935	5.3396	0.641356	2.46379		3.2148	1.17251	1.49076	5.61034	1.45599	0.46643		0.0448813	0.0764192	1.22514	0.0524621	0	0.680154		0.00716098	0	0.343579	2.42308	0	0.165653
814.082		0	0	0	0	0	0		5.17498	2.35073	0.631585	3.46596	0.320882	4.91552		3.89719	3.42769	1.38681	4.85232	0.282281	1.78923		2.90978	0.720408	0.896758	4.96724	0.926582	0.205658		0	0.00858542	0.764461	0	0	0.317554		0	0	0.101702	1.24467	0	0.0370786
830.582		0	0	0	0	0	0		4.08582	1.63797	0.223795	2.69932	0.114705	4.14781		3.21543	2.51648	0.832483	4.31931	0.0782206	1.20691		2.58065	0.382469	0.459937	4.27764	0.514012	0.0575862		0	0	0.41435	0	0	0.101158		0	0	0.00664388	0.465533	0	0
847.417		0	0	0	0	0	0		3.06575	1.04203	0.0331059	1.99933	0.018133	3.37762		2.56327	1.71202	0.425496	3.75636	0	0.734683		2.23579	0.158369	0.178704	3.56778	0.226449	0		0	0	0.176974	0	0	0.00814908		0	0	0	0.0751992	0	0
864.594		0	0	0	0	0	0		2.15681	0.582384	0	1.3892	0	2.63611		1.95983	1.05007	0.166476	3.18032	0	0.384916		1.88447	0.0399509	0.0395858	2.86487	0.0629972	0		0	0	0.0469832	0	0	0		0	0	0	0	0	0
882.118		0	0	0	0	0	0		1.39119	0.263196	0	0.885196	0	1.95193		1.42165	0.550632	0.0353846	2.60938	0	0.156033		1.53728	0	0	2.19629	0	0		0	0	0	0	0	0		0	0	0	0	0	0
899.998		0	0	0	0	0	0		0.794097	0.0794303	0	0.498974	0	1.35135		0.963285	0.223194	0	2.06193	0	0.0378959		1.20514	0	0	1.58849	0	0		0	0	0	0	0	0		0	0	0	0	0	0
918.24		0	0	0	0	0	0		0.372654	0.00458728	0	0.230894	0	0.85342		0.593873	0.0506992	0	1.5555	0	0		0.898835	0	0	1.06363	0	0		0	0	0	0	0	0		0	0	0	0	0	0
936.851		0	0	0	0	0	0		0.122814	0	0	0.0745634	0	0.472332		0.319062	0	0	1.1065	0	0		0.62864	0	0	0.640415	0	0		0	0	0	0	0	0		0	0	0	0	0	0
955.84		0	0	0	0	0	0		0.0139433	0	0	0.00791887	0	0.209976		0.135896	0	0	0.727694	0	0		0.402679	0	0	0.327693	0	0		0	0	0	0	0	0		0	0	0	0	0	0
975.214		0	0	0	0	0	0		0	0	0	0	0	0.060801		0.0362657	0	0	0.429145	0	0		0.227397	0	0	0.127797	0	0		0	0	0	0	0	0		0	0	0	0	0	0
994.981		0	0	0	0	0	0		0	0	0	0	0	0.00180498		0	0	0	0.213787	0	0		0.104506	0	0	0.026613	0	0		0	0	0	0	0	0		0	0	0	0	0	0
1015.15		0	0	0	0	0	0		0	0	0	0	0	0		0	0	0	0.0800209	0	0		0.0325999	0	0	0	0	0		0	0	0	0	0	0		0	0	0	0	0	0
1035.72		0	0	0	0	0	0		0	0	0	0	0	0		0	0	0	0.0151736	0	0		0.00243408	0	0	0	0	0		0	0	0	0	0	0		0	0	0	0	0	0
1056.72		0	0	0	0	0	0		0	0	0	0	0	0		0	0	0	0	0	0		0	0	0	0	0	0		0	0	0	0	0	0		0	0	0	0	0	0
1078.14		0	0	0	0	0	0		0	0	0	0	0	0		0	0	0	0	0	0		0	0	0	0	0	0		0	0	0	0	0	0		0	0	0	0	0	0
1099.99		0	0	0	0	0	0		0	0	0	0	0	0		0	0	0	0	0	0		0	0	0	0	0	0		0	0	0	0	0	0		0	0	0	0	0	0
1122.28		0	0	0	0	0	0		0	0	0	0	0	0		0	0	0	0	0	0		0	0	0	0	0	0		0	0	0	0	0	0		0	0	0	0	0	0
1145.03		0	0	0	0	0	0		0	0	0	0	0.00993062	0		0	0	0	0	0	0		0	0	0	0	0	0		0	0	0	0	0	0		0	0	0	0	0	0
1168.24		0	0	0	0	0	0		0	0	0	0	0.127241	0		0	0	0	0	0	0		0	0	0	0	0	0		0	0	0	0	0	0		0	0	0	0	0	0
1191.92		0	0	0	0	0	0		0	0.0365097	0	0	0.429451	0		0	0	0	0	0	0		0	0	0	0	0	0		0	0	0	0	0	0		0	0	0	0	0	0
1216.08		0	0	0	0	0	0		0	0.193812	0	0.0362893	0.957245	0		0	0	0	0	0	0		0	0	0	0	0	0		0	0	0	0	0	0		0	0	0	0	0	0
1240.73		0	0	0	0	0	0		0	0.540127	0	0.208123	1.73459	0		0	0	0	0	0	0		0	0	0	0	0	0		0	0	0	0	0	0		0	0	0	0	0	0
1265.87		0	0	0.183836	0	0	0		0	1.11367	0.0666383	0.585363	2.75579	0.0399491		0	0	0	0	0	0		0	0	0	0	0	0		0	0	0	0	0	0		0	0	0	0	0	0
1291.53		0	0	0.660382	0	0	0		0.135112	1.93888	0.485087	1.22368	4.00231	0.226178		0.0951461	0	0.100333	0.0430161	0	0		0.00536495	0	0	0	0	0		0	0	0	0	0	0		0	0	0	0	0	0
1317.71		0	0	1.33005	0	0	0		0.515641	3.01524	1.4192	2.15168	5.43424	0.631946		0.37719	0	0.446522	0.242358	0	0		0.133103	0	0	0	0	0		0	0	0	0	0	0		0	0	0	0	0	0
1344.42		0	0	2.03911	0	0	0		1.22654	4.33124	2.97761	3.38524	7.00314	1.31462		0.923516	0	1.15732	0.695719	0.00111258	0.0894479		0.486591	0	0	0	0	0		0.0806352	0.150376	0	0.0741832	0	0		0	0	0	0	0	0
1371.67		0	0	2.61091	0	0	0		2.30549	5.85636	5.17046	4.91671	8.64815	2.30142		1.78337	0.163284	2.30092	1.46966	0.203018	0.403768		1.1416	0.0700343	0.0288323	0.0590726	0	0.0874109		0.400479	0.576752	0	0.392492	0	0		0	0	0	0	0	0
1399.47		0	0	2.89136	0	0	0		3.76853	7.55225	7.96527	6.72776	10.3044	3.60552		2.99237	0.668416	3.92194	2.6154	0.763424	1.05373		2.16006	0.412741	0.380017	0.379171	0.0173081	0.439698		1.09266	1.38111	0.215096	1.09693	0.0761155	0		0	0.0706779	0	0	0	0
1427.84		0	0.197458	2.81976	0	0	0		5.59292	9.36806	11.2582	8.78114	11.9036	5.21428		4.56012	1.62009	6.0218	4.15439	1.76321	2.10348		3.57657	1.16278	1.24883	1.10185	0.256001	1.17645		2.2418	2.62104	0.878877	2.27654	0.406796	0		0	0.452786	0	0	0	0
1456.78		0	0.932558	2.39502	0	0	0		7.73908	11.2484	14.9171	11.0315	13.3778	7.10349		6.48398	3.08887	8.58243	6.0938	3.24871	3.59545		5.41236	2.42267	2.78438	2.33942	0.880896	2.39001		3.90971	4.3336	2.17907	3.99556	1.13545	0		0.322038	1.34335	0.0812808	0	0	0
1486.31		0	2.03313	1.73466	0	0	0		10.139	13.1323	18.7685	13.4202	14.6642	9.22879		8.73867	5.0833	11.5515	8.41402	5.20549	5.53213		7.66295	4.23489	5.05014	4.14813	1.98364	4.12205		6.11561	6.51817	4.21666	6.27227	2.34058	0.241077		1.21124	2.85814	0.697351	0	0	0.199367
1516.43		0	3.19907	1.00133	0	0	0		12.7135	14.9574	22.6258	15.8833	15.7044	11.5373		11.2887	7.58438	14.8621	11.083	7.59308	7.89802		10.3116	6.61437	8.07056	6.55788	3.62232	6.39103		8.85919	9.15726	7.05227	9.10403	4.0711	1.04322		2.86133	5.07565	2.21197	0	0.234125	0.95305
1547.17		0	4.08525	0.389447	0	0	0		15.3666	16.6622	26.292	18.3499	16.4523	13.9625		14.0804	10.5255	18.4231	14.0466	10.3281	10.6458		13.3191	9.52644	11.8004	9.54966	5.79456	9.1735		12.1049	12.2035	10.6726	12.4506	6.32275	2.59688		5.37035	8.00692	4.82227	0	1.01715	2.48309
1578.53		0	4.4037	0.0633806	0	0	0		17.9973	18.1871	29.5725	20.747	16.8697	16.4331		17.0525	13.8204	22.1345	17.2409	13.3104	13.7147		16.6356	12.9146	16.1641	13.0823	8.47138	12.4275		15.8015	15.5968	15.0311	16.2553	9.0679	5.03291		8.79239	11.633	8.64925	0	2.58908	4.94993
1610.52		0	4.08332	0	0	0	0		20.5005	19.4796	32.2914	23.0012	16.9358	18.8714		20.1314	17.3515	25.8829	20.5857	16.416	17.0214		20.1934	16.6854	21.035	17.0753	11.5783	16.0794		19.8709	19.2558	20.0234	20.4334	12.239	8.37432		13.1021	15.8829	13.6773	0.0842415	5.05413	8.4015
1643.17		0	3.18206	0	0	0	0		22.772	20.4913	34.2894	25.0402	16.6401	21.1984		23.2386	20.9899	29.5516	23.9947	19.5132	20.4739		23.917	20.7302	26.2661	21.4316	15.0221	20.0422		24.2241	23.0908	25.5207	24.8887	15.7519	12.5964		18.2392	20.6634	19.831	1.54617	8.45596	12.8353
1676.47		0	1.99119	0	0	0	0		24.7159	21.1861	35.4514	26.7981	15.9925	23.3366		26.2899	24.593	33.0224	27.3726	22.4657	23.968		27.7184	24.9176	31.6798	26.0269	18.6807	24.2083		28.7541	27	31.3549	29.5073	19.4966	17.5919		24.0827	25.8456	26.9332	5.04837	12.7328	18.1607
1710.45		0	0.870457	0	0	0	0		26.2435	21.5343	35.6899	28.2129	15.0139	25.2109		29.1996	28.0158	36.1789	30.6219	25.1387	27.3959		31.5051	29.1085	37.0887	30.7264	22.4217	28.4624		33.3478	30.878	37.3434	34.1691	23.3538	23.2195		30.4863	31.2868	34.7653	10.9779	17.7783	24.2493
1745.12		0	0.145569	0	0	0	0		27.2853	21.5217	34.9802	29.2352	13.7456	26.7551		31.8833	31.117	38.9145	33.6443	27.4101	30.6481		35.1792	33.1563	42.2966	35.3819	26.1011	32.68		37.8843	34.6164	43.2848	38.7469	27.1929	29.2836		37.2642	36.825	43.0452	19.2542	23.4139	30.9115
1780.49		0	0	0	0	0	0		27.7838	21.1422	33.3319	29.8226	12.2387	27.9088		34.2586	33.7615	41.1296	36.3434	29.1678	33.6167		38.6418	36.9141	47.1079	39.8417	29.5735	36.7349		42.2411	38.1076	48.9739	43.1127	30.8809	35.5687		44.2158	42.2931	51.4688	29.6058	29.4334	37.9342
1816.58		0	0	0	0	0	0		27.71	20.4067	30.8254	29.9495	10.5609	28.627		36.2512	35.8341	42.7445	38.6309	30.3272	36.2022		41.7959	40.2431	51.3394	43.9555	32.6987	40.5029		46.2981	41.2503	54.2075	47.1421	34.2876	41.8346		51.1223	47.5208	59.7086	41.4667	35.593	45.0717
1853.4		0	0	0	0	0	0		27.0507	19.3348	27.576	29.6001	8.78692	28.8736		37.7925	37.2335	43.691	40.4245	30.8207	38.3117		44.5477	43.0115	54.8188	47.5767	35.3434	43.8638		49.9382	43.948	58.7893	50.715	37.2875	47.8361		57.7613	52.3408	67.4346	54.1671	41.6385	52.0693
1890.97		0	0	0	0	0	0		25.8262	17.9626	23.7636	28.7788	6.99995	28.6332		38.8288	37.8922	43.9287	41.6581	30.6189	39.8698		46.8131	45.1098	57.4053	50.5745	37.3954	46.71		53.0561	46.1187	62.5459	53.7249	39.7704	53.3325		63.914	56.5982	74.3324	66.9151	47.3122	58.6686
1929.3		0	0	0	0	0	0		24.0743	16.3343	19.5957	27.5007	5.28483	27.9011		39.3149	37.7621	43.4324	42.2759	29.7139	40.8118		48.5149	46.4424	58.9781	52.829	38.7566	48.9432		55.5543	47.6892	65.3199	56.0744	41.6371	58.0923		69.3681	60.1481	80.1039	78.8992	52.3624	64.6164
1968.4		0	0	0	0	0	0		21.8667	14.5078	15.3202	25.8025	3.72232	26.6962		39.226	36.8386	42.2098	42.2453	28.1414	41.0984		49.5933	46.9482	59.4636	54.2495	39.3629	50.4871		57.3553	48.6074	66.9954	57.6881	42.8146	61.9156		73.9357	62.8716	84.5017	89.3461	56.5654	69.6835
2008.3		0	0	0	0	0	0		19.2912	12.5471	11.195	23.7315	2.38706	25.0492		38.5485	35.1403	40.2855	41.5472	25.9596	40.7041		49.9986	46.5852	58.8149	54.7625	39.1697	51.2786		58.3933	48.8331	67.4809	58.5039	43.2454	64.6243		77.4449	64.6658	87.3115	97.5377	59.7186	73.6588
2049		0	0	0	0	0	0		16.4639	10.5246	7.47244	21.3553	1.33189	23.0145		37.293	32.7327	37.7189	40.191	23.269	39.6336		49.705	45.3542	57.0426	54.3339	38.1756	51.2844		58.6294	48.3523	66.7403	58.4886	42.9065	66.0945		79.7656	65.4648	88.3986	102.929	61.6736	76.3792
2090.53		0	0	0	0	0	0		13.512	8.51537	4.38521	18.7501	0.593228	20.6575		35.4826	29.7043	34.586	38.2014	20.1892	37.9073		48.6999	43.2786	54.1876	52.9518	36.4017	50.487		58.0391	47.1646	64.7675	57.6248	41.7933	66.2342		80.7922	65.2229	87.6733	105.088	62.3147	77.7106
2132.91		0	0	0	0	0	0		10.5769	6.59471	2.08774	16.0075	0.162547	18.0636		33.1661	26.1867	30.9943	35.6339	16.8721	35.5775		46.9988	40.4277	50.3516	50.6504	33.9151	48.9032		56.6296	45.2985	61.6197	55.9285	39.9395	65.0217		80.4743	63.9387	85.1447	103.852	61.6	77.5856
2176.14		0	0	0	0	0	0		7.80218	4.83569	0.671518	13.2242	0.00198415	15.3265		30.4047	22.3304	27.0653	32.5595	13.481	32.7122		44.6321	36.8937	45.6658	47.488	30.8057	46.5671		54.424	42.7968	57.3865	53.4328	37.3982	62.4729		78.7915	61.6335	80.8736	99.2049	59.5271	75.9733
2220.25		0	0	0	0	0	0		5.32226	3.3006	0.0465445	10.5032	0	12.5521		27.2834	18.3149	22.943	29.0777	10.1901	29.4087		41.66	32.8115	40.316	43.57	27.205	43.5478		51.4785	39.7305	52.2199	50.2049	34.2599	58.6811		75.7864	58.3748	75.0255	91.4375	56.1765	72.92
2265.25		0	0	0	0	0	0		3.25923	2.04302	0	7.94695	0	9.8491		23.8979	14.3291	18.7799	25.3016	7.17217	25.7772		38.1577	28.3349	34.5114	39.0246	23.2627	39.9311		47.8654	36.1839	46.3016	46.3286	30.6328	53.7781		71.5339	54.253	67.8161	80.9912	51.6699	68.5118
2311.16		0	0	0	0	0	0		1.6917	1.0916	0	5.64976	0	7.32535		20.3614	10.5662	14.7356	21.3653	4.57771	21.95		34.2282	23.6486	28.4983	34.0205	19.157	35.8339		43.6875	32.2654	39.8649	41.919	26.6551	47.9677		66.1723	49.4017	59.5545	68.5806	46.2073	62.9127
2358.01		0	0	0	0	0	0		0.665656	0.458391	0	3.69747	0	5.08362		16.7937	7.21241	10.9685	17.411	2.53568	18.0669		29.9871	18.9477	22.5343	28.7437	15.0753	31.3866		39.0621	28.0938	33.1636	37.1048	22.4778	41.4866		59.8703	43.9738	50.5896	55.0324	40.0242	56.323
2405.8		0	0	0	0	0	0		0.136506	0.113239	0	2.14832	0	3.20637		13.3213	4.41948	7.62158	13.5884	1.10629	14.2759		25.5709	14.4361	16.882	23.4048	11.209	26.7416		34.1303	23.8034	26.479	32.0378	18.2681	34.624		52.8512	38.1555	41.3309	41.3235	33.4142	49.0093
2454.57		0	0	0	0	0	0		0	0	0	1.04081	0	1.75986		10.0701	2.3093	4.82287	10.0457	0.300902	10.7242		21.1241	10.314	11.7963	18.2207	7.74343	22.0592		29.0429	19.5337	20.0969	26.8784	14.197	27.6877		45.3617	32.1459	32.2059	28.4555	26.6917	41.2645
2504.32		0	0	0	0	0	0		0	0	0	0.36031	0	0.764017		7.1558	0.914906	2.65365	6.917	0	7.5464		16.7991	6.75558	7.48924	13.4055	4.83151	17.5061		23.9628	15.4265	14.2902	21.7966	10.4297	21.0016		37.6832	26.1598	23.645	17.3506	20.1899	33.4197
2555.08		0	0	0	0	0	0		0	0	0	0.0580644	0	0.207728		4.68329	0.208086	1.16227	4.32148	0	4.86404		12.7476	3.9108	4.137	9.16293	2.59805	13.2473		19.0555	11.6207	9.31241	16.9623	7.12211	14.8847		30.1073	20.4141	16.0609	8.8105	14.2376	25.8148
2606.87		0	0	0	0	0	0		0	0	0	0	0	0		2.72336	0	0.309445	2.3325	0	2.75756		9.10974	1.85485	1.80765	5.6528	1.0843	9.43244		14.4809	8.2394	5.34554	12.5355	4.39349	9.61485		22.928	15.1155	9.78302	3.2029	9.1208	18.7818
2659.7		0	0	0	0	0	0		0	0	0	0	0	0		1.32226	0	0	0.990524	0	1.27798		6.01285	0.610448	0.495198	3.00029	0.273958	6.19625		10.3908	5.39166	2.51777	8.66468	2.33559	5.43075		16.4293	10.4575	5.07142	0.563906	5.08433	12.6333
2713.61		0	0	0	0	0	0		0	0	0	0	0	0		0.460406	0	0	0.247869	0	0.397894		3.54401	0.0608175	0	1.23073	0	3.62804		6.90723	3.14611	0.807089	5.46111	0.962993	2.45009		10.8503	6.58821	1.98373	0	2.24353	7.60799
2768.62		0	0	0	0	0	0		0	0	0	0	0	0		0.0757354	0	0	0	0	0.0395605		1.76129	0	0	0.302341	0	1.78528		4.13029	1.54372	0.0923515	3.0095	0.239479	0.705236		6.39227	3.62233	0.439601	0	0.622217	3.88652
2824.73		0	0	0	0	0	0		0	0	0	0	0	0		0	0	0	0	0	0		0.644579	0	0	0	0	0.641487		2.09871	0.553861	0	1.323	0	0.00170362		3.14788	1.58363	0	0	0	1.48583
2881.99		0	0	0	0	0	0		0	0	0	0	0	0		0	0	0	0	0	0		0.123239	0	0	0	0	0.116859		0.811332	0.101004	0	0.368846	0	0		1.1358	0.437033	0	0	0	0.31392
2940.4		0	0	0	0	0	0		0	0	0	0	0	0		0	0	0	0	0	0		0	0	0	0	0	0		0.166316	0	0	0	0	0		0.183785	0	0	0	0	0
3000		0	0	0	0	0	0		0	0	0	0	0	0		0	0	0	0	0	0		0	0	0	0	0	0		0	0	0	0	0	0		0	0	0	0	0	0

## Sheet: raw goat's milk
Time (x axis)
0.999971	T0	0	0	0	0	0	0	0	T3C	0	0	0	0	0	0	0	T4	0	0	0	0	0	0	0		T5	0	0	0	0	0	0	T6	0	0	0	0	0	0	0	T7	0	0	0	0	0	0	0
1.02024		0	0	0	0	0	0	0		0	0	0	0	0	0	0		0	0	0	0	0	0	0			0	0	0	0	0	0		0	0	0	0	0	0	0		0	0	0	0	0	0	0
1.04092		0	0	0	0	0	0	0		0	0	0	0	0	0	0		0	0	0	0	0	0	0			0	0	0	0	0	0		0	0	0	0	0	0	0		0	0	0	0	0	0	0
1.06202		0	0	0	0	0	0	0		0	0	0	0	0	0	0		0	0	0	0	0	0	0			0	0	0	0	0	0		0	0	0	0	0	0	0		0	0	0	0	0	0	0
1.08354		0	0	0	0	0	0	0		0	0	0	0	0	0	0		0	0	0	0	0	0	0			0	0	0	0	0	0		0	0	0	0	0	0	0		0	0	0	0	0	0	0
1.1055		0	0	0	0	0	0	0		0	0	0	0	0	0	0		0	0	0	0	0	0	0			0	0	0	0	0	0		0	0	0	0	0	0	0		0	0	0	0	0	0	0
1.12791		0	0	0	0	0	0	0		0	0	0	0	0	0	0		0	0	0	0	0	0	0			0	0	0	0	0	0		0	0	0	0	0	0	0		0	0	0	0	0	0	0
1.15077		0	0	0	0	0	0	0		0	0	0	0	0	0	0		0	0	0	0	0	0	0			0	0	0	0	0	0		0	0	0	0	0	0	0		0	0	0	0	0	0	0
1.1741		0	0	0	0	0	0	0		0	0	0	0	0	0	0		0	0	0	0	0	0	0			0	0	0	0	0	0		0	0	0	0	0	0	0		0	0	0	0	0	0	0
1.19789		0	0	0	0	0	0	0		0	0	0	0	0	0	0		0	0	0	0	0	0	0			0	0	0	0	0	0		0	0	0	0	0	0	0		0	0	0	0	0	0	0
1.22217		0	0	0	0	0	0	0		0	0	0	0	0	0	0		0	0	0	0	0	0	0			0	0	0	0	0	0		0	0	0	0	0	0	0		0	0	0	0	0	0	0
1.24695		0	0	0	0	0	0	0		0	0	0	0	0	0	0		0	0	0	0	0	0	0			0	0	0	0	0	0		0	0	0	0	0	0	0		0	0	0	0	0	0	0
1.27222		0	0	0	0	0	0	0		0	0	0	0	0	0	0		0	0	0	0	0	0	0			0	0	0	0	0	0		0	0	0	0	0	0	0		0	0	0	0	0	0	0
1.29801		0	0	0	0	0	0	0		0	0	0	0	0	0	0		0	0	0	0	0	0	0			0	0	0	0	0	0		0	0	0	0	0	0	0		0	0	0	0	0	0	0
1.32432		0	0	0	0	0	0	0		0	0	0	0	0	0	0		0	0	0	0	0	0	0			0	0	0	0	0	0		0	0	0	0	0	0	0		0	0	0	0	0	0	0
1.35116		0	0	0	0	0	0	0		0	0	0	0	0	0	0		0	0	0	0	0	0	0			0	0	0	0	0	0		0	0	0	0	0	0	0		0	0	0	0	0	0	0
1.37854		0	0	0	0	0	0	0		0	0	0	0	0	0	0		0	0	0	0	0	0	0			0	0	0	0	0	0		0	0	0	0	0	0	0		0	0	0	0	0	0	0
1.40649		0	0	0	0	0	0	0		0	0	0	0	0	0	0		0	0	0	0	0	0	0			0	0	0	0	0	0		0	0	0	0	0	0	0		0	0	0	0	0	0	0
1.43499		0	0	0	0	0	0	0		0	0	0	0	0	0	0		0	0	0	0	0	0	0			0	0	0	0	0	0		0	0	0	0	0	0	0		0	0	0	0	0	0	0
1.46408		0	0	0	0	0	0	0		0	0	0	0	0	0	0		0	0	0	0	0	0	0			0	0	0	0	0	0		0	0	0	0	0	0	0		0	0	0	0	0	0	0
1.49375		0	0	0	0	0	0	0		0	0	0	0	0	0	0		0	0	0	0	0	0	0			0	0	0	0	0	0		0	0	0	0	0	0	0		0	0	0	0	0	0	0
1.52403		0	0	0	0	0	0	0		0	0	0	0	0	0	0		0	0	0	0	0	0	0			0	0	0	0	0	0		0	0	0	0	0	0	0		0	0	0	0	0	0	0
1.55492		0	0	0	0	0	0	0		0	0	0	0	0	0	0		0	0	0	0	0	0	0			0	0	0	0	0	0		0	0	0	0	0	0	0		0	0	0	0	0	0	0
1.58644		0	0	0	0	0	0	0		0	0	0	0	0	0	0		0	0	0	0	0	0	0			0	0	0	0	0	0		0	0	0	0	0	0	0		0	0	0	0	0	0	0
1.61859		0	0	0	0	0	0	0		0	0	0	0	0	0	0		0	0	0	0	0	0	0			0	0	0	0	0	0		0	0	0	0	0	0	0		0	0	0	0	0	0	0
1.6514		0	0	0	0	0	0	0		0	0	0	0	0	0	0		0	0	0	0	0	0	0			0	0	0	0	0	0		0	0	0	0	0	0	0		0	0	0	0	0	0	0
1.68487		0	0	0	0	0	0	0		0	0	0	0	0	0	0		0	0	0	0	0	0	0			0	0	0	0	0	0		0	0	0	0	0	0	0		0	0	0	0	0	0	0
1.71902		0	0	0	0	0	0	0		0	0	0	0	0	0	0		0	0	0	0	0	0	0			0	0	0	0	0	0		0	0	0	0	0	0	0		0	0	0	0	0	0	0
1.75386		0	0	0	0	0	0	0		0	0	0	0	0	0	0		0	0	0	0	0	0	0			0	0	0	0	0	0		0	0	0	0	0	0	0		0	0	0	0	0	0	0
1.78941		0	0	0	0	0	0	0		0	0	0	0	0	0	0		0	0	0	0	0	0	0			0	0	0	0	0	0		0	0	0	0	0	0	0		0	0	0	0	0	0	0
1.82568		0	0	0	0	0	0	0		0	0	0	0	0	0	0		0	0	0	0	0	0	0			0	0	0	0	0	0		0	0	0	0	0	0	0		0	0	0	0	0	0	0
1.86269		0	0	0	0	0	0	0		0	0	0	0	0	0	0		0	0	0	0	0	0	0			0	0	0	0	0	0		0	0	0	0	0	0	0		0	0	0	0	0	0	0
1.90044		0	0	0	0	0	0	0		0	0	0	0	0	0	0		0	0	0	0	0	0	0			0	0	0	0	0	0		0	0	0	0	0	0	0		0	0	0	0	0	0	0
1.93896		0	0	0	0	0	0	0		0	0	0	0	0	0	0		0	0	0	0	0	0	0			0	0	0	0	0	0		0	0	0	0	0	0	0		0	0	0	0	0	0	0
1.97826		0	0	0	0	0	0	0		0	0	0	0	0	0	0		0	0	0	0	0	0	0			0	0	0	0	0	0		0	0	0	0	0	0	0		0	0	0	0	0	0	0
2.01836		0	0	0	0	0	0	0		0	0	0	0	0	0	0		0	0	0	0	0	0	0			0	0	0	0	0	0		0	0	0	0	0	0	0		0	0	0	0	0	0	0
2.05927		0	0	0	0	0	0	0		0	0	0	0	0	0	0		0	0	0	0	0	0	0			0	0	0	0	0	0		0	0	0	0	0	0	0		0	0	0	0	0	0	0
2.101		0	0	0	0	0	0	0		0	0	0	0	0	0	0		0	0	0	0	0	0	0			0	0	0	0	0	0		0	0	0	0	0	0	0		0	0	0	0	0	0	0
2.14359		0	0	0	0	0	0	0		0	0	0	0	0	0	0		0	0	0	0	0	0	0			0	0	0	0	0	0		0	0	0	0	0	0	0		0	0	0	0	0	0	0
2.18704		0	0	0	0	0	0	0		0	0	0	0	0	0	0		0	0	0	0	0	0	0			0	0	0	0	0	0		0	0	0	0	0	0	0		0	0	0	0	0	0	0
2.23137		0	0	0	0	0	0	0		0	0	0	0	0	0	0		0	0	0	0	0	0	0			0	0	0	0	0	0		0	0	0	0	0	0	0		0	0	0	0	0	0	0
2.27659		0	0	0	0	0	0	0		0	0	0	0	0	0	0		0	0	0	0	0	0	0			0	0	0	0	0	0		0	0	0	0	0	0	0		0	0	0	0	0	0	0
2.32274		0	0	0	0	0	0	0		0	0	0	0	0	0	0		0	0	0	0	0	0	0			0	0	0	0	0	0		0	0	0	0	0	0	0		0	0	0	0	0	0	0
2.36982		0	0	0	0	0	0	0		0	0	0	0	0	0	0		0	0	0	0	0	0	0			0	0	0	0	0	0		0	0	0	0	0	0	0		0	0	0	0	0	0	0
2.41785		0	0	0	0	0	0	0		0	0	0	0	0	0	0		0	0	0	0	0	0	0			0	0	0	0	0	0		0	0	0	0	0	0	0		0	0	0	0	0	0	0
2.46686		0	0	0	0	0	0	0		0	0	0	0	0	0	0		0	0	0	0	0	0	0			0	0	0	0	0	0		0	0	0	0	0	0	0		0	0	0	0	0	0	0
2.51686		0	0	0	0	0	0	0		0	0	0	0	0	0	0		0	0	0	0	0	0	0			0	0	0	0	0	0		0	0	0	0	0	0	0		0	0	0	0	0	0	0
2.56787		0	0	0	0	0	0	0		0	0	0	0	0	0	0		0	0	0	0	0	0	0			0	0	0	0	0	0		0	0	0	0	0	0	0		0	0	0	0	0	0	0
2.61992		0	0	0	0	0	0	0		0	0	0	0	0	0	0		0	0	0	0	0	0	0			0	0	0	0	0	0		0	0	0	0	0	0	0		0	0	0	0	0	0	0
2.67302		0	0	0	0	0	0	0		0	0	0	0	0	0	0		0	0	0	0	0	0	0			0	0	0	0	0	0		0	0	0	0	0	0	0		0	0	0	0	0	0	0
2.7272		0	0	0	0	0	0	0		0	0	0	0	0	0	0		0	0	0	0	0	0	0			0	0	0	0	0	0		0	0	0	0	0	0	0		0	0	0	0	0	0	0
2.78248		0	0	0	0	0	0	0		0	0	0	0	0	0	0		0	0	0	0	0	0	0			0	0	0	0	0	0		0	0	0	0	0	0	0		0	0	0	0	0	0	0
2.83887		0	0	0	0	0	0	0		0	0	0	0	0	0	0		0	0	0	0	0	0	0			0	0	0	0	0	0		0	0	0	0	0	0	0		0	0	0	0	0	0	0
2.89641		0	0	0	0	0	0	0		0	0	0	0	0	0	0		0	0	0	0	0	0	0			0	0	0	0	0	0		0	0	0	0	0	0	0		0	0	0	0	0	0	0
2.95512		0	0	0	0	0	0	0		0	0	0	0	0	0	0		0	0	0	0	0	0	0			0	0	0	0	0	0		0	0	0	0	0	0	0		0	0	0	0	0	0	0
3.01502		0	0	0	0	0	0	0		0	0	0	0	0	0	0		0	0	0	0	0	0	0			0	0	0	0	0	0		0	0	0	0	0	0	0		0	0	0	0	0	0	0
3.07613		0	0	0	0	0	0	0		0	0	0	0	0	0	0		0	0	0	0	0	0	0			0	0	0	0	0	0		0	0	0	0	0	0	0		0	0	0	0	0	0	0
3.13848		0	0	0	0	0	0	0		0	0	0	0	0	0	0		0	0	0	0	0	0	0			0	0	0	0	0	0		0	0	0	0	0	0	0		0	0	0	0	0	0	0
3.20209		0	0	0	0	0	0	0		0	0	0	0	0	0	0		0	0	0	0	0	0	0			0	0	0	0	0	0		0	0	0	0	0	0	0		0	0	0	0	0	0	0
3.26699		0	0	0	0	0	0	0		0	0	0	0	0	0	0		0	0	0	0	0	0	0			0	0	0	0	0	0		0	0	0	0	0	0	0		0	0	0	0	0	0	0
3.33321		0	0	0	0	0	0	0		0	0	0	0	0	0	0		0	0	0	0	0	0	0			0	0	0	0	0	0		0	0	0	0	0	0	0		0	0	0	0	0	0	0
3.40077		0	0	0	0	0	0	0		0	0	0	0	0	0	0		0	0	0	0	0	0	0			0	0	0	0	0	0		0	0	0	0	0	0	0		0	0	0	0	0	0	0
3.4697		0	0	0	0	0	0	0		0	0	0	0	0	0	0		0	0	0	0	0	0	0			0	0	0	0	0	0		0	0	0	0	0	0	0		0	0	0	0	0	0	0
3.54003		0	0	0	0	0	0	0		0	0	0	0	0	0	0		0	0	0	0	0	0	0			0	0	0	0	0	0		0	0	0	0	0	0	0		0	0	0	0	0	0	0
3.61178		0	0	0	0	0	0	0		0	0	0	0	0	0	0		0	0	0	0	0	0	0			0	0	0	0	0	0		0	0	0	0	0	0	0		0	0	0	0	0	0	0
3.68498		0	0	0	0	0	0	0		0	0	0	0	0	0	0		0	0	0	0	0	0	0			0	0	0	0	0	0		0	0	0	0	0	0	0		0	0	0	0	0	0	0
3.75967		0	0	0	0	0	0	0		0	0	0	0	0	0	0		0	0	0	0	0	0	0			0	0	0	0	0	0		0	0	0	0	0	0	0		0	0	0	0	0	0	0
3.83588		0	0	0	0	0	0	0		0	0	0	0	0	0	0		0	0	0	0	0	0	0			0	0	0	0	0	0		0	0	0	0	0	0	0		0	0	0	0	0	0	0
3.91363		0	0	0	0	0	0	0		0	0	0	0	0	0	0		0	0	0	0	0	0	0			0	0	0	0	0	0		0	0	0	0	0	0	0		0	0	0	0	0	0	0
3.99295		0	0	0	0	0	0	0		0	0	0	0	0	0	0		0	0	0	0	0	0	0			0	0	0	0	0	0		0	0	0	0	0	0	0		0	0	0	0	0	0	0
4.07388		0	0	0	0	0	0	0		0	0	0	0	0	0	0		0	0	0	0	0	0	0			0	0	0	0	0	0		0	0	0	0	0	0	0		0	0	0	0	0	0	0
4.15646		0	0	0	0	0	0	0		0	0	0	0	0	0	0		0	0	0	0	0	0	0			0	0	0	0	0	0		0	0	0	0	0	0	0		0	0	0	0	0	0	0
4.2407		0	0	0	0	0	0	0		0	0	0	0	0	0	0		0	0	0	0	0	0	0			0	0	0	0	0	0		0	0	0	0	0	0	0		0	0	0	0	0	0	0
4.32666		0	0	0	0	0	0	0		0	0	0	0	0	0	0		0	0	0	0	0	0	0			0	0	0	0	0	0		0	0	0	0	0	0	0		0	0	0	0	0	0	0
4.41435		0	0	0	0	0	0	0		0	0	0	0	0	0	0		0	0	0	0	0	0	0			0	0	0	0	0	0		0	0	0	0	0	0	0		0	0	0	0	0	0	0
4.50382		0	0	0	0	0	0	0		0	0	0	0	0	0	0		0	0	0	0	0	0	0			0	0	0	0	0	0		0	0	0	0	0	0	0		0	0	0	0	0	0	0
4.59511		0	0	0	0	0	0	0		0	0	0	0	0	0	0		0	0	0	0	0	0	0			0	0	0	0	0	0		0	0	0	0	0	0	0		0	0	0	0	0	0	0
4.68825		0	0	0	0	0	0	0		0	0	0	0	0	0	0		0	0	0	0	0	0	0			0	0	0	0	0	0		0	0	0	0	0	0	0		0	0	0	0	0	0	0
4.78327		0	0	0	0	0	0	0		0	0	0	0	0	0	0		0	0	0	0	0	0	0			0	0	0	0	0	0		0	0	0	0	0	0	0		0	0	0	0	0	0	0
4.88022		0	0	0	0	0	0	0		0	0	0	0	0	0	0		0	0	0	0	0	0	0			0	0	0	0	0	0		0	0	0	0	0	0	0		0	0	0	0	0	0	0
4.97914		0	0	0	0	0	0	0		0	0	0	0	0	0	0		0	0	0	0	0	0	0			0	0	0	0	0	0		0	0	0	0	0	0	0		0	0	0	0	0	0	0
5.08006		0	0	0	0	0	0	0		0	0	0	0	0	0	0		0	0	0	0	0	0	0			0	0	0	0	0	0		0	0	0	0	0	0	0		0	0	0	0	0	0	0
5.18303		0	0	0	0	0	0	0		0	0	0	0	0	0	0		0	0	0	0	0	0	0			0	0	0	0	0	0		0	0	0	0	0	0	0		0	0	0	0	0	0	0
5.28808		0	0	0	0	0	0	0		0	0	0	0	0	0	0		0	0	0	0	0	0	0			0	0	0	0	0	0		0	0	0	0	0	0	0		0	0	0	0	0	0	0
5.39527		0	0	0	0	0	0	0		0	0	0	0	0	0	0		0	0	0	0	0	0	0			0	0	0	0	0	0		0	0	0	0	0	0	0		0	0	0	0	0	0	0
5.50462		0	0	0	0	0	0	0		0	0	0	0	0	0	0		0	0	0	0	0	0	0			0	0	0	0	0	0		0	0	0	0	0	0	0		0	0	0	0	0	0	0
5.61619		0	0	0	0	0	0	0		0	0	0	0	0	0	0		0	0	0	0	0	0	0			0	0	0	0	0	0		0	0	0	0	0	0	0		0	0	0	0	0	0	0
5.73003		0	0	0	0	0	0	0		0	0	0	0	0	0	0		0	0	0	0	0	0	0			0	0	0	0	0	0		0	0	0	0	0	0	0		0	0	0	0	0	0	0
5.84617		0	0	0	0	0	0	0		0	0	0	0	0	0	0		0	0	0	0	0	0	0			0	0	0	0	0	0		0	0	0	0	0	0	0		0	0	0	0	0	0	0
5.96466		0	0	0	0	0	0	0		0	0	0	0	0	0	0		0	0	0	0	0	0	0			0	0	0	0	0	0		0	0	0	0	0	0	0		0	0	0	0	0	0	0
6.08556		0	0	0	0	0	0	0		0	0	0	0	0	0	0		0	0	0	0	0	0	0			0	0	0	0	0	0		0	0	0	0	0	0	0		0	0	0	0	0	0	0
6.2089		0	0	0	0	0	0	0		0	0	0	0	0	0	0		0	0	0	0	0	0	0			0	0	0	0	0	0		0	0	0	0	0	0	0		0	0	0	0	0	0	0
6.33475		0	0	0	0	0	0	0		0	0	0	0	0	0	0		0	0	0	0	0	0	0			0	0	0	0	0	0		0	0	0	0	0	0	0		0	0	0	0	0	0	0
6.46315		0	0	0	0	0	0	0		0	0	0	0	0	0	0		0	0	0	0	0	0	0			0	0	0	0	0	0		0	0	0	0	0	0	0		0	0	0	0	0	0	0
6.59415		0	0	0	0	0	0	0		0	0	0	0	0	0	0		0	0	0	0	0	0	0			0	0	0	0	0	0		0	0	0	0	0	0	0		0	0	0	0	0	0	0
6.7278		0	0	0	0	0	0	0		0	0	0	0	0	0	0		0	0	0	0	0	0	0			0	0	0	0	0	0		0	0	0	0	0	0	0		0	0	0	0	0	0	0
6.86417		0	0	0	0	0	0	0		0	0	0	0	0	0	0		0	0	0	0	0	0	0			0	0	0	0	0	0		0	0	0	0	0	0	0		0	0	0	0	0	0	0
7.0033		0	0	0	0	0	0	0		0	0	0	0	0	0	0		0	0	0	0	0	0	0			0	0	0	0	0	0		0	0	0	0	0	0	0		0	0	0	0	0	0	0
7.14525		0	0	0	0	0	0	0		0	0	0	0	0	0	0		0	0	0	0	0	0	0			0	0	0	0	0	0		0	0	0	0	0	0	0		0	0	0	0	0	0	0
7.29007		0	0	0	0	0	0	0		0	0	0	0	0	0	0		0	0	0	0	0	0	0			0	0	0	0	0	0		0	0	0	0	0	0	0		0	0	0	0	0	0	0
7.43783		0	0	0	0	0	0	0		0	0	0	0	0	0	0		0	0	0	0	0	0	0			0	0	0	0	0	0		0	0	0	0	0	0	0		0	0	0	0	0	0	0
7.58859		0	0	0	0	0	0	0		0	0	0	0	0	0	0		0	0	0	0	0	0	0			0	0	0	0	0	0		0	0	0	0	0	0	0		0	0	0	0	0	0	0
7.7424		0	0	0	0	0	0	0		0	0	0	0	0	0	0		0	0	0	0	0	0	0			0	0	0	0	0	0		0	0	0	0	0	0	0		0	0	0	0	0	0	0
7.89933		0	0	0	0	0	0	0		0	0	0	0	0	0	0		0	0	0	0	0	0	0			0	0	0	0	0	0		0	0	0	0	0	0	0		0	0	0	0	0	0	0
8.05944		0	0	0	0	0	0	0		0	0	0	0	0	0	0		0	0	0	0	0	0	0			0	0	0	0	0	0		0	0	0	0	0	0	0		0	0	0	0	0	0	0
8.22279		0	0	0	0	0	0	0		0	0	0	0	0	0	0		0	0	0	0	0	0	0			0	0	0	0	0	0		0	0	0	0	0	0	0		0	0	0	0	0	0	0
8.38945		0	0	0	0	0	0	0		0	0	0	0	0	0	0		0	0	0	0	0	0	0			0	0	0	0	0	0		0	0	0	0	0	0	0		0	0	0	0	0	0	0
8.5595		0	0	0	0	0	0	0		0	0	0	0	0	0	0		0	0	0	0	0	0	0			0	0	0	0	0	0		0	0	0	0	0	0	0		0	0	0	0	0	0	0
8.73299		0	0	0	0	0	0	0		0	0	0	0	0	0	0		0	0	0	0	0	0	0			0	0	0	0	0	0		0	0	0	0	0	0	0		0	0	0	0	0	0	0
8.90999		0	0	0	0	0	0	0		0	0	0	0	0	0	0		0	0	0	0	0	0	0			0	0	0	0	0	0		0	0	0	0	0	0	0		0	0	0	0	0	0	0
9.09059		0	0	0	0	0	0	0		0	0	0	0	0	0	0		0	0	0	0	0	0	0			0	0	0	0	0	0		0	0	0	0	0	0	0		0	0	0	0	0	0	0
9.27484		0	0	0	0	0	0	0		0	0	0	0	0	0	0		0	0	0	0	0	0	0			0	0	0	0	0	0		0	0	0	0	0	0	0		0	0	0	0	0	0	0
9.46283		0	0	0	0	0	0	0		0	0	0	0	0	0	0		0	0	0	0	0	0	0			0	0	0	0	0	0		0	0	0	0	0	0	0		0	0	0	0	0	0	0
9.65463		0	0	0	0	0	0	0		0	0	0	0	0	0	0		0	0	0	0	0	0	0			0	0	0	0	0	0		0	0	0	0	0	0	0		0	0	0	0	0	0	0
9.85032		0	0	0	0	0	0	0		0	0	0	0	0	0	0		0	0	0	0	0	0	0			0	0	0	0	0	0		0	0	0	0	0	0	0		0	0	0	0	0	0	0
10.05		0	0	0	0	0	0	0		0	0	0	0	0	0	0		0	0	0	0	0	0	0			0	0	0	0	0	0		0	0	0	0	0	0	0		0	0	0	0	0	0	0
10.2537		0	0	0	0	0	0	0		0	0	0	0	0	0	0		0	0	0	0	0	0	0			0	0	0	0	0	0		0	0	0	0	0	0	0		0	0	0	0	0	0	0
10.4615		0	0	0	0	0	0	0		0	0	0	0	0	0	0		0	0	0	0	0	0	0			0	0	0	0	0	0		0	0	0	0	0	0	0		0	0	0	0	0	0	0
10.6735		0	0	0	0	0	0	0		0	0	0	0	0	0	0		0	0	0	0	0	0	0			0	0	0	0	0	0		0	0	0	0	0	0	0		0	0	0	0	0	0	0
10.8899		0	0	0	0	0	0	0		0	0	0	0	0	0	0		0	0	0	0	0	0	0			0	0	0	0	0	0		0	0	0	0	0	0	0		0	0	0	0	0	0	0
11.1106		0	0	0	0	0	0	0		0	0	0	0	0	0	0		0	0	0	0	0	0	0			0	0	0	0	0	0		0	0	0	0	0	0	0		0	0	0	0	0	0	0
11.3358		0	0	0	0	0	0	0		0	0	0	0	0	0	0		0	0	0	0	0	0	0			0	0	0	0	0	0		0	0	0	0	0	0	0		0	0	0	0	0	0	0
11.5656		0	0	0	0	0	0	0		0	0	0	0	0	0	0		0	0	0	0	0	0	0			0	0	0	0	0	0		0	0	0	0	0	0	0		0	0	0	0	0	0	0
11.8		0	0	0	0	0	0	0		0	0	0	0	0	0	0		0	0	0	0	0	0	0			0	0	0	0	0	0		0	0	0	0	0	0	0		0	0	0	0	0	0	0
12.0392		0	0	0	0	0	0	0		0	0	0	0	0	0	0		0	0	0	0	0	0	0			0	0	0	0	0	0		0	0	0	0	0	0	0		0	0	0	0	0	0	0
12.2832		0	0	0	0	0	0	0		0	0	0	0	0	0	0		0	0	0	0	0	0	0			0	0	0	0	0	0		0	0	0	0	0	0	0		0	0	0	0	0	0	0
12.5321		0	0	0	0	0	0	0		0	0	0	0	0	0	0		0	0	0	0	0	0	0			0	0	0	0	0	0		0	0	0	0	0	0	0		0	0	0	0	0	0	0
12.7861		0	0	0	0	0	0	0		0	0	0	0	0	0	0		0	0	0	0	0	0	0			0	0	0	0	0	0		0	0	0	0	0	0	0		0	0	0	0	0	0	0
13.0453		0	0	0	0	0	0	0		0	0	0	0	0	0	0		0	0	0	0	0	0	0			0	0	0	0	0	0		0	0	0	0	0	0	0		0	0	0	0	0	0	0
13.3097		0	0	0	0	0	0	0		0	0	0	0	0	0	0		0	0	0	0	0	0	0			0	0	0	0	0	0		0	0	0	0	0	0	0		0	0	0	0	0	0	0
13.5795		0	0	0	0	0	0	0		0	0	0	0	0	0	0		0	0	0	0	0	0	0			0	0	0	0	0	0		0	0	0	0	0	0	0		0	0	0	0	0	0	0
13.8547		0	0	0	0	0	0	0		0	0	0	0	0	0	0		0	0	0	0	0	0	0			0	0	0	0	0	0		0	0	0	0	0	0	0		0	0	0	0	0	0	0
14.1355		0	0	0	0	0	0	0		0	0	0	0	0	0	0		0	0	0	0	0	0	0			0	0	0	0	0	0		0	0	0	0	0	0	0		0	0	0	0	0	0	0
14.422		0	0	0	0	0	0	0		0	0	0	0	0	0	0		0	0	0	0	0	0	0			0	0	0	0	0	0		0	0	0	0	0	0	0		0	0	0	0	0	0	0
14.7144		0	0	0	0	0	0	0		0	0	0	0	0	0	0		0	0	0	0	0	0	0			0	0	0	0	0	0		0	0	0	0	0	0	0		0	0	0	0	0	0	0
15.0126		0	0	0	0	0	0	0		0	0	0	0	0	0	0		0	0	0	0	0	0	0			0	0	0	0	0	0		0	0	0	0	0	0	0		0	0	0	0	0	0	0
15.3169		0	0	0	0	0	0	0		0	0	0	0	0	0	0		0	0	0	0	0	0	0			0	0	0	0	0	0		0	0	0	0	0	0	0		0	0	0	0	0	0	0
15.6273		0	0	0	0	0	0	0		0	0	0	0	0	0	0		0	0	0	0	0	0	0			0	0	0	0	0	0		0	0	0	0	0	0	0		0	0	0	0	0	0	0
15.9441		0	0	0	0	0	0	0		0	0	0	0	0	0	0		0	0	0	0	0	0	0			0	0	0	0	0	0		0	0	0	0	0	0	0		0	0	0	0	0	0	0
16.2673		0	0	0	0	0	0	0		0	0	0	0	0	0	0		0	0	0	0	0	0	0			0	0	0	0	0	0		0	0	0	0	0	0	0		0	0	0	0	0	0	0
16.597		0	0	0	0	0	0	0		0	0	0	0	0	0	0		0	0	0	0	0	0	0			0	0	0	0	0	0		0	0	0	0	0	0	0		0	0	0	0	0	0	0
16.9334		0	0	0	0	0	0	0		0	0	0	0	0	0	0		0	0	0	0	0	0	0			0	0	0	0	0	0		0	0	0	0	0	0	0		0	0	0	0	0	0	0
17.2766		0	0	0	0	0	0	0		0	0	0	0	0	0	0		0	0	0	0	0	0	0			0	0	0	0	0	0		0	0	0	0	0	0	0		0	0	0	0	0	0	0
17.6268		0	0	0	0	0	0	0		0	0	0	0	0	0	0		0	0	0	0	0	0	0			0	0	0	0	0	0		0	0	0	0	0	0	0		0	0	0	0	0	0	0
17.984		0	0	0	0	0	0	0		0	0	0	0	0	0	0		0	0	0	0	0	0	0			0	0	0	0	0	0		0	0	0	0	0	0	0		0	0	0	0	0	0	0
18.3485		0	0	0	0	0	0	0		0	0	0	0	0	0	0		0	0	0	0	0	0	0			0	0	0	0	0	0		0	0	0	0	0	0	0		0	0	0	0	0	0	0
18.7204		0	0	0	0	0	0	0		0	0	0	0	0	0	0		0	0	0	0	0	0	0			0	0	0	0	0	0		0	0	0	0	0	0	0		0	0	0	0	0	0	0
19.0999		0	0	0	0	0	0	0		0	0	0	0	0	0	0		0	0	0	0	0	0	0			0	0	0	0	0	0		0	0	0	0	0	0	0		0	0	0	0	0	0	0
19.487		0	0	0	0	0	0	0		0	0	0	0	0	0	0		0	0	0	0	0	0	0			0	0	0	0	0	0		0	0	0	0	0	0	0		0	0	0	0	0	0	0
19.882		0	0	0	0	0	0	0		0	0	0	0	0	0	0		0	0	0	0	0	0	0			0	0	0	0	0	0		0	0	0	0	0	0	0		0	0	0	0	0	0	0
20.285		0	0	0	0	0	0	0		0	0	0	0	0	0	0		0	0	0	0	0	0	0			0	0	0	0	0	0		0	0	0	0	0	0	0		0	0	0	0	0	0	0
20.6961		0	0	0	0	0	0	0		0	0	0	0	0	0	0		0	0	0	0	0	0	0			0	0	0	0	0	0		0	0	0	0	0	0	0		0	0	0	0	0	0	0
21.1156		0	0	0	0	0	0	0		0	0	0	0	0	0	0		0	0	0	0	0	0	0			0	0	0	0	0	0		0	0	0	0	0	0	0		0	0	0	0	0	0	0
21.5436		0	0	0	0	0	0	0		0	0	0	0	0	0	0		0	0	0	0	0	0	0			0	0	0	0	0	0		0	0	0	0	0	0	0		0	0	0	0	0	0	0
21.9803		0	0	0	0	0	0	0		0	0	0	0	0	0	0		0	0	0	0	0	0	0			0	0	0	0	0	0		0	0	0	0	0	0	0		0	0	0	0	0	0	0
22.4258		0	0	0	0	0	0	0		0	0	0	0	0	0	0		0	0	0	0	0	0	0			0	0	0	0	0	0		0	0	0	0	0	0	0		0	0	0	0	0	0	0
22.8803		0	0	0	0	0	0	0		0	0	0	0	0	0	0		0	0	0	0	0	0	0			0	0	0	0	0	0		0	0	0	0	0	0	0		0	0	0	0	0	0	0
23.3441		0	0	0	0	0	0	0		0	0	0	0	0	0	0		0	0	0	0	0	0	0			0	0	0	0	0	0		0.135175	0	0	0	0	0	0		0	0	0	0	0	0	0
23.8172		0	0	0	0	0	0	0		0	0	0	0	0	0	0		0	0	0	0	0	0	0			0	0	0	0	0	0		0.476856	0	0	0	0	0	0		0	0	0	0	0	0	0
24.3		0	0	0	0	0	0	0		0	0	0	0	0	0	0		0	0	0	0	0	0	0			0	0	0	0	0	0		1.06758	0	0	0	0	0	0		0.215085	0	0	0	0	0	0
24.7925		0	0	0	0	0	0	0		0	0	0	0	0	0	0		0.0327711	0	0	0	0	0	0			0	0	0	0	0	0		1.90543	0	0	0	0	0	0		0.875916	0	0	0	0	0	0
25.295		0	0	0	0	0	0	0		0	0	0	0	0	0	0		0.216164	0	0	0	0	0	0			0	0	0	0	0	0		2.97197	0	0	0	0	0	0		2.1207	0.0587078	0	0	0	0	0
25.8077		0	0	0	0	0	0	0		0.0127753	0	0	0	0	0	0		0.603538	0	0	0	0	0	0			0	0	0	0	0	0		4.22555	0	0	0	0	0	0		3.94761	0.476926	0	0	0	0	0
26.3308		0	0	0	0	0	0	0		0.104273	0	0	0	0	0	0		1.22293	0	0	0	0	0	0			0	0	0.0291064	0	0	0		5.61705	0	0	0	0	0	0.0262044		6.30406	1.45619	0.220527	0	0	0	0
26.8645		0	0	0	0	0	0	0		0.307222	0	0	0	0	0	0		2.06382	0	0	0.00567467	0	0	0			0	0	0.13176	0.0512845	0	0		7.08946	0.213636	0	0	0	0	0.266421		9.06869	3.04538	0.84117	0	0	0	0
27.409		0	0	0	0	0	0	0		0.641342	0	0	0	0	0	0		3.10166	0	0	0.107195	0	0	0.00191104			0.156188	0	0.332024	0.241331	0	0		8.58466	0.899032	0	0	0	0	0.824604		12.0994	5.23666	1.96746	0	0	0	0
27.9645		0	0	0	0	0	0	0		1.10653	0.0639695	0	0	0	0	0		4.29276	0	0	0.332208	0	0	0.0873013			0.738074	0	0.624212	0.599862	0	0		10.047	2.13664	0	0	0	0	1.68502		15.2352	7.94189	3.5932	0	0	0	0
28.5313		0	0	0	0	0	0	0		1.6954	0.320143	0	0	0	0	0.039834		5.58767	0	0.00748037	0.685476	0	0	0.307875			1.90639	0	0.992457	1.13468	0	0		11.4237	3.94079	0	0	0	0	2.79219		18.3144	11.0467	5.67184	0	0	0	0
29.1096		0	0	0	0	0	0	0		2.39047	0.823168	0	0	0	0	0.196563		6.93168	0	0.121823	1.14036	0	0	0.670238			3.65994	0	1.4084	1.8218	0	0		12.671	6.23235	0.134899	0	0	0	4.04427		21.1887	14.4069	8.10248	0	0.190105	0	0
29.6996		0	0	0	0	0	0	0		3.17109	1.59899	0	0.0726342	0.0966843	0	0.514476		8.27	0.0654102	0.412263	1.66056	0.0277493	0	1.16471			5.94006	0	1.84068	2.62646	0	0.0855348		13.7501	8.90153	0.713469	0	0	0	5.32951		23.7216	17.8728	10.7679	0	0.708169	0	0.0802817
30.3016		0	0	0	0	0	0	0		4.0132	2.63034	0.0040747	0.26412	0.338993	0	0.989245		9.55185	0.50346	0.901003	2.20052	0.280502	0	1.75972			8.6128	0.275219	2.25711	3.50102	0	0.414087		14.6341	11.8039	1.84819	0	0.223319	0	6.53704		25.8078	21.2976	13.5363	0	1.58513	0	0.386216
30.9158		0	0	0	0	0	0	0		4.89234	3.88441	0.135344	0.593316	0.751008	0.0811548	1.59949		10.73	1.50887	1.59244	2.71408	0.870216	0	2.41718			11.5228	1.04158	2.62713	4.39498	0	1.06882		15.3025	14.7886	3.57728	0	0.824823	0.0139578	7.56414		27.3598	24.5417	16.2755	0.115431	2.81342	0	1.00797
31.5424		0	0	0	0	0	0	0		5.78502	5.30786	0.453677	1.04032	1.31995	0.281515	2.30197		11.7665	3.10717	2.46516	3.16017	1.78558	0	3.09328			14.4983	2.34558	2.92634	5.2579	0	2.02639		15.7468	17.7083	5.83128	0.0266791	1.82134	0.225425	8.33511		28.3284	27.4876	18.864	0.427631	4.33351	0	1.95457
32.1817		0	0	0	0	0	0	0		6.66898	6.84142	0.993899	1.57264	2.02014	0.613607	3.04765		12.6292	5.26304	3.48897	3.50256	2.97361	0	3.74428			17.3695	4.17201	3.13447	6.04164	0	3.22796		15.9649	20.4237	8.50426	0.273207	3.18092	0.729916	8.79102		28.6834	30.0313	21.1898	0.974505	6.07013	0	3.20664
32.834		0	0	0	0	0	0	0		7.5255	8.42134	1.75231	2.144	2.80945	1.05438	3.78414		13.2973	7.85929	4.62303	3.7179	4.33111	0	4.33104			19.9865	6.42108	3.24069	6.70621	0	4.57305		15.9657	22.8216	11.4463	0.792751	4.8079	1.50104	8.90968		28.4321	32.0995	23.1654	1.73426	7.93319	0	4.7082
33.4995		0	0	0	0	0	0	0		8.33796	9.98455	2.71095	2.70585	3.64141	1.56952	4.4607		13.7567	10.7543	5.82405	3.79016	5.74321	0	4.81841			22.2149	8.9668	3.23906	7.21688	0	5.95217		15.7633	24.804	14.4972	1.58847	6.58862	2.4738	8.68726		27.5985	33.6348	24.7176	2.66638	9.83166	0	6.39304
34.1785		0	0	0	0	0	0	0		9.09442	11.474	3.83204	3.21252	4.46732	2.11312	5.03475		14.0047	13.784	7.04827	3.71854	7.09288	0	5.18142			23.9588	11.657	3.13336	7.55117	0.163323	7.25655		15.3807	26.3087	17.4956	2.59702	8.39577	3.54213	8.15409		26.2372	34.6116	25.8031	3.71074	11.6825	0.0445055	8.18718
34.8713		0	0	0	0	0	0	0		9.78535	12.8373	5.07151	3.62253	5.23985	2.63785	5.46962		14.0449	16.7837	8.25352	3.50961	8.27006	0	5.40089			25.1437	14.3367	2.93181	7.69311	0.59815	8.38472		14.8445	27.291	20.2869	3.7356	10.1039	4.59361	7.3553		24.4156	35.0191	26.3937	4.80441	13.4101	0.261959	10.0176
35.5781		0	0	0	0	0	0	0		10.406	14.0343	6.37894	3.90681	5.91837	3.1005	5.74259		13.8912	19.6035	9.40339	3.18323	9.1901	0	5.46968			25.7389	16.8619	2.65037	7.64006	1.29755	9.25986		14.1877	27.7423	22.7409	4.90466	11.6046	5.52453	6.35928		22.2214	34.8743	26.4906	5.88926	14.9586	0.69911	11.8204
36.2992		0	0	0	0	0	0	0		10.954	15.0313	7.70325	4.04369	6.46705	3.46249	5.83851		13.5622	22.1066	10.4653	2.76482	9.78482	0.200937	5.38659			25.7349	19.0998	2.30806	7.39582	2.21637	9.82056		13.4449	27.6702	24.7433	6.00488	12.802	6.24313	5.24226		19.7497	34.2063	26.1083	6.91334	16.2832	1.37372	13.5383
37.0349		0	0	0	0	0	0	0		11.4313	15.8092	8.9961	4.02749	6.86141	3.69809	5.75747		13.0847	24.1905	11.4156	2.28795	10.0228	0.870762	5.16151			25.1626	20.9485	1.92817	6.9764	3.26477	10.0395		12.6539	27.1126	26.2169	6.95045	13.633	6.69137	4.08785		17.1039	33.0652	25.2857	7.84184	17.3623	2.26501	15.131
37.7856		0	0	0	0	0	0	0		11.8415	16.356	10.2121	3.8605	7.08326	3.78908	5.50678		12.489	25.7722	12.2354	1.78851	9.89163	2.08899	4.80927			24.0703	22.3243	1.53504	6.40328	4.34328	9.90679		11.8529	26.1204	27.1044	7.66683	14.0516	6.83055	2.97879		14.3891	31.5093	24.072	8.64986	18.1857	3.34072	16.5671
38.5514		0	0	0	0	0	0	0		12.1921	16.674	11.3141	3.55982	7.12712	3.733	5.1068		11.8101	26.8094	12.9153	1.30319	9.41465	3.69962	4.35287			22.5369	23.1819	1.15289	5.70754	5.35289	9.445		11.0797	24.7651	27.3875	8.10779	14.048	6.66178	1.98712		11.707	29.6096	22.5333	9.33311	18.7641	4.5578	17.833
39.3328		0	0	0	0	0	0	0		12.4914	16.7719	12.27	3.14894	6.99374	3.53516	4.58338		11.085	27.28	13.4511	0.866941	8.63134	5.48514	3.81844			20.653	23.4952	0.804698	4.9242	6.20211	8.69138		10.3715	23.1264	27.0672	8.24259	13.6299	6.20483	1.17487		9.15498	27.4415	20.742	9.89725	19.1178	5.8724	18.9239
40.13		0	0	0	0	0	0	0		12.7506	16.6703	13.0584	2.66133	6.69544	3.21496	3.97079		10.3526	27.2003	13.8469	0.506774	7.60762	7.19237	3.23615			18.5269	23.2754	0.508551	4.09443	6.8247	7.70701		9.76216	21.2945	26.1797	8.07197	12.837	5.51186	0.575483		6.81664	25.0849	18.7793	10.366	19.2824	7.24575	19.85
40.9434		0	0	0	0	0	0	0		12.9812	16.3952	13.6639	2.13375	6.24968	2.79778	3.30605		9.65169	26.6036	14.1113	0.243428	6.41907	8.58226	2.63707			16.2724	22.5507	0.278897	3.26151	7.17004	6.56165		9.28355	19.3625	24.7767	7.61148	11.7233	4.64748	0.203895		4.7663	22.6203	16.7285	10.7707	19.2999	8.64383	20.6282
41.7733		0	0	0	0	0	0	0		13.1963	15.9808	14.0823	1.6055	5.68245	2.3179	2.62847		9.02018	25.5532	14.2598	0.0804575	5.15262	9.48771	2.05161			14.0072	21.379	0.120596	2.47113	7.22155	5.33534		8.96238	17.4235	22.9363	6.90291	10.3661	3.69242	0.0304995		3.05567	20.1258	14.6735	11.1546	19.2205	10.0447	21.2853
42.62		0	0	0	0	0	0	0		13.4088	15.4648	14.3148	1.115	5.02305	1.81226	1.97684		8.49461	24.1245	14.3107	0.0105195	3.89645	9.79031	1.50862			11.8481	19.8308	0.0326011	1.76923	6.97951	4.10935		8.82229	15.5688	20.747	5.99884	8.85146	2.73032	0		1.7234	17.6766	12.6966	11.5649	19.0969	11.433	21.8519
43.4838		0	0	0	0	0	0	0		13.6321	14.8896	14.3729	0.694147	4.30519	1.31905	1.38539		8.10774	22.4112	14.287	0	2.73218	9.47971	1.03153			9.9038	17.9961	0	1.20051	6.4753	2.95949		8.88027	13.8812	18.3131	4.96766	7.27805	1.84007	0		0.779272	15.3399	10.8735	12.0531	18.983	12.8063	22.3631
44.3652		0	0	0	0	0	0	0		13.8791	14.2987	14.2729	0.369182	3.56359	0.874793	0.884351		7.88991	20.5135	14.2137	0	1.7335	8.59811	0.639927			8.2765	15.9718	0	0.808196	5.75351	1.95484		9.14971	12.4376	15.7435	3.88254	5.74763	1.09258	0		0.217548	13.1778	9.27558	12.6707	18.9317	14.1682	22.8545
45.2644		0	0	0	0	0	0	0		14.1618	13.7364	14.0389	0.150013	2.8326	0.507976	0.492474		7.86563	18.5376	14.1176	0	0.948937	7.27785	0.34347			7.0504	13.8626	0	0.631043	4.87874	1.14303		9.63656	11.2997	13.1512	2.81931	4.36267	0.531715	0		0	11.2406	7.96168	13.4655	18.9902	15.5322	23.3607
46.1819		0	0	0	0	0	0	0		14.4918	13.2463	13.6984	0.0359089	2.14514	0.240572	0.221133		8.05611	16.5897	14.0259	0	0.409976	5.68487	0.145897			6.29893	11.7747	0	0.704886	3.9219	0.557285		10.343	10.5204	10.6486	1.85173	3.22327	0.182501	0		0.0717991	9.57183	6.98385	14.4818	19.202	16.9155	23.9142
47.1179		0	0	0	0	0	0	0		14.8789	12.8689	13.2841	0	1.52882	0.0765078	0.0637938		8.47537	14.7712	13.9657	0	0.105666	4.02151	0.0372611			6.07103	9.81108	0	1.05853	2.95815	0.195054		11.2635	10.1335	8.34128	1.04259	2.41984	0.0222719	0		0.497051	8.20121	6.37839	15.7535	19.5999	18.3403	24.5418
48.0729		0	0	0	0	0	0	0		15.3318	12.6425	12.8307	0	1.00744	0.00818047	0.00352888		9.13362	13.1783	13.9632	0	0	2.4906	0			6.40241	8.07097	0	1.71678	2.06044	0.0328523		12.3892	10.1627	6.32974	0.446052	2.03576	0	0.245332		1.32357	7.15131	6.17329	17.3083	20.2109	19.8299	25.2662
49.0473		0	0	0	0	0	0	0		15.8572	12.5995	12.3748	0	0.59485	0	0		10.0333	11.8932	14.0423	0	0	1.25642	0			7.30138	6.64158	0.0666235	2.69568	1.28844	0		13.7039	10.6112	4.6993	0.0929883	2.13659	0	0.918928		2.5679	6.43062	6.37933	19.159	21.0485	21.407	26.1016
50.0414		0	0	0	0	0	0	0		16.4606	12.7683	11.9536	0	0.298892	0	0		11.1728	10.9889	14.2252	0	0	0.443128	0.0504366			8.76243	5.60226	0.304091	4.00663	0.690732	0		15.1885	11.4718	3.52622	0	2.77749	0	2.17021		4.23187	6.04078	6.99865	21.3102	22.1194	23.0929	27.0571
51.0557		0	0	0	0	0	0	0		17.145	13.1694	11.6035	0	0.113373	0	0		12.5428	10.5181	14.5302	0	0	0.0516086	0.242087			10.7531	5.01366	0.794135	5.65137	0.285266	0		16.818	12.7181	2.86578	0.150526	3.99044	0	4.08443		6.29022	5.97059	8.01648	23.7497	23.4157	24.9033	28.1313
52.0906		0	0	0	0	0	0	0		17.9121	13.8189	11.3598	0	0.0242126	0	0		14.1303	10.5221	14.973	0	0	0	0.656244			13.2283	4.92593	1.60728	7.62679	0.0707134	0.15284		18.5647	14.3147	2.76182	0.700759	5.79508	0	6.71667		8.70561	6.20292	9.41004	26.4567	24.9228	26.8503	29.3177
53.1464		0	0	0	0	0	0	0		18.7611	14.7233	11.2545	0	0	0	0		15.9151	11.0185	15.5647	0	0	0	1.35496			16.1196	5.36672	2.792	9.92006	0	0.655927		20.397	16.21	3.2341	1.76723	8.18572	0.0232084	10.0663		11.4197	6.71017	11.1417	29.3935	26.6125	28.937	30.5995
54.2236		0	0	0	0	0	0	0		19.6896	15.8844	11.3175	0	0	0	0		17.8739	12.0128	16.3132	0	0	0	2.39067			19.3487	6.35199	4.38601	12.5137	0	1.67698		22.2812	18.3454	4.29008	3.44569	11.144	0.372778	14.1076		14.3656	7.46023	13.1671	32.5149	28.4507	31.1611	31.9553
55.3226		0	0	0	0	0	0	0		20.6929	17.2943	11.5732	0	0	0	0		19.9776	13.4865	17.2211	0	0	0	3.79681			22.8202	7.87432	6.40636	15.3813	0	3.32511		24.1817	20.6514	5.91293	5.78958	14.6269	1.26822	18.7702		17.4625	8.41372	15.4306	35.7615	30.3929	33.5097	33.355
56.4439		0	0	0	0	0	0	0		21.7652	18.9403	12.0429	0	0.0525768	0	0.0218518		22.1944	15.4101	18.2883	0	0.167788	0	5.59759			26.4326	9.91488	8.86033	18.4924	0	5.68095		26.0619	23.0542	8.07411	8.83119	18.5802	2.88818	23.9652		20.6254	9.52851	17.8719	39.0681	32.3899	35.9643	34.765
57.588		0	0	0	0	0	0	0		22.8982	20.801	12.7411	0	0.258001	0	0.196549		24.4886	17.7327	19.5087	0.164835	0.721271	0	7.79945			30.0758	12.4332	11.7368	21.809	0.144525	8.77073		27.885	25.4751	10.7231	12.5617	22.9285	5.33273	29.5721		23.7633	10.7587	20.4238	42.36	34.3863	38.4953	36.1461
58.7552		0	0	0	0	0	0	0		24.0826	22.8505	13.6787	0	0.705865	0	0.639248		26.8229	20.3944	20.874	0.661706	1.84197	0	10.4004			33.6375	15.3788	15.0161	25.2898	0.683094	12.5953		29.6145	27.8344	13.7997	16.9525	27.5874	8.66492	35.4585		26.7849	12.0574	23.0167	45.5594	36.3244	41.0682	37.4568
59.9462		0	0	0	0	0	0	0		25.3072	25.0555	14.8591	0	1.46436	0	1.43426		29.1577	23.3191	22.3706	1.61011	3.64196	0	13.3828			37.0066	18.6839	18.6633	28.8882	1.79797	17.1088		31.2157	30.0539	17.226	21.939	32.4574	12.8793	41.475		29.6013	13.3777	25.5791	48.5849	38.1446	43.6393	38.654
61.1612		0	0	0	0	0	0	0		26.56	27.3797	16.2816	0	2.59108	0	2.65105		31.4531	26.4246	23.9826	3.10687	6.20074	0	16.7218			40.0741	22.2728	22.6367	32.5554	3.63802	22.2447		32.6551	32.0577	20.9173	27.4397	37.4332	17.9394	47.4671		32.1271	14.6732	28.0401	51.3552	39.788	46.1611	39.6941
62.4009		0	0	0	0	0	0	0		27.8275	29.781	17.9382	0	4.12287	0	4.33079		33.6689	29.6191	25.69	5.20619	9.53757	0	20.3797			42.7416	26.0584	26.8826	36.2393	6.28699	27.9003		33.9027	33.7776	24.7779	33.3451	42.4017	23.7541	53.2776		34.2867	15.9009	30.3314	53.7923	41.1988	48.5803	40.5356
63.6657		0	0	0	0	0	0	0		29.0957	32.2156	19.8167	0.13558	6.08654	0	6.50133		35.7655	32.8084	27.471	7.94241	13.6443	0	24.313			44.9172	29.9488	31.3424	39.8871	9.79736	33.9578		34.931	35.1507	28.708	39.5336	47.248	30.2091	58.7509		36.0115	17.0199	32.388	55.8214	42.3238	50.8416	41.1387
64.9561		0	0	0	0	0	0	0		30.3497	34.6365	21.8982	0.573566	8.48968	0.0322604	9.1658		37.7054	35.8964	29.3007	11.3135	18.4643	0	28.4686			46.5275	33.8473	35.9497	43.4452	14.1628	40.2758		35.7173	36.1272	32.6044	45.8652	51.8576	37.1518	63.7413		37.2491	17.9948	34.1521	57.3775	43.118	52.888	41.4693
66.2727		0	0	0	0	0	0	0		31.5744	36.9963	24.1602	1.45587	11.3308	0.316993	12.316		39.4526	38.788	31.1532	15.3011	23.9198	0	32.7895			47.5097	37.656	40.635	46.8606	19.3498	46.7041		36.242	36.6646	36.3635	52.1935	56.1179	44.415	68.1112		37.9561	18.794	35.5713	58.402	43.5413	54.6628	41.4969
67.616		0	0	0	0	0	0	0		32.7541	39.2472	26.5743	2.87723	14.5917	1.01921	15.9232		40.9748	41.3941	33.0008	19.8576	29.898	0	37.2126			47.8259	41.2788	45.3251	50.082	25.2765	53.0824		36.4919	36.7381	39.8857	58.3656	59.925	51.8112	71.7437		38.1102	19.3932	36.6046	58.8519	43.5652	56.1125	41.1997
68.9865		0	0	0	0	0	0	0		33.8736	41.3422	29.1095	4.91033	18.2463	2.2775	19.9499		42.2423	43.6304	34.8153	24.9225	36.2719	0.187831	41.6726			47.4515	44.6225	49.9458	53.0599	31.8393	59.2487		36.4569	36.3317	43.0749	64.2278	63.181	59.1472	74.5351		37.6999	19.7725	37.2177	58.6934	43.1683	57.1865	40.5614
70.3848		0	0	0	0	0	0	0		34.9176	43.2372	31.7301	7.58697	22.2547	4.18031	24.3427		43.231	45.4253	36.5685	30.4141	42.8939	1.26697	46.1018			46.3902	47.6023	54.423	55.7489	38.8993	65.0437		36.1343	35.449	45.846	69.6321	65.8042	66.2274	76.4109		36.7365	19.9206	37.391	57.9125	42.3435	57.8419	39.5767
71.8114		0	0	0	0	0	0	0		35.8715	44.8898	34.3988	10.9203	26.5709	6.79255	29.0421		43.9197	46.7153	38.2321	36.242	49.6093	3.7886	50.4322			44.6607	50.139	58.6837	58.1066	46.3032	70.3133		35.5248	34.1033	48.1208	74.4355	67.7219	72.859	77.3129		35.2429	19.8307	37.1125	56.506	41.0915	58.0411	38.2465
73.2669		0	0	0	0	0	0	0		36.7214	46.2632	37.0757	14.8897	31.1386	10.1355	33.9777		44.294	47.4555	39.7794	42.3021	56.2565	8.02793	54.597			42.3105	52.1681	62.6588	60.0969	53.8766	74.9184		34.6366	32.3277	49.8381	78.512	68.8835	78.8633	77.2177		33.2643	19.5052	36.3862	54.4928	39.4288	57.7585	36.584
74.752		0	0	0	0	0	0	0		37.4542	47.3235	39.7199	19.4599	35.8972	14.2105	39.0753		44.3432	47.611	41.1841	48.4856	62.674	14.1371	58.5308			39.4013	53.6331	66.282	61.6873	61.4384	78.7307		33.4811	30.1643	50.9461	81.7463	69.2505	84.0719	76.1196		30.8563	18.9506	35.2242	51.9035	37.3797	56.9754	34.6089
76.2671		0	0	0	0	0	0	0		38.058	48.0444	42.2899	24.5695	40.7791	18.9828	44.2552		44.064	47.169	42.4228	54.678	68.7062	22.055	62.1726			36.0206	54.4962	69.4942	62.8533	68.8017	81.6473		32.0769	27.6725	51.4145	84.0491	68.8097	88.3443	74.0493		28.0936	18.1817	33.6542	48.7904	34.9837	55.6882	32.3531
77.813		0	0	0	0	0	0	0		38.5221	48.4036	44.7444	30.1465	45.7148	24.4016	49.4363		43.4569	46.1282	43.4733	60.7636	74.2034	31.63	65.4641			32.2674	54.7293	72.2407	63.5749	75.7805	83.5807		30.4456	24.919	51.224	85.3466	67.5615	91.5562	71.055		25.0591	17.2169	31.7116	45.2163	32.2872	53.9012	29.8542
79.3902		0	0	0	0	0	0	0		38.8375	48.388	47.0437	36.1009	50.6315	30.3886	54.5368		42.5298	44.5106	44.3169	66.6285	79.0335	42.5654	68.3545			28.2597	54.3258	74.4766	63.8411	82.1978	84.4765		28.615	21.9834	50.3789	85.5981	65.5333	93.6216	67.2191		21.8487	16.0816	29.4457	41.2634	29.3495	51.6356	27.1603
80.9993		0	0	0	0	0	0	0		38.9965	47.9891	49.149	42.3359	55.4562	36.8537	59.4755		41.2947	42.3499	44.9368	72.1611	83.0749	54.5088	70.7972			24.1226	53.2895	76.1627	63.6455	87.8846	84.2986		26.6152	18.9497	48.8954	84.7811	62.7657	94.4751	62.6397		18.5624	14.8041	26.9119	37.0223	26.2352	48.921	24.3243
82.6411		0	0	0	0	0	0	0		38.9935	47.2082	51.025	48.7449	60.1164	43.6879	64.175		39.7706	39.7014	45.3208	77.258	86.2326	67.0298	72.7549			19.9891	51.6457	77.2716	62.9917	92.6943	83.0487		24.481	15.9074	46.813	82.9104	59.3257	94.0953	57.4428		15.3048	13.4174	24.1764	32.5969	23.0176	45.8036	21.4064
84.3161		0	0	0	0	0	0	0		38.8245	46.0518	52.6385	55.2179	64.5412	50.7749	68.5608		37.98	36.6309	45.4587	81.8212	88.4259	79.6751	74.1954			15.9929	49.4302	77.7823	61.8876	96.4942	80.7476		22.2488	12.9469	44.1824	80.0197	55.2916	92.4832	51.7663		12.1791	11.9561	21.3091	28.0961	19.7724	42.337	18.4691
86.0251		0	0	0	0	0	0	0		38.4878	44.5361	53.9613	61.6428	68.6639	57.9881	72.5656		35.9516	33.2218	45.3451	85.7662	89.6058	91.976	75.0976			12.2607	46.698	77.6869	60.3508	99.1845	77.4544		19.9577	10.1543	41.0747	76.1802	50.7638	89.6852	45.7664		9.28169	10.4569	18.3855	23.6338	16.5782	38.5892	15.5777
87.7688		0	0	0	0	0	0	0		37.983	42.6822	54.9681	67.9077	72.4205	65.1981	76.1264		33.717	29.5649	44.9771	89.0163	89.74	103.471	75.4462			8.91149	43.5134	76.9843	58.4035	100.684	73.2465		17.6475	7.61171	37.5705	71.4809	45.8518	85.7694	39.6055		6.70149	8.95683	15.482	19.3236	13.5127	34.6343	12.7972
89.5477		0	0	0	0	0	0	0		37.3127	40.5203	55.6397	73.9049	75.7545	72.2734	79.1906		31.3124	25.7622	44.3569	91.5124	88.8305	113.736	75.2373			6.03949	39.956	75.6866	56.0763	100.951	68.236		15.358	5.38602	33.7653	66.0442	40.6795	80.8458	33.4517		4.50652	7.49203	12.6739	15.2736	10.6486	30.5561	10.1894
91.3628		0	0	0	0	0	0	0		36.4805	38.0849	55.9606	79.5301	78.6136	79.0836	81.7111		28.7763	21.919	43.4888	93.2052	86.8963	122.379	74.4733			3.72122	36.112	73.8127	53.4038	99.9667	62.5502		13.1287	3.53385	29.761	60.007	35.3762	75.043	27.4719		2.7505	6.09736	10.0343	11.5858	8.0541	26.4419	7.81237
93.2146		0	0	0	0	0	0	0		35.4931	35.4181	55.9224	84.6889	80.955	85.504	83.6529		26.1497	18.1426	42.3822	94.0656	83.9898	129.09	73.168			1.98745	32.0773	71.3942	50.428	97.7533	56.3433		10.9967	2.08442	25.6668	53.5312	30.0761	68.5229	21.8236		1.4508	4.80377	7.62749	8.34347	5.7838	22.3823	5.71392
95.104		0	0	0	0	0	0	0		34.3581	32.5651	55.5205	89.2927	82.7415	91.4147	84.9876		23.4749	14.5389	41.0488	94.0748	80.1794	133.606	71.341			0.840399	27.951	68.4689	47.1938	94.3562	49.78		8.99743	1.05002	21.5941	46.7883	24.9132	61.4612	16.6549		0.60259	3.63946	5.51127	5.61722	3.8832	18.468	3.93474
97.0316		0	1.07223	0	0	0	0	0		33.0858	29.5765	54.7578	93.267	83.9469	96.7079	85.6999		20.7945	11.2045	39.5046	93.236	75.5625	135.774	69.0231			0.21356	23.8345	65.0859	43.7514	89.8628	43.0399		7.16105	0.402037	17.652	39.9615	20.015	54.0541	12.0869		0.148357	2.6256	3.72659	3.44485	2.37496	14.785	2.49732
98.9984		0	4.27956	0	0	0	0	0		31.6878	26.5048	53.641	96.5452	84.5515	101.283	85.7812		18.1512	8.2284	37.7675	91.5625	70.2498	135.498	66.2498			0	19.8282	61.2994	40.1531	84.3799	36.3062		5.51471	0.0878621	13.9462	33.2364	15.5023	46.5037	8.22257		0	1.77902	2.30357	1.84406	1.26783	11.4147	1.413
101.005		0	10.1581	1.29191	0	0	0	0		30.1776	23.4048	52.1844	99.0776	84.5476	105.059	85.2363		15.5857	5.67817	35.8591	89.0891	64.3738	132.805	63.0662			0	16.0265	57.1727	36.4539	78.0513	29.7614		4.0779	0	10.5696	26.7943	11.4759	39.0165	5.11894		0	1.10656	1.24659	0.784969	0.538135	8.42469	0.666852
103.052		1.39105	19.0191	5.15921	0	0	0	0		28.57	20.3314	50.4059	100.824	83.9338	107.962	84.0764		13.1374	3.60712	33.8027	85.8604	58.0763	127.779	59.5217			0	12.5181	52.7727	32.7097	71.0361	23.5833		2.86561	0	7.60548	20.8091	8.02303	31.796	2.80555		0	0.609345	0.544971	0.21019	0.143588	5.8728	0.228806
105.141		5.93829	30.7974	12.1993	0	0	0	0		26.8814	17.3388	48.3302	101.761	82.7214	109.941	82.3255		10.8411	2.03351	31.6242	81.9401	51.5112	120.622	55.6727			0	9.37633	48.1724	28.9763	63.5198	17.9304		1.88266	0	5.1121	15.4309	5.19641	25.0305	1.24718		0	0.275704	0.1535	0	0	3.79256	0.0343869
107.272		14.827	45.2748	22.7228	0	0	0	0		25.1287	14.4791	45.9849	101.877	80.9279	110.956	80.0135		8.72902	0.954665	29.3504	77.4006	44.836	111.586	51.5789			0	6.66454	43.4469	25.3091	55.6977	12.9465		1.12821	0	3.13207	10.7918	3.02774	18.8949	0.371547		0	0.0869445	0.00762347	0	0	2.20259	0
109.446		28.2922	61.9938	36.5733	18.1563	7.20009	1.71639	0		23.3304	11.8	43.4037	101.179	78.5825	110.993	77.1812		6.8267	0.319199	27.01	72.3298	38.2093	101.019	47.3042			0	4.42103	38.6734	21.7603	47.7766	8.7355		0.589039	0	1.67041	6.97774	1.49924	13.5278	0.0230451		0	0.00909401	0	0	0	1.08626	0
111.665		46.1913	80.408	53.4101	64.2588	44.7947	31.474	4.24117		21.505	9.34526	40.6222	99.6817	75.7201	110.045	73.8745		5.1556	0.0480149	24.6317	66.8221	31.7867	89.3058	42.9142			0	2.66949	33.9294	18.3803	39.9648	5.37547		0.245253	0	0.710282	4.0451	0.564692	9.0435	0		0	0	0	0	0	0.406642	0
113.928		67.8066	99.8517	72.6159	133.065	111.745	90.89	56.2134		19.6716	7.15006	37.6807	97.418	72.3862	108.134	70.1481		3.72819	0	22.2449	60.9827	25.712	76.889	38.4757			0	1.3997	29.2902	15.2134	32.4644	2.88214		0.0627534	0	0.184963	1.97981	0.113622	5.49722	0		0	0	0	0	0	0.0807288	0
116.237		92.2156	119.626	93.477	214.863	199.437	173.608	165.273		17.8496	5.24399	34.6204	94.4297	68.6309	105.292	66.0606		2.55193	0	19.8785	54.9205	20.1196	64.2269	34.0556			0	0.582488	24.8293	12.3004	25.4693	1.23432		0	0	0	0.726431	0	2.90913	0		0	0	0	0	0	0	0
118.593		118.234	139.014	115.163	296.095	291.724	264.72	302.343		16.0577	3.64396	31.485	90.7738	64.5129	101.574	61.6762		1.62338	0	17.5607	48.7495	15.1185	51.7854	29.7186			0	0.147041	20.6136	9.67339	19.1465	0.325651		0	0	0	0.134498	0	1.21833	0		0	0	0	0	0	0	0
120.997		144.612	157.311	136.821	363.325	371.771	348.068	431.107		14.3147	2.35957	28.3186	86.5142	60.0941	97.0449	57.0619		0.933241	0	15.3189	42.584	10.802	40.0199	25.5277			0	0	16.7058	7.35938	13.644	0.00154211		0	0	0	0	0	0.31809	0		0	0	0	0	0	0	0
123.449		170.087	173.873	157.606	406.468	426.059	409.684	518.853		12.6383	1.38411	25.1655	81.727	55.4424	91.7911	52.2872		0.459873	0	13.1783	36.5364	7.22496	29.3342	21.5403			0	0	13.1576	5.37411	9.06029	0		0	0	0	0	0	0	0		0	0	0	0	0	0	0
125.952		193.436	188.105	176.706	418.158	444.348	438.371	540.808		11.0453	0.701893	22.0689	76.4932	50.6274	85.9072	47.4225		0.175195	0	11.1628	30.7165	4.42003	20.0902	17.8104			0	0	10.0139	3.72706	5.46358	0		0	0	0	0	0	0	0		0	0	0	0	0	0	0
128.505		213.605	199.531	193.416	397.619	424.792	430.523	494.71		9.55129	0.277792	19.0703	70.9023	45.7216	79.5037	42.5376		0.0379074	0	9.29304	25.2243	2.36955	12.5323	14.3829			0	0	7.30429	2.4141	2.84931	0		0	0	0	0	0	0	0		0	0	0	0	0	0	0
131.109		229.651	207.745	207.101	347.461	369.968	386.715	390.139		8.17042	0.0663047	16.209	65.0463	40.7974	72.6972	37.7016		0	0	7.58792	20.1533	1.02807	6.82979	11.2977			0	0	5.04925	1.42386	1.1709	0		0.031862	0	0	0	0	0	0		0	0	0	0	0	0	0
133.767		240.915	212.496	217.293	276.353	290.433	315.427	256.252		6.91475	0	13.5199	59.0208	35.9264	65.6143	32.9794		0	0	6.06228	15.5801	0.289604	2.96617	8.58268			0	0	3.24956	0.729567	0.286244	0		0.135847	0	0	0	0	0	0		0	0	0	0	0	0	0
136.478		246.892	213.619	223.619	195.197	199.667	228.281	127.473		5.795	0	11.0352	52.9222	31.1787	58.3846	28.4338		0.0738335	0	4.72879	11.5707	0.015792	0.815506	6.25876			0	0	1.89503	0.296451	0	0		0.344817	0	0	0	0	0	0		0	0	0	0	0	0	0
139.244		247.408	211.114	225.905	116.977	113.705	140.481	35.126		4.81909	0	8.78044	46.8452	26.6196	51.1403	24.1203		0.249675	0	3.59547	8.16648	0	0	4.33227			0	0	0.951741	0.0731894	0	0		0.677619	0	0	0	0	0	0		0	0	0	0	0	0	0
142.067		242.456	205.067	224.078	54.1366	47.6583	67.1501	0		3.99344	0	6.77725	40.8828	22.3111	44.0133	20.0904		0.54942	0	2.66798	5.39473	0	0	2.80146			0	0	0.373013	0	0	0		1.14654	0	0	0	0	0	0		0	0	0	0	0	0	0
144.946		232.353	195.725	218.269	14.2002	9.391	18.6029	0		3.32128	0	5.03905	35.1215	18.3068	37.13	16.386		0.983034	0	1.94708	3.25085	0	0	1.64755			0	0	0.0850998	0	0	0		1.75184	0	0	0	0	0	0		0	0	0	0	0	0	0
147.884		217.566	183.409	208.702	0	0	0	0		2.80426	0	3.57466	29.6436	14.655	30.6119	13.0434		1.55491	0	1.43106	1.71265	0	0	0.842762			0	0.0366443	0	0	0	0		2.48835	0	0	0	0	0	0		0	0	0	0	0	0	0
150.881		198.83	168.576	195.779	0	0	0	0		2.44071	0	2.38322	24.5206	11.3923	24.5668	10.0871		2.25924	0	1.11346	0.719569	0	0	0.340603			0	0.203443	0	0	0	0		3.34135	0	0	0	0	0	0		0	0	0.0400036	0	0	0	0
153.94		176.989	151.736	179.982	0	0	0	0		2.22732	0	1.45879	19.8173	8.54842	19.0932	7.53487		3.08563	0	0.985471	0.190409	0	0	0.08495			0	0.572239	0	0	0	0		4.2921	0	0	0	0	0	0		0	0	0.218984	0	0	0	0
157.06		153.053	133.489	161.921	0	0	0	0		2.15755	0	0.784901	15.5833	6.1379	14.2664	5.39087		4.01574	0	1.03392	0	0	0	0			0	1.17532	0	0	0	0		5.31519	0	0	0	0	0	0		0	0	0.592395	0.0160032	0	0	0
160.243		128.087	114.465	142.259	0	0	0	0		2.2233	0	0.339727	11.8599	4.16704	10.1479	3.65197		5.02785	0	1.24361	0	0	0	0			0	2.02727	0	0	0	0		6.38268	0	0	0	0	0	0		0.0759495	0.0258913	1.19615	0.159651	0.0682726	0	0
163.491		103.187	95.3225	121.722	0	0	0	0		2.41356	0.0215719	0.0907197	8.66946	2.62434	6.76713	2.30013		6.09495	0	1.59575	0	0	0	0			0	3.11213	0	0	0	0		7.46311	0	0.0997364	0	0	0	0		0.355734	0.120639	2.03209	0.485871	0.257217	0	0
166.805		79.4295	76.7149	101.052	0	0	0	0		2.71594	0.115496	0	6.02438	1.48881	4.13476	1.30976		7.18805	0	2.06999	0	0	0	0			0	4.40097	0	0.0164406	0	0		8.52408	0.0451704	0.392983	0	0	0	0		0.92992	0.318651	3.08742	1.02519	0.601247	0	0.0223757
170.186		57.7717	59.2524	80.9752	0	0	0	0		3.11569	0.313568	0.0193201	3.91548	0.719525	2.22019	0.639882		8.27572	0.116647	2.64345	0	0	0	0			0.0458887	5.84422	0	0.0733899	0	0		9.53283	0.251474	0.923531	0	0	0	0		1.8244	0.63849	4.32542	1.76766	1.10412	0.0337901	0.123247
173.636		39.0691	43.5037	62.192	0	0	0	0		3.597	0.638872	0.161397	2.32233	0.265201	0.969891	0.241934		9.32604	0.440866	3.29229	0	0.0419586	0	0			0.320651	7.3846	0	0.189042	0	0		10.4572	0.702795	1.71337	0	0	0	0.0526741		3.03777	1.09144	5.70003	2.68721	1.75691	0.170398	0.343513
177.155		23.8923	29.9127	45.3008	0	0	0	0		4.14238	1.09875	0.429553	1.20106	0.0532035	0.280101	0.0522893		10.3075	1.01196	3.99141	0	0.207228	0	0			0.911678	8.95466	0	0.371063	0	0		11.2678	1.42715	2.74744	0	0.0708579	0	0.258513		4.52425	1.67561	7.15181	3.73364	2.53065	0.439872	0.697706
180.746		12.6277	18.8399	30.8262	0	0	0	0		4.7337	1.6936	0.822762	0.495804	0	0.0199034	0		11.1897	1.847	4.71549	0	0.553892	0	0			1.86569	10.4845	0	0.622504	0	0		11.9371	2.42889	3.99556	0	0.295054	0	0.686001		6.22092	2.38326	8.6172	4.8486	3.38894	0.855775	1.18925
184.409		5.21094	10.4365	19.0996	0	0	0	0		5.35206	2.41178	1.33212	0.126292	0	0	0		11.9452	2.92582	5.43937	0	1.09937	0	0			3.16223	11.9042	0	0.938517	0	0		12.4429	3.6735	5.40394	0	0.705639	0	1.34941		8.04062	3.19654	10.0294	5.96493	4.28557	1.4047	1.80333
188.147		1.31304	4.72697	10.3319	0	0	0	0		5.97838	3.23662	1.94525	0	0	0	0		12.5491	4.21326	6.13842	0	1.84385	0	0.0123453			4.75432	13.1463	0	1.311	0	0		12.7664	5.11132	6.91036	0	1.3149	0	2.24083		9.88886	4.09339	11.3226	7.01454	5.17184	2.06274	2.51803
191.961		0	1.44061	4.44838	0	0	0	0		6.5938	4.14341	2.6439	0	0	0	0.0280262		12.9818	5.65157	6.78968	0	2.75948	0	0.0640947			6.55575	14.1527	0	1.72673	0	0		12.8958	6.67088	8.44233	0	2.10155	0.0176816	3.31779		11.6658	5.04519	12.4367	7.93393	5.99869	2.79106	3.30112
195.851		0	0.137736	1.20905	0	0	0	0		7.17982	5.10443	3.40745	0	0	0	0.106461		13.2272	7.17512	7.37146	0	3.80754	0	0.175909			8.46722	14.8719	0	2.17062	0	0		12.8236	8.27383	9.92532	0	3.03139	0.163309	4.52517		13.2732	6.02095	13.3169	8.66464	6.71893	3.54614	4.11703
199.821		0	0	0	0	0	0	0		7.71919	6.0879	4.21165	0	0	0	0.247089		13.2764	8.70937	7.86517	0	4.93391	0	0.357042			10.3758	15.269	0	2.62518	0	0.0474307		12.5507	9.83574	11.2865	0	4.05185	0.486562	5.79163		14.6235	6.98673	13.922	9.16307	7.29274	4.28042	4.9269
203.871		0	0	0	0	0	0	0		8.19553	7.061	5.03112	0	0	0	0.456973		13.1247	10.1785	8.25411	0	6.07983	0	0.611772			12.1673	15.3188	0	3.07236	0	0.267016		12.0826	11.2728	12.4566	0.0912534	5.10476	1.01193	7.0419		15.6382	7.9081	14.2187	9.39489	7.68556	4.94684	5.69184
208.003		0	0	0	0	0	0	0		8.5947	7.99063	5.83931	0	0	0	0.734907		12.7756	11.5099	8.52592	0	7.18302	0	0.935888			13.7359	15.0171	0	3.49421	0	0.712961		11.4335	12.5087	13.3781	0.361606	6.1274	1.72342	8.20062		16.262	8.75134	14.1925	9.34695	7.87579	5.50356	6.37562
212.22		0	0	0	0	0	0	0		8.9039	8.84445	6.60974	0	0	0	1.07617		12.2368	12.6353	8.67065	0	8.18211	0	1.32168			14.9841	14.3709	0	3.87339	0	1.41003		10.6217	13.4741	14.0012	0.865088	7.05775	2.58957	9.19576		16.4534	9.48399	13.8387	9.01747	7.84922	5.91321	6.94455
216.521		0	0	0	0	0	0	0		9.11345	9.5932	7.31721	0	0	0	1.47033		11.5245	13.4992	8.68351	0	9.02256	0	1.75593			15.8394	13.4097	0	4.19474	0	2.33573		9.67371	14.1177	14.2954	1.60043	7.8408	3.55722	9.96813		16.2018	10.0778	13.1733	8.42765	7.60759	6.15053	7.37226
220.91		0	0	0	0	0	0	0		9.21537	10.2099	7.93777	0	0	0	1.90471		10.6587	14.0549	8.56249	0	9.65541	0.0680231	2.22342			16.2446	12.1734	0.0283767	4.4447	0.0887739	3.4495		8.61923	14.3997	14.2405	2.54471	8.42735	4.56663	10.4674		15.5131	10.5076	12.2224	7.60973	7.16077	6.1975	7.63688
225.387		0	0	0	0	0	0	0		9.2055	10.6734	8.45099	0	0.00823408	0	2.36345		9.66674	14.2755	8.31115	0	10.0463	0.384291	2.70628			16.1776	10.7218	0.108064	4.61347	0.330444	4.68529		7.49388	14.305	13.8395	3.64307	8.78356	5.55271	10.665		14.4255	10.7553	11.0314	6.61569	6.53442	6.05196	7.72675
229.956		0	0	0	0	0	0	0		9.08165	10.9661	8.83867	0.0173067	0.0555576	0	2.82976		8.5792	14.1452	7.93586	0	10.1697	1.05627	3.18602			15.635	9.12272	0.255466	4.69346	0.761907	5.96931		6.33532	13.8325	13.1069	4.83006	8.88476	6.45121	10.5441		12.993	10.8072	9.65402	5.50556	5.76142	5.71999	7.63581
234.617		0	0	0	0	0	0	0		8.84575	11.0778	9.08795	0.0732437	0.160239	0	3.28603		7.43158	13.6714	7.4484	0.0469828	10.0194	2.0763	3.64408			14.6514	7.45609	0.475793	4.68184	1.37623	7.22149		5.18354	13.0079	12.0799	6.02903	8.72631	7.2056	10.1137		11.2973	10.6591	8.15798	4.35051	4.8869	5.2238	7.36935
239.372		0	0	0	0	0	0	0		8.50184	11.0027	9.18894	0.183166	0.334976	0	3.71485		6.26109	12.8729	6.86309	0.179549	9.59915	3.39362	4.06247			13.2795	5.80522	0.769552	4.57826	2.14964	8.36276		4.07852	11.8704	10.8063	7.16217	8.31398	7.76577	9.39535		9.43128	10.3119	6.61574	3.22413	3.96049	4.59295	6.93831
244.224		0	0	0	0	0	0	0		8.05803	10.7436	9.13823	0.35214	0.582773	0	4.1001		5.10654	11.7908	6.19878	0.41499	8.93293	4.89823	4.42526			11.6044	4.25319	1.12959	4.38731	3.03423	9.32317		3.05778	10.4829	9.35179	8.1572	7.67385	8.0982	8.43443		7.50342	9.77693	5.10409	2.19701	3.03679	3.86931	6.36413
249.174		0	0	0	0	0	0	0		7.52439	10.3073	8.9358	0.580912	0.902532	0	4.42679		4.00643	10.4765	5.47625	0.761565	8.05415	6.46317	4.71803			9.72457	2.87899	1.54577	4.11598	3.97452	10.0404		2.15617	8.91853	7.78906	8.94799	6.84147	8.17917	7.2868		5.62549	9.07069	3.69884	1.33384	2.17043	3.09925	5.67296
254.224		0	0	0	0	0	0	0		6.91466	9.70935	8.5885	0.863219	1.28641	0	4.68291		2.99622	8.99798	4.71927	1.21265	7.01309	7.95056	4.93005			7.75731	1.74435	2.00356	3.77569	4.90808	10.4723		1.40005	7.26538	6.19986	9.48621	5.86862	8.00613	6.02493		3.90529	8.21974	2.46669	0.677424	1.41038	2.33388	4.89882
259.377		0	0	0	0	0	0	0		6.24416	8.96895	8.1066	1.19007	1.7239	0	4.85827		2.10856	7.42993	3.95253	1.7557	5.86679	9.2269	5.05269			5.82419	0.897224	2.48695	3.37981	5.77263	10.5885		0.809847	5.61583	4.66727	9.73447	4.81336	7.58732	4.72669		2.44234	7.25516	1.46565	0.25399	0.799472	1.62405	4.07864
264.635		0	0	0	0	0	0	0		5.53093	8.1124	7.50675	1.54852	2.20052	0	4.94676		1.36746	5.85419	3.20139	2.3693	4.68147	10.1837	5.08197			4.04337	0.346386	2.97839	2.9448	6.51239	10.3844		0.390418	4.06249	3.26967	9.67991	3.74124	6.95179	3.47356		1.30525	6.21574	0.727188	0.0443492	0.36078	1.01388	3.25256
269.998		0	0	0	0	0	0	0		4.79401	7.16895	6.80851	1.92432	2.70045	0	4.94449		0.791045	4.35303	2.49084	3.02894	3.52516	10.7313	5.01632			2.52422	0.0747423	3.46013	2.48827	7.07737	9.86855		0.136882	2.69326	2.07885	9.32257	2.71859	6.13789	2.34449		0.539121	5.14309	0.264455	0	0.103439	0.540579	2.46085
275.471		0	0	0	0	0	0	0		4.05371	6.17235	6.03642	2.30194	3.20641	0	4.85216		0.382397	3.00207	1.84347	3.70655	2.46325	10.8277	4.85903			1.34267	0	3.91515	2.02899	7.43334	9.07543		0.0208363	1.57591	1.1441	8.68811	1.80635	5.1996	1.40365		0.12449	4.08217	0.0432725	0	0	0.219862	1.74071
281.055		0	0	0	4.00646	2.70521	4.0917	8.66847		3.33054	5.15778	5.21696	2.66583	3.70096	0	4.67273		0.135334	1.86932	1.27984	4.37341	1.55607	10.4569	4.61576			0.54909	0	4.32731	1.58569	7.55536	8.05111		0	0.761954	0.498251	7.81417	1.0587	4.19645	0.702276		0	3.07809	0	0	0	0.0524319	1.12592
286.751		0.148326	0	0	11.8433	10.2732	12.2332	23.7291		2.64434	4.16138	4.37925	3.00133	4.1673	0	4.4136		0.0215838	0.99821	0.814507	5.00168	0.845494	9.65699	4.29657			0.12342	0	4.6829	1.17578	7.43875	6.86159		0	0.257074	0.130008	6.75917	0.507645	3.19375	0.253637		0	2.17263	0	0	0	0	0.63939
292.563		0.813678	0	0	20.3397	20.005	20.9001	34.2013		2.01409	3.21866	3.55289	3.29468	4.58941	0	4.0842		0	0.414622	0.458016	5.56481	0.35962	8.49144	3.91347			0	0	4.96977	0.815252	7.08915	5.58025		0	0.0366717	0	5.58967	0.169279	2.25638	0.0453899		0	1.40384	0	0	0	0	0.296344
298.493		2.07046	0	0	25.2072	26.4544	25.4683	32.1248		1.45575	2.36157	2.76681	3.53467	4.95356	0	3.69751		0	0.0982993	0.210771	6.04043	0.0889609	7.06717	3.48172			0	0	5.17934	0.515816	6.5321	4.28875		0	0	0	4.3825	0.0175558	1.44106	0		0	0.797411	0	0	0	0	0.0919624
304.543		3.882	0	0	23.3661	25.3669	22.8229	16.6612		0.983147	1.61896	2.04862	3.71163	5.24744	0	3.26799		0	0	0.0670086	6.40886	0	5.50738	3.01781			0	0	5.30499	0.286249	5.8021	3.06902		0	0	0	3.21608	0	0.796264	0		0	0.370247	0	0	0	0	0.00897115
310.716		6.05782	0	0	16.0322	17.7315	14.8345	1.26258		0.604382	1.01079	1.42116	3.81939	5.46213	0	2.81221		0	0	0.00635794	6.65671	0	3.95203	2.53972			0	0	5.34415	0.127883	4.94848	1.9945		0	0	0	2.16347	0	0.344985	0		0	0.115603	0	0	0	0	0
317.014		8.36238	0	0	6.52543	7.2392	5.57694	0		0.323986	0.551095	0.903728	3.85368	5.59054	0	2.34735		0	0	0	6.77408	0	2.53985	2.06567			0	0	5.2963	0.0375312	4.02588	1.12931		0	0	0	1.29032	0	0.0926899	0		0	0.0116943	0	0	0	0	0
323.44		10.5282	0	0	0	0	0	0		0.137854	0.239229	0.506265	3.8141	5.62952	0	1.8908		0	0	0	6.7583	0	1.38557	1.61319			0	0	5.16492	0.00147721	3.09465	0.508137		0	0	0	0.637185	0	0	0		0	0	0	0	0	0	0
329.995		12.297	0	0	0	0	0	0		0.0368084	0.0656501	0.232783	3.70218	5.5779	0	1.45952		0	0	0	6.61036	0	0.578983	1.1989			0	0	4.9554	0	2.21504	0.144977		0	0	0	0.226515	0	0	0		0	0	0	0	0	0	0
336.684		13.47	0.0393185	0	0	0	0	0		0	0	0.0729539	3.52309	5.43843	0	1.06838		0	0	0	6.33828	0	0.131479	0.836273			0	0	4.67658	0	1.44038	0		0	0	0	0.032694	0	0	0		0	0	0	0	0	0	0
343.508		13.8946	0.426396	0	0	0	0	0		0	0	0.00803551	3.28372	5.21577	0	0.730656		0	0	0	5.95334	0	0	0.536568			0	0	4.3388	0	0.816903	0		0	0	0	0	0	0	0		0	0	0	0	0	0	0
350.471		13.5308	1.27306	0	0	0	0	0		0	0	0	2.99386	4.91804	0	0.455108		0	0	0	5.4726	0	0	0.305382			0	0	3.95493	0	0.369023	0		0	0	0	0	0	0	0		0	0	0	0	0	0	0
357.575		12.3997	2.61266	0	0	0	0	0		0	0	0	2.66454	4.55493	0	0.24768		0	0	0	4.91551	0	0	0.14487			0	0	3.53881	0	0.106295	0		0	0	0	0	0	0	0		0	0	0	0	0	0	0
364.822		10.6421	4.35964	0	0	0	0	0		0	0	0	2.30861	4.13879	0	0.107455		0	0	0	4.30519	0	0	0.0491307			0	0	3.10558	0	0.000388522	0		0	0	0	0	0	0	0		0	0	0	0	0	0	0
372.217		8.45061	6.38695	0.162476	0	0	0	0		0	0	0	1.93953	3.68305	0.0662185	0.0295285		0	0	0	3.66588	0	0	0.0076967			0	0	2.67073	0	0	0		0	0	0	0	0	0	0		0	0	0	0	0	0	0
379.761		6.09269	8.51806	0.543598	0	0	0	0		0	0	0	1.57121	3.20272	0.243836	0		0	0	0	3.02271	0	0	0			0	0	2.24973	0.0117759	0	0		0	0	0	0	0	0	0		0	0	0	0	0	0	0
387.459		3.85219	10.5669	1.15827	0	0	0	0		0	0	0	1.21741	2.71325	0.563779	0		0	0	0	2.40046	0	0	0			0	0	1.85769	0.0852939	0	0		0	0	0	0	0	0	0		0	0	0	0	0	0	0
395.312		1.98982	12.3549	1.96223	0	0	0	0		0	0	0	0.890878	2.23043	1.03244	0		0	0	0	1.82159	0	0	0			0	0	1.50838	0.253136	0	0		0	0	0	0	0	0	0		0	0	0	0	0	0	0
403.325		0.720674	13.719	2.89203	0	0	0	0		0	0	0	0.603455	1.76989	1.64591	0		0	0	0	1.30661	0	0	0.0103217			0	0	1.21458	0.539526	0	0		0	0	0	0	0	0	0		0	0	0	0	0	0	0
411.5		0.0873514	14.5447	3.86398	0	0	0	0		0	0	0	0.364529	1.34629	2.38354	0		0	0	0	0.870483	0	0	0.068331			0	0	0.986557	0.952888	0	0		0	0	0	0	0	0	0		0	0	0	0	0	0	0
419.84		0	14.7493	4.79198	0	0	0	0		0	0	0	0.181926	0.973566	3.21819	0.0395538		0	0	0.00799963	0.524615	0	0	0.205176			0	0	0.833096	1.49437	0	0		0	0	0	0	0	0	0		0	0	0	0	0	0	0
428.35		0	14.3209	5.59753	0	0	0	0		0	0	0	0.0597526	0.663568	4.11338	0.148358		0	0	0.0977134	0.271842	0	0	0.439699			0	0	0.75959	2.152	0	0		0	0	0	0	0	0	0		0	0	0	0	0	0	0
437.032		0	13.2847	6.21085	0	0	0	0		0.0373947	0	0	0	0.426867	5.02971	0.350099		0	0	0.32802	0.110026	0	0	0.784771			0	0	0.769584	2.90813	0	0		0	0	0	0	0	0	0		0	0	0	0	0	0.108579	0
445.89		0	11.7377	6.58639	0	0	0	0		0.162439	0	0.0498843	0	0.271057	5.92519	0.656793		0.0191541	0	0.730037	0.0258751	0	0	1.24192			0	0	0.862737	3.73566	0	0		0.0201062	0	0	0	0	0	0		0	0	0	0	0	0.429572	0
454.928		0	9.80839	6.6929	0	0	0	0		0.41524	0	0.217667	0.0675284	0.202083	6.75806	1.0749		0.156827	0	1.32214	0	0	0	1.80743			0	0	1.03673	4.60382	0	0		0.17815	0	0	0	0	0	0		0	0	0	0	0	1.02475	0
464.149		0	7.67426	6.52949	0	0	0	0		0.816745	0	0.542862	0.210341	0.222349	7.4899	1.60055		0.470656	0	2.09981	0	0	0	2.46809			0	0	1.28534	5.47683	0	0		0.540288	0	0	0	0	0	0		0	0	0	0	0.13162	1.88516	0
473.557		0	5.52698	6.11019	0	0	0	0		1.379	0.0520653	1.05178	0.433575	0.332427	8.08514	2.22519		0.999516	0	3.04853	0	0	0	3.20658			0	0	1.60047	6.31759	0	0		1.14958	0	0	0	0.00384657	0	0		0	0	0	0	0.520669	2.97357	0.0795386
483.155		0	3.56032	5.47598	0	0	0	0		2.09785	0.22868	1.74676	0.737161	0.529172	8.51621	2.93203		1.74921	0	4.13693	0	0	0	3.99876			0	0	1.9706	7.08877	0	0		2.00875	0	0	0	0.166661	0.0898132	0		0	0	0	0.130921	1.20453	4.21067	0.320831
492.948		0	1.95289	4.67899	0	0	0	0		2.96193	0.584941	2.61951	1.11852	0.80762	8.76043	3.70085		2.71137	0	5.32689	0	0.0227217	0	4.81787			0	0	2.38272	7.75416	0.0689541	0		3.10338	0	0	0	0.595393	0.383233	0		0	0	0	0.54137	2.1839	5.50346	0.778817
502.94		0	0.814741	3.78728	0	0	0	0		3.94747	1.14421	3.64363	1.57033	1.15935	8.80629	4.50599		3.85407	0	6.57029	0.0353764	0.223059	0	5.63357			0	0	2.82129	8.28216	0.293551	0		4.39112	0	0	0	1.31481	0.917764	0		0	0	0	1.27337	3.40148	6.74594	1.46079
513.134		0	0.1997	2.87293	0	0	0	0		5.02561	1.91567	4.78523	2.0831	1.57432	8.64837	5.31983		5.13612	0	7.8158	0.135024	0.706661	0	6.41467			0	0.093901	3.2699	8.64454	0.72947	0		5.81889	0	0.00131055	0	2.31593	1.69903	0.0657989		0	0.119454	0.14884	2.32569	4.77876	7.83245	2.35393
523.535		0	0	2.00743	0	0	0	0		6.1595	2.88383	5.99908	2.64355	2.03971	8.29382	6.11256		6.50268	0	9.00934	0.314832	1.49551	0	7.13			0	0.482199	3.71098	8.82191	1.37908	0		7.31844	0	0.211098	0	3.53726	2.68205	0.35435		0	0.481231	0.585725	3.63077	6.21018	8.67087	3.41308
534.146		0	0	1.25718	0	0	0	0		7.30957	4.02278	7.23604	3.23681	2.54149	7.75615	6.8541		7.89455	0.17403	10.0972	0.58462	2.57737	0	7.74936			0	1.29506	4.12684	8.80016	2.22282	0.0513091		8.81718	0.158457	0.774184	0.12479	4.89859	3.80318	0.965686		0	1.1663	1.39619	5.09766	7.58416	9.1815	4.58096
544.973		0	0	0.66847	0	0	0	0		8.43312	5.28993	8.44282	3.84556	3.06385	7.06085	7.51555		9.24857	0.668078	11.0301	0.943141	3.88698	0	8.24625			0.142264	2.54532	4.50031	8.57708	3.20701	0.298177		10.2398	0.654346	1.72909	0.471491	6.29678	4.97474	1.90565		0.104299	2.18301	2.57635	6.60751	8.79099	9.31874	5.78431
556.019		0	0	0.272531	0	0	0	0		9.48718	6.63641	9.56588	4.45164	3.59035	6.23888	8.06945		10.5019	1.57239	11.7622	1.38425	5.34017	0	8.59687			0.669803	4.19884	4.81495	8.15691	4.26608	0.83531		11.5125	1.59697	3.07061	1.09501	7.62427	6.10345	3.14288		0.583817	3.50941	4.08661	8.03634	9.72837	9.05759	6.94595
567.288		0	0	0.0607484	0	0	0	0		10.4306	8.00511	10.5547	5.03607	4.10404	5.33037	8.49276		11.5964	2.88363	12.2585	1.89349	6.82994	0.0287249	8.78434			1.66549	6.15076	5.05662	7.55707	5.32072	1.6742		12.5701	2.98047	4.72495	1.98085	8.77762	7.09705	4.59103		1.53763	5.07535	5.83388	9.26609	10.3199	8.41829	7.98886
578.787		0	0	0	0	0	0	0		11.2242	9.33686	11.3618	5.5799	4.58802	4.37886	8.76542		12.4785	4.56075	12.4904	2.45302	8.24496	0.366562	8.79597			3.14703	8.27208	5.21279	6.80149	6.28975	2.79283		13.3537	4.75348	6.59335	3.08745	9.66134	7.86929	6.14564		2.9947	6.793	7.70698	10.1887	10.5069	7.44408	8.83983
590.518		0	0	0	0	0	0	0		11.8354	10.5726	11.9492	6.06515	5.02629	3.43173	8.87455		13.1066	6.50552	12.4444	3.04	9.47844	1.1018	8.62841			5.0312	10.4071	5.27492	5.92619	7.09773	4.11853		13.8221	6.79764	8.54541	4.33437	10.2059	8.35592	7.68397		4.87503	8.55205	9.57529	10.7284	10.2725	6.22135	9.44019
602.487		0	0	0	0	0	0	0		12.2357	11.6551	12.285	6.47476	5.40363	2.53649	8.81141		13.4466	8.60001	12.1156	3.62996	10.4317	2.24677	8.28343			7.19849	12.3966	5.23682	4.97236	7.67632	5.56126		13.9443	8.97257	10.4435	5.62906	10.359	8.50758	9.08229		7.05918	10.2372	11.3062	10.8298	9.62313	4.85437	9.7415
614.699		0	0	0	0	0	0	0		12.4066	12.535	12.3515	6.79433	5.70708	1.73653	8.57628		13.4817	10.704	11.5164	4.19696	11.0325	3.70181	7.7733			9.48368	14.0929	5.09756	3.98901	7.9788	7.0116		13.7123	11.1158	12.1512	6.86882	10.1077	8.31056	10.2296		9.37753	11.735	12.7773	10.4853	8.61169	3.47124	9.7206
627.158		0	0	0	0	0	0	0		12.3357	13.1682	12.1391	7.01121	5.92515	1.07074	8.1742		13.2044	12.6741	10.6684	4.71524	11.2256	5.33042	7.11552			11.7113	15.3615	4.85907	3.02734	7.97221	8.35763		13.1306	13.064	13.5405	7.95236	9.46102	7.77068	11.0277		11.6487	12.9388	13.8775	9.71228	7.31319	2.20339	9.36869
639.87		0	0	0	0	0	0	0		12.023	13.5243	11.6553	7.1169	6.04982	0.563352	7.61986		12.627	14.376	9.6101	5.16108	10.9961	6.95856	6.33757			13.7082	16.1089	4.5292	2.13846	7.65533	9.49574		12.2284	14.6704	14.5116	8.79296	8.47078	6.9334	11.414		13.6923	13.7651	14.5287	8.5778	5.83984	1.16646	8.70764
652.84		0	0	0	0	0	0	0		11.4753	13.5811	10.9162	7.1053	6.07505	0.228114	6.93261		11.7712	15.6864	8.38805	5.51258	10.3509	8.4095	5.47133			15.3125	16.2666	4.11871	1.37069	7.04378	10.3322		11.047	15.8046	14.9842	9.31613	7.20897	5.86266	11.3475		15.3392	14.1465	14.6738	7.17123	4.31689	0.453906	7.77462
666.072		0	0	0	0	0	0	0		10.7126	13.334	9.95508	6.9755	5.9992	0.0509291	6.1404		10.6778	16.5155	7.06171	5.75295	9.34044	9.52964	4.55592			16.4016	15.8237	3.64397	0.76018	6.18648	10.8027		9.64918	16.3814	14.9243	9.4798	5.7811	4.65334	10.8351		16.4607	14.0539	14.3025	5.61759	2.87993	0.0802443	6.63533
679.573		0	0	0.0456165	0	0	0	0		9.76182	12.7878	8.81321	6.72937	5.82292	0	5.27491		9.39574	16.7948	5.69538	5.86857	8.03541	10.1886	3.63289			16.8792	14.7997	3.12381	0.333155	5.14747	10.8615		8.1072	16.3434	14.3239	9.2609	4.30434	3.41088	9.90779		16.9556	13.4798	13.4292	4.05288	1.6594	0	5.36745
693.347		0	0	0.202304	0	0	0	0		8.66152	11.9664	7.54544	6.37438	5.55157	0	4.37353		7.988	16.5046	4.35829	5.85313	6.54115	10.32	2.74578			16.7113	13.274	2.58107	0.0870739	4.01488	10.5043		6.5063	15.6943	13.2275	8.67732	2.90501	2.24802	8.64328		16.7875	12.4619	12.118	2.61676	0.749546	0	4.06563
707.4		0	0	0.50647	0	0	0	0		7.45567	10.9026	6.21191	5.92078	5.19289	0	3.47536		6.52275	15.6517	3.11924	5.70435	4.97528	9.8948	1.93725			15.8971	11.3534	2.03989	0	2.88426	9.74887		4.93513	14.4694	11.7052	7.76741	1.70488	1.27214	7.13931		15.9555	11.0599	10.4555	1.43912	0.210919	0	2.82805
721.739		0	0	0.945694	0	0	0	0		6.1963	9.64635	4.87922	5.38404	4.75908	0	2.62031		5.07353	14.2959	2.03938	5.42833	3.46668	8.96395	1.24399			14.5041	9.18962	1.5253	0	1.85338	8.65593		3.48108	12.765	9.87282	6.60757	0.794439	0.557689	5.52394		14.5297	9.37395	8.56704	0.602285	0	0	1.74725
736.368		0	0	1.48835	0	0	0	0		4.93796	8.25465	3.61465	4.78198	4.26437	0	1.84697		3.71366	12.5216	1.17199	5.03535	2.14118	7.61623	0.697121			12.6313	6.95003	1.06168	0	1.01292	7.30541		2.22614	10.7045	7.86388	5.28996	0.235174	0.149175	3.93326		12.614	7.52064	6.59133	0.148179	0	0	0.904915
751.293		0.224386	0	2.0762	0	0	0	0		3.73655	6.79545	2.4806	4.13641	3.7265	0	1.18758		2.50912	10.4572	0.545398	4.5437	1.09745	6.00559	0.310895			10.4325	4.8137	0.669511	0	0.419598	5.80835		1.23039	8.45399	5.83472	3.92854	0	0	2.50128		10.369	5.63874	4.67989	0	0	0	0.341878
766.521		1.17519	0	2.64371	0	0	0	0		2.64632	5.33995	1.53343	3.47054	3.16453	0	0.669037		1.51829	8.24716	0.170275	3.97523	0.408	4.30842	0.0878716			8.08127	2.95353	0.365747	0	0.101184	4.28575		0.536679	6.19223	3.9441	2.64135	0	0	1.34966		7.9763	3.87052	2.98101	0	0	0	0.0671576
782.057		2.79919	0	3.12309	0	0	0	0		1.71302	3.96018	0.80912	2.80926	2.59921	0	0.302584		0.775408	6.05485	0.0104399	3.35769	0.0640664	2.71763	0			5.77167	1.50115	0.15674	0	0	2.86364		0.139189	4.10194	2.3337	1.53732	0	0	0.548753		5.63804	2.34635	1.61368	0	0	0	0
797.909		4.85997	0	3.45145	0	0	0	0		0.975086	2.72535	0.328836	2.17752	2.05155	0	0.0890115		0.297734	4.04368	0	2.72092	0	1.41619	0			3.69549	0.55075	0.0415264	0	0	1.66142		0	2.35422	1.12372	0.710349	0	0	0.127967		3.55315	1.17903	0.668821	0	0	0	0
814.082		6.93122	0	3.58629	0	0	0	0		0.449543	1.69123	0.0738702	1.59864	1.54166	0	0.00231622		0.0578057	2.35502	0	2.09672	0	0.521353	0			2.00988	0.0829433	0	0	0	0.76294		0	1.06461	0.360778	0.199467	0	0	0		1.88182	0.41874	0.150087	0	0	0	0
830.582		8.5714	0	3.49981	0	0	0	0		0.138899	0.90259	0	1.0941	1.08841	0	0		0	1.10598	0	1.5166	0	0.0905957	0			0.83701	0	0	0	0	0.221487		0	0.302105	0.0375002	0.00202088	0	0	0		0.745806	0.0683715	0	0	0	0	0
847.417		9.44355	0	3.19979	0	0	0	0		0.00836063	0.372365	0	0.679568	0.706493	0	0		0	0.334709	0	1.00836	0	0	0			0.188901	0	0	0	0	0		0	0	0	0	0	0	0		0.146343	0	0	0	0	0	0
864.594		9.31459	0	2.7132	0	0	0	0		0	0.0922776	0	0.366589	0.407516	0	0		0	0.0227208	0	0.596185	0	0	0			0	0	0	0	0	0		0	0	0	0	0	0	0		0	0	0	0	0	0	0
882.118		8.22255	0	2.1033	0	0	0	0		0	0	0	0.155834	0.194917	0	0		0	0	0	0.293136	0	0	0			0	0	0	0	0	0		0	0	0	0	0	0	0		0	0	0	0	0	0	0
899.998		6.34899	0	1.44783	0	0	0	0		0	0	0	0.0411732	0.0669559	0	0		0	0	0	0.104575	0	0	0			0	0	0	0	0	0		0	0	0	0	0	0	0		0	0	0	0	0	0	0
918.24		4.12193	0	0.839418	0	0	0	0		0	0	0	0	0.00926618	0	0		0	0	0	0.0158784	0	0	0			0	0	0	0	0	0		0	0	0	0	0	0	0		0	0	0	0	0	0	0
936.851		2.03997	0	0.367281	0	0	0	0		0	0	0	0	0	0	0		0	0	0	0	0	0	0			0	0	0	0	0	0		0	0	0	0	0	0	0		0	0	0	0	0	0	0
955.84		0.563067	0	0.0832328	0	0	0	0		0	0	0	0	0	0	0		0	0	0	0	0	0	0			0	0	0	0	0	0		0	0	0	0	0	0	0		0	0	0	0	0	0	0
975.214		0	0	0	0	0	0	0		0	0	0	0	0	0	0		0	0	0	0	0	0	0			0	0	0	0	0	0		0	0	0	0	0	0	0		0	0	0	0	0	0	0
994.981		0	0	0	0	0	0	0		0	0	0	0	0	0	0		0	0	0	0	0	0	0			0	0	0	0	0	0		0	0	0	0	0	0	0		0	0	0	0	0	0	0
1015.15		0	0	0	0	0	0	0		0	0	0	0	0	0	0		0	0	0	0	0	0	0			0	0	0	0	0	0		0	0	0	0	0	0	0		0	0	0	0	0	0	0
1035.72		0	0	0	0	0	0	0		0	0	0	0	0	0	0		0	0	0	0	0	0	0			0	0	0	0	0	0		0	0	0	0	0	0	0		0	0	0	0	0	0	0
1056.72		0	0	0	0	0	0	0		0	0	0	0	0	0	0		0	0	0	0	0	0	0			0	0	0	0	0	0		0	0	0	0	0	0	0		0	0	0	0	0	0	0
1078.14		0	0	0	0	0	0	0		0	0	0	0	0	0	0		0	0	0	0	0	0	0			0	0	0	0	0	0		0	0	0	0	0	0	0		0	0	0	0	0	0	0
1099.99		0	0.437041	0	0	0	0	0		0	0	0	0	0	0	0		0	0	0	0	0	0	0			0	0	0	0	0	0		0	0	0	0	0	0	0		0	0	0	0	0	0	0
1122.28		0	1.49541	0	0	0	0	0		0	0	0	0	0	0	0		0	0	0	0	0	0	0			0	0	0	0	0	0		0	0	0	0	0	0	0		0	0	0	0	0	0	0
1145.03		0	3.20312	0	0	0	0	0		0	0	0	0	0	0	0		0	0	0	0	0	0	0			0	0	0	0	0	0		0	0	0	0	0	0	0		0	0	0	0	0	0	0
1168.24		0	5.36714	0	0	0	0	0		0	0	0	0	0	0	0		0	0	0	0	0	0	0			0	0	0	0	0	0		0	0	0	0	0	0	0		0	0	0	0	0	0	0
1191.92		0	7.72685	0	0	0	0	0		0	0	0	0	0.00322202	0	0		0	0	0	0	0	0	0			0	0	0	0	0	0		0	0	0	0	0	0	0		0	0	0	0	0	0	0
1216.08		0	9.96514	0	0	0	0	0		0	0	0	0.0922202	0.140222	0	0		0	0	0	0	0	0	0			0	0	0	0	0	0		0	0	0	0	0	0	0		0	0	0	0	0	0	0
1240.73		0	11.7715	0	0	0	0	0		0	0	0	0.405572	0.523611	0	0		0	0	0	0	0	0	0			0	0	0	0	0	0		0	0	0	0	0	0	0		0	0	0	0	0	0	0
1265.87		0	12.907	0	0	0	0	0		0	0	0	1.02557	1.23073	0	0		0	0	0	0	0	0	0			0	0	0	0	0	0		0	0	0	0	0	0	0		0	0	0	0	0	0	0
1291.53		0	13.1916	0	0	0	0	0		0	0	0	2.01682	2.32177	0	0.132244		0	0	0	0.182682	0	0	0			0	0	0	0	0	0		0	0	0	0	0	0	0		0	0	0	0	0	0	0
1317.71		0	12.5931	0	0	0	0	0		0	0	0	3.40424	3.824	0	0.646652		0	0	0	0.741305	0	0	0			0	0	0	0	0	0		0	0	0	0	0	0	0		0	0	0	0	0	0	0
1344.42		0	11.1601	0	0	0	0	0		0	0	0	5.19428	5.74911	0.135356	1.73992		0	0	0	1.83112	0	0	0			0	0	0.110451	0	0	0		0	0	0	0	0	0	0		0	0	0	0	0	0	0
1371.67		0	9.09814	0	0	0	0	0		0	0	0	7.35955	8.0798	0.682688	3.51001		0	0	0	3.53491	0	0	0.183071			0	0	0.641254	0	0	0		0	0	0	0	0	0	0		0	0	0	0	0	0	0
1399.47		0	6.67835	0	0	0	0	0		0	0	0.211766	9.85761	10.7856	1.84735	6.0098		0	0	0	5.9014	0	0	0.949683			0	0	1.84303	0	0	0		0	0	0	0	0	0	0		0	0	0	0	0	0	0
1427.84		0	4.25454	0	0	0	0	0		0.00708659	0.0145352	1.12604	12.62	13.8123	3.70788	9.21173		0	0	0.364299	8.91664	0	0	2.53918			0	0	3.85486	0.0715803	0	0		0	0	0	0	0	0	0		0	0	0	0	0	0	0
1456.78		0	2.1856	0	0	0	0	0		0.579376	0.691799	3.12806	15.5678	17.0957	6.28763	13.0532		0.246078	0	1.70532	12.5384	0	0	5.11702			0	0	6.76416	0.913168	0	0		0	0	0	0	0	0	0		0	0	0	0	0	0	0
1486.31		0	0.741283	0	0	0	0	0		2.08715	2.45465	6.409	18.6053	20.5547	9.51656	17.4129		1.2655	0	4.38025	16.6749	0.640668	0	8.71549			0	0	10.5642	2.93604	0	0		0	0	0	0	0	0	0		0	0	0	0	0	0	0
1516.43		0	0.0831855	0	0	0	0	0		4.81281	5.62082	11.0722	21.6314	24.1016	13.2867	22.1456		3.47602	0	8.62999	21.2134	2.8897	0	13.3082			0	0	15.2064	6.42193	0.117589	0.391168		0.352037	0	0	0.407686	0	0	0		0	0	0	0	0	0	0
1547.17		0	0	0	0	0	0	0		8.87664	10.3149	17.0657	24.5393	27.6398	17.4316	27.0716		7.09367	0	14.4875	26.0078	7.15919	0.811498	18.7683			0	0.618903	20.5694	11.4233	1.4163	2.07086		1.76995	0	0.386425	2.18303	0.947738	0	0.28263		0	0	0	0	0	0	0
1578.53		0	0	0	0	0	0	0		14.3254	16.5742	24.2702	27.2219	31.0699	21.7644	31.9995		12.2431	1.30409	21.8947	30.8995	13.6223	3.59977	24.9274			0.220791	3.27915	26.5016	17.8938	4.65037	5.678		4.80482	0	2.58861	6.00514	3.92345	1.39322	2.05731		0	0	0.343187	0.613119	0	0	0
1610.52		0	0	0	0	0	0	0		21.0752	24.2825	32.4551	29.5778	34.2921	26.0747	36.7283		18.8862	4.84947	30.6393	35.7146	22.0548	8.72314	31.5525			2.12403	8.66929	32.8036	25.6214	10.0374	11.3975		9.71248	0.771275	7.3503	12.0608	9.37308	4.93703	5.93039		0	0	2.41103	3.09861	1.12026	0	0.748887
1643.17		0	0	0	0	0	0	0		28.9856	33.2575	41.3454	31.5109	37.2079	30.1485	41.058		26.9144	11.2648	40.4458	40.2761	32.0758	16.2084	38.3878			6.7885	17.1577	39.2583	34.3281	17.5693	19.2207		16.6173	3.8895	15.1126	20.3275	17.471	11.0647	12.2452		0.956839	1.51641	7.22058	8.32033	4.90162	2.01308	3.4829
1676.47		0	0	0	0	0	0	0		37.8217	43.2085	50.6014	32.9414	39.727	33.7809	44.8028		36.0998	20.6387	50.9422	44.4109	43.0737	25.5661	45.1501			14.616	28.57	45.6276	43.6372	26.8749	28.8205		25.4145	10.124	25.7963	30.4403	27.9425	19.6672	20.8996		4.19945	5.70786	15.1433	16.4636	11.9592	7.0985	8.7775
1710.45		0	0	0	0	0	0	0		47.3108	53.8023	59.8632	33.8003	41.7646	36.7787	47.79		46.1666	32.8301	61.7225	47.9521	54.3634	36.1219	51.552			25.7166	42.511	51.6695	53.1393	37.4458	39.7465		35.9023	19.8912	39.106	41.9027	40.3351	30.4178	31.6095		10.6566	13.3525	26.2719	27.4318	22.5163	15.8207	16.9211
1745.12		0	0	0	0	0	0	0		57.1252	64.6462	68.7536	34.044	43.2517	38.9861	49.8831		56.7662	47.323	72.3432	50.7555	65.1938	46.9754	57.3155			39.7138	58.2453	57.1482	62.3928	48.5878	51.3728		47.7211	33.0076	54.4044	54.0332	53.937	42.662	43.8106		20.5594	24.5648	40.2326	40.6802	36.1575	27.9345	27.7179
1780.49		0	0	0	0	0	0	0		66.9193	75.33	76.8987	33.6441	44.1289	40.2715	50.9682		67.5255	63.4571	82.3558	52.6919	74.8194	57.1819	62.1761			56.037	74.9189	61.8372	70.9561	59.5573	63.0209		60.4504	49.0437	70.929	66.097	67.9525	55.6348	56.84		33.8435	39.1782	56.4656	55.4979	52.2203	42.8796	40.7762
1816.58		0	0	0	0	0	0	0		76.3326	85.4334	83.9531	32.6044	44.3594	40.562	50.9852		78.0457	80.3704	91.331	53.6715	82.5783	65.8369	65.9123			73.8285	91.5408	65.542	78.4174	69.5946	73.9775		73.5852	67.1892	87.7573	77.3291	81.5089	68.4529	69.9183		49.9629	56.5694	74.1334	70.955	69.6914	59.6405	55.4054
1853.4		0	0	0	0	0	0	0		85.0072	94.5437	89.5957	30.9461	43.9186	39.8176	49.9038		87.9265	97.1432	98.8619	53.6268	87.8822	72.1139	68.3312			92.1364	107.1	68.09	84.3941	77.9708	83.5442		86.5959	86.4986	103.932	86.9857	93.7379	80.2224	82.2472		68.1856	75.9399	92.3072	86.0664	87.4516	77.0594	70.8119
1890.97		0	0	0	0	0	0	0		92.6091	102.286	93.5741	28.7256	42.8097	38.0687	47.7577		96.7869	112.824	104.611	52.5421	90.347	75.4419	69.3105			109.918	120.638	69.3626	88.5869	84.0893	91.1147		98.94	105.866	118.509	94.4318	103.858	90.1205	93.0643		87.5183	96.2481	109.968	99.8415	104.303	93.8538	86.0872
1929.3		0	0	0	0	0	0	0		98.8259	108.315	95.6786	26.0169	41.0498	35.382	44.6134		104.266	126.487	108.287	50.4291	89.7119	75.4172	68.7681			126.13	131.264	69.2729	90.7494	87.4498	96.1559		110.085	124.156	130.592	99.1168	111.167	97.4002	101.659		106.891	116.384	126.097	111.334	119.07	108.754	100.309
1968.4		0	0	0	0	0	0	0		103.404	112.365	95.7984	22.9266	38.6857	31.8942	40.6026		110.064	137.329	109.709	47.3575	85.9951	72.0254	66.7101			139.821	138.3	67.8041	90.7586	87.7949	98.3283		119.551	140.281	139.453	100.709	115.18	101.538	107.483		125.182	135.201	139.759	119.775	130.736	120.648	112.61
2008.3		0	0	0	0	0	0	0		106.129	114.222	93.878	19.5755	35.7786	27.7745	35.8872		113.918	144.643	108.757	43.4258	79.3614	65.4599	63.1893			150.123	141.207	64.9776	88.56	85.0066	97.4078		126.898	153.221	144.476	99.0069	115.549	102.149	110.098		141.298	151.585	150.097	124.518	138.412	128.565	122.188
2049		0	0	0	0	0	0	0		106.871	113.781	89.9792	16.1072	32.4178	23.247	30.6831		115.657	147.969	105.449	38.788	70.2669	56.324	58.3521			156.405	139.77	60.8921	84.2437	79.2658	93.4266		131.796	162.179	145.331	94.0919	112.225	99.1724	109.317		154.279	164.573	156.487	125.227	141.551	131.904	128.439
2090.53		0	0	0	0	0	0	0		105.553	111	84.2232	12.6728	28.7052	18.5564	25.2276		115.166	146.997	99.8747	33.6233	59.3015	45.4036	52.39			158.188	133.957	55.6852	77.973	70.9036	86.5514		133.977	166.504	141.847	86.1939	105.322	92.7159	105.098		163.278	173.318	158.444	121.741	139.806	130.289	130.885
2132.91		0	0	0	0	0	0	0		102.202	105.968	76.8497	9.42714	24.7644	13.9689	19.7857		112.439	141.745	92.2638	28.1532	47.2784	33.7657	45.5773			155.33	124.109	49.568	70.0531	60.5337	77.215		133.325	165.895	134.2	75.831	95.2791	83.2349	97.6885		167.735	177.275	155.816	114.276	133.273	123.831	129.348
2176.14		0	0	0	0	0	0	0		96.9	98.8426	68.1532	6.52047	20.7278	9.74951	14.6267		107.535	132.402	82.9165	22.6146	35.0864	22.5518	38.2231			147.877	110.752	42.7841	60.8537	48.8896	65.9733		129.802	160.248	122.742	63.6516	82.6858	71.3467	87.4851		167.264	176.077	148.63	103.235	122.277	112.894	123.811
2220.25		0	0	0	0	0	0	0		89.8413	89.9089	58.5257	4.07751	16.7378	6.13098	10.0038		100.629	119.505	72.2563	17.2594	23.669	12.8697	30.6879			136.25	94.7538	35.6316	50.8533	36.8777	53.5887		123.538	149.873	108.165	50.5168	68.3985	57.9457	75.151		161.857	169.75	137.282	89.3773	107.59	98.3278	114.598
2265.25		0	0	0	0	0	0	0		81.2722	79.5148	48.3978	2.20054	12.938	3.31182	6.14723		91.9593	103.752	60.7595	12.3373	13.9328	5.69188	23.3461			121.057	77.1235	28.427	40.5699	25.443	40.8972		114.749	135.284	91.3099	37.3569	53.3737	44.0268	61.4628		151.709	158.529	122.35	73.6156	90.182	81.1923	102.2
2311.16		0	0	0	0	0	0	0		71.5372	68.1144	38.2509	0.924209	9.46447	1.38028	3.20729		81.8716	86.123	48.9785	8.06983	6.55071	1.42245	16.5681			103.238	59.0711	21.5033	30.5613	15.4818	28.7985		103.813	117.384	73.264	25.1404	38.6795	30.6803	47.3595		137.416	143.061	104.742	57.0923	71.3455	62.877	87.4125
2358.01		0	0	0	0	0	0	0		61.0228	56.2038	28.5751	0.236183	6.44385	0.345056	1.27353		70.7604	67.705	37.4856	4.64968	1.98106	0	10.7038			83.8684	41.8491	15.1881	21.3809	7.78631	18.1694		91.1829	97.2441	55.1914	14.7902	25.38	18.9733	33.8164		119.76	124.187	85.5034	41.0104	52.4746	44.8639	71.159
2405.8		0	0	0	0	0	0	0		50.179	44.3334	19.8346	0	3.97	0	0.267499		59.0975	49.7044	26.8467	2.1784	0.0208204	0	6.01639			64.2119	26.6459	9.76613	13.5114	2.74561	9.70631		77.4379	76.1897	38.2976	6.976	14.3837	9.75172	21.7693		99.8531	103.081	65.8742	26.5509	35.01	28.6293	54.541
2454.57		0	0	0	0	0	0	0		39.4749	33.061	12.4557	0	2.11276	0	0		47.3801	33.3246	17.5964	0.692095	0	0	2.6994			45.5661	14.5249	5.48074	7.36414	0.430304	3.93299		63.2051	55.617	23.7349	2.14296	6.4302	3.64258	12.0628		78.9292	81.0446	47.1337	14.794	20.3152	15.5263	38.6971
2504.32		0	0	0	0	0	0	0		29.3842	22.9124	6.72845	0	0.876031	0	0		36.1241	19.607	10.1401	0.0506504	0	0	0.745128			29.1475	6.07422	2.44772	3.12269	0	0.831827		49.166	36.914	12.3681	0.0550839	1.70716	0.579703	5.18834		58.3649	59.5169	30.4993	6.40024	9.35073	6.36481	24.7056
2555.08		0	0	0	0	0	0	0		20.363	14.3683	2.8401	0	0.220824	0	0		25.8348	9.41645	4.77923	0	0	0	0.0101538			16.0403	1.51114	0.692594	0.807337	0	0		36.0034	21.3714	4.80995	0	0	0	1.35994		39.5365	39.9328	17.0684	1.69001	2.7264	1.50625	13.5313
2606.87		0	0	0	0	0	0	0		12.784	7.75186	0.692544	0	0	0	0		16.949	3.03719	1.51836	0	0	0	0			6.84068	0	0	0	0	0		24.3406	9.85774	0.912635	0	0	0	0		23.6446	23.5307	7.48338	0	0	0	5.7106
2659.7		0	0	0	0	0	0	0		6.95044	3.26828	0	0	0	0	0		9.84107	0.329851	0.162052	0	0	0	0			1.77052	0	0	0	0	0		14.7341	2.89564	0	0	0	0	0		11.6955	11.3378	2.03234	0	0	0	1.44677
2713.61		0	0	0	0	0	0	0		2.96164	0.796231	0	0	0	0	0		4.69682	0	0	0	0	0	0			0	0	0	0	0	0		7.52044	0	0	0	0	0	0		4.0534	3.69042	0	0	0	0	0
2768.62		0	0	0	0	0	0	0		0.778197	0	0	0	0	0	0		1.5712	0	0	0	0	0	0			0	0	0	0	0	0		2.87655	0	0	0	0	0	0		0.614657	0.422346	0	0	0	0	0
2824.73		0	0	0	0	0	0	0		0	0	0	0	0	0	0		0.174825	0	0	0	0	0	0			0	0	0	0	0	0		0.547714	0	0	0	0	0	0		0	0	0	0	0	0	0
2881.99		0	0	0	0	0	0	0		0	0	0	0	0	0	0		0	0	0	0	0	0	0			0	0	0	0	0	0		0	0	0	0	0	0	0		0	0	0	0	0	0	0
2940.4		0	0	0	0	0	0	0		0	0	0	0	0	0	0		0	0	0	0	0	0	0			0	0	0	0	0	0		0	0	0	0	0	0	0		0	0	0	0	0	0	0
3000		0	0	0	0	0	0	0		0	0	0	0	0	0	0		0	0	0	0	0	0	0			0	0	0	0	0	0		0	0	0	0	0	0	0		0	0	0	0	0	0	0

## Sheet: HT goat's milk
Time (x axis)
0.999971	T0	0	***********	0	0	0	0	T3C	0	0	0	0	0	0	T4	0	0	0	0	0	0	T5	0	0	0	0	0	0	T6	0	0	0	0	0	0	T7	0	0	0	0	0	0
1.02024		0		0	0	0	0		0	0	0	0	0	0		0	0	0	0	0	0		0	0	0	0	0	0		0	0	0	0	0	0		0	0	0	0	0	0
1.04092		0		0	0	0	0		0	0	0	0	0	0		0	0	0	0	0	0		0	0	0	0	0	0		0	0	0	0	0	0		0	0	0	0	0	0
1.06202		0		0	0	0	0		0	0	0	0	0	0		0	0	0	0	0	0		0	0	0	0	0	0		0	0	0	0	0	0		0	0	0	0	0	0
1.08354		0		0	0	0	0		0	0	0	0	0	0		0	0	0	0	0	0		0	0	0	0	0	0		0	0	0	0	0	0		0	0	0	0	0	0
1.1055		0		0	0	0	0		0	0	0	0	0	0		0	0	0	0	0	0		0	0	0	0	0	0		0	0	0	0	0	0		0	0	0	0	0	0
1.12791		0		0	0	0	0		0	0	0	0	0	0		0	0	0	0	0	0		0	0	0	0	0	0		0	0	0	0	0	0		0	0	0	0	0	0
1.15077		0		0	0	0	0		0	0	0	0	0	0		0	0	0	0	0	0		0	0	0	0	0	0		0	0	0	0	0	0		0	0	0	0	0	0
1.1741		0		0	0	0	0		0	0	0	0	0	0		0	0	0	0	0	0		0	0	0	0	0	0		0	0	0	0	0	0		0	0	0	0	0	0
1.19789		0		0	0	0	0		0	0	0	0	0	0		0	0	0	0	0	0		0	0	0	0	0	0		0	0	0	0	0	0		0	0	0	0	0	0
1.22217		0		0	0	0	0		0	0	0	0	0	0		0	0	0	0	0	0		0	0	0	0	0	0		0	0	0	0	0	0		0	0	0	0	0	0
1.24695		0		0	0	0	0		0	0	0	0	0	0		0	0	0	0	0	0		0	0	0	0	0	0		0	0	0	0	0	0		0	0	0	0	0	0
1.27222		0		0	0	0	0		0	0	0	0	0	0		0	0	0	0	0	0		0	0	0	0	0	0		0	0	0	0	0	0		0	0	0	0	0	0
1.29801		0		0	0	0	0		0	0	0	0	0	0		0	0	0	0	0	0		0	0	0	0	0	0		0	0	0	0	0	0		0	0	0	0	0	0
1.32432		0		0	0	0	0		0	0	0	0	0	0		0	0	0	0	0	0		0	0	0	0	0	0		0	0	0	0	0	0		0	0	0	0	0	0
1.35116		0		0	0	0	0		0	0	0	0	0	0		0	0	0	0	0	0		0	0	0	0	0	0		0	0	0	0	0	0		0	0	0	0	0	0
1.37854		0		0	0	0	0		0	0	0	0	0	0		0	0	0	0	0	0		0	0	0	0	0	0		0	0	0	0	0	0		0	0	0	0	0	0
1.40649		0		0	0	0	0		0	0	0	0	0	0		0	0	0	0	0	0		0	0	0	0	0	0		0	0	0	0	0	0		0	0	0	0	0	0
1.43499		0		0	0	0	0		0	0	0	0	0	0		0	0	0	0	0	0		0	0	0	0	0	0		0	0	0	0	0	0		0	0	0	0	0	0
1.46408		0		0	0	0	0		0	0	0	0	0	0		0	0	0	0	0	0		0	0	0	0	0	0		0	0	0	0	0	0		0	0	0	0	0	0
1.49375		0		0	0	0	0		0	0	0	0	0	0		0	0	0	0	0	0		0	0	0	0	0	0		0	0	0	0	0	0		0	0	0	0	0	0
1.52403		0		0	0	0	0		0	0	0	0	0	0		0	0	0	0	0	0		0	0	0	0	0	0		0	0	0	0	0	0		0	0	0	0	0	0
1.55492		0		0	0	0	0		0	0	0	0	0	0		0	0	0	0	0	0		0	0	0	0	0	0		0	0	0	0	0	0		0	0	0	0	0	0
1.58644		0		0	0	0	0		0	0	0	0	0	0		0	0	0	0	0	0		0	0	0	0	0	0		0	0	0	0	0	0		0	0	0	0	0	0
1.61859		0		0	0	0	0		0	0	0	0	0	0		0	0	0	0	0	0		0	0	0	0	0	0		0	0	0	0	0	0		0	0	0	0	0	0
1.6514		0		0	0	0	0		0	0	0	0	0	0		0	0	0	0	0	0		0	0	0	0	0	0		0	0	0	0	0	0		0	0	0	0	0	0
1.68487		0		0	0	0	0		0	0	0	0	0	0		0	0	0	0	0	0		0	0	0	0	0	0		0	0	0	0	0	0		0	0	0	0	0	0
1.71902		0		0	0	0	0		0	0	0	0	0	0		0	0	0	0	0	0		0	0	0	0	0	0		0	0	0	0	0	0		0	0	0	0	0	0
1.75386		0		0	0	0	0		0	0	0	0	0	0		0	0	0	0	0	0		0	0	0	0	0	0		0	0	0	0	0	0		0	0	0	0	0	0
1.78941		0		0	0	0	0		0	0	0	0	0	0		0	0	0	0	0	0		0	0	0	0	0	0		0	0	0	0	0	0		0	0	0	0	0	0
1.82568		0		0	0	0	0		0	0	0	0	0	0		0	0	0	0	0	0		0	0	0	0	0	0		0	0	0	0	0	0		0	0	0	0	0	0
1.86269		0		0	0	0	0		0	0	0	0	0	0		0	0	0	0	0	0		0	0	0	0	0	0		0	0	0	0	0	0		0	0	0	0	0	0
1.90044		0		0	0	0	0		0	0	0	0	0	0		0	0	0	0	0	0		0	0	0	0	0	0		0	0	0	0	0	0		0	0	0	0	0	0
1.93896		0		0	0	0	0		0	0	0	0	0	0		0	0	0	0	0	0		0	0	0	0	0	0		0	0	0	0	0	0		0	0	0	0	0	0
1.97826		0		0	0	0	0		0	0	0	0	0	0		0	0	0	0	0	0		0	0	0	0	0	0		0	0	0	0	0	0		0	0	0	0	0	0
2.01836		0		0	0	0	0		0	0	0	0	0	0		0	0	0	0	0	0		0	0	0	0	0	0		0	0	0	0	0	0		0	0	0	0	0	0
2.05927		0		0	0	0	0		0	0	0	0	0	0		0	0	0	0	0	0		0	0	0	0	0	0		0	0	0	0	0	0		0	0	0	0	0	0
2.101		0		0	0	0	0		0	0	0	0	0	0		0	0	0	0	0	0		0	0	0	0	0	0		0	0	0	0	0	0		0	0	0	0	0	0
2.14359		0		0	0	0	0		0	0	0	0	0	0		0	0	0	0	0	0		0	0	0	0	0	0		0	0	0	0	0	0		0	0	0	0	0	0
2.18704		0		0	0	0	0		0	0	0	0	0	0		0	0	0	0	0	0		0	0	0	0	0	0		0	0	0	0	0	0		0	0	0	0	0	0
2.23137		0		0	0	0	0		0	0	0	0	0	0		0	0	0	0	0	0		0	0	0	0	0	0		0	0	0	0	0	0		0	0	0	0	0	0
2.27659		0		0	0	0	0		0	0	0	0	0	0		0	0	0	0	0	0		0	0	0	0	0	0		0	0	0	0	0	0		0	0	0	0	0	0
2.32274		0		0	0	0	0		0	0	0	0	0	0		0	0	0	0	0	0		0	0	0	0	0	0		0	0	0	0	0	0		0	0	0	0	0	0
2.36982		0		0	0	0	0		0	0	0	0	0	0		0	0	0	0	0	0		0	0	0	0	0	0		0	0	0	0	0	0		0	0	0	0	0	0
2.41785		0		0	0	0	0		0	0	0	0	0	0		0	0	0	0	0	0		0	0	0	0	0	0		0	0	0	0	0	0		0	0	0	0	0	0
2.46686		0		0	0	0	0		0	0	0	0	0	0		0	0	0	0	0	0		0	0	0	0	0	0		0	0	0	0	0	0		0	0	0	0	0	0
2.51686		0		0	0	0	0		0	0	0	0	0	0		0	0	0	0	0	0		0	0	0	0	0	0		0	0	0	0	0	0		0	0	0	0	0	0
2.56787		0		0	0	0	0		0	0	0	0	0	0		0	0	0	0	0	0		0	0	0	0	0	0		0	0	0	0	0	0		0	0	0	0	0	0
2.61992		0		0	0	0	0		0	0	0	0	0	0		0	0	0	0	0	0		0	0	0	0	0	0		0	0	0	0	0	0		0	0	0	0	0	0
2.67302		0		0	0	0	0		0	0	0	0	0	0		0	0	0	0	0	0		0	0	0	0	0	0		0	0	0	0	0	0		0	0	0	0	0	0
2.7272		0		0	0	0	0		0	0	0	0	0	0		0	0	0	0	0	0		0	0	0	0	0	0		0	0	0	0	0	0		0	0	0	0	0	0
2.78248		0		0	0	0	0		0	0	0	0	0	0		0	0	0	0	0	0		0	0	0	0	0	0		0	0	0	0	0	0		0	0	0	0	0	0
2.83887		0		0	0	0	0		0	0	0	0	0	0		0	0	0	0	0	0		0	0	0	0	0	0		0	0	0	0	0	0		0	0	0	0	0	0
2.89641		0		0	0	0	0		0	0	0	0	0	0		0	0	0	0	0	0		0	0	0	0	0	0		0	0	0	0	0	0		0	0	0	0	0	0
2.95512		0		0	0	0	0		0	0	0	0	0	0		0	0	0	0	0	0		0	0	0	0	0	0		0	0	0	0	0	0		0	0	0	0	0	0
3.01502		0		0	0	0	0		0	0	0	0	0	0		0	0	0	0	0	0		0	0	0	0	0	0		0	0	0	0	0	0		0	0	0	0	0	0
3.07613		0		0	0	0	0		0	0	0	0	0	0		0	0	0	0	0	0		0	0	0	0	0	0		0	0	0	0	0	0		0	0	0	0	0	0
3.13848		0		0	0	0	0		0	0	0	0	0	0		0	0	0	0	0	0		0	0	0	0	0	0		0	0	0	0	0	0		0	0	0	0	0	0
3.20209		0		0	0	0	0		0	0	0	0	0	0		0	0	0	0	0	0		0	0	0	0	0	0		0	0	0	0	0	0		0	0	0	0	0	0
3.26699		0		0	0	0	0		0	0	0	0	0	0		0	0	0	0	0	0		0	0	0	0	0	0		0	0	0	0	0	0		0	0	0	0	0	0
3.33321		0		0	0	0	0		0	0	0	0	0	0		0	0	0	0	0	0		0	0	0	0	0	0		0	0	0	0	0	0		0	0	0	0	0	0
3.40077		0		0	0	0	0		0	0	0	0	0	0		0	0	0	0	0	0		0	0	0	0	0	0		0	0	0	0	0	0		0	0	0	0	0	0
3.4697		0		0	0	0	0		0	0	0	0	0	0		0	0	0	0	0	0		0	0	0	0	0	0		0	0	0	0	0	0		0	0	0	0	0	0
3.54003		0		0	0	0	0		0	0	0	0	0	0		0	0	0	0	0	0		0	0	0	0	0	0		0	0	0	0	0	0		0	0	0	0	0	0
3.61178		0		0	0	0	0		0	0	0	0	0	0		0	0	0	0	0	0		0	0	0	0	0	0		0	0	0	0	0	0		0	0	0	0	0	0
3.68498		0		0	0	0	0		0	0	0	0	0	0		0	0	0	0	0	0		0	0	0	0	0	0		0	0	0	0	0	0		0	0	0	0	0	0
3.75967		0		0	0	0	0		0	0	0	0	0	0		0	0	0	0	0	0		0	0	0	0	0	0		0	0	0	0	0	0		0	0	0	0	0	0
3.83588		0		0	0	0	0		0	0	0	0	0	0		0	0	0	0	0	0		0	0	0	0	0	0		0	0	0	0	0	0		0	0	0	0	0	0
3.91363		0		0	0	0	0		0	0	0	0	0	0		0	0	0	0	0	0		0	0	0	0	0	0		0	0	0	0	0	0		0	0	0	0	0	0
3.99295		0		0	0	0	0		0	0	0	0	0	0		0	0	0	0	0	0		0	0	0	0	0	0		0	0	0	0	0	0		0	0	0	0	0	0
4.07388		0		0	0	0	0		0	0	0	0	0	0		0	0	0	0	0	0		0	0	0	0	0	0		0	0	0	0	0	0		0	0	0	0	0	0
4.15646		0		0	0	0	0		0	0	0	0	0	0		0	0	0	0	0	0		0	0	0	0	0	0		0	0	0	0	0	0		0	0	0	0	0	0
4.2407		0		0	0	0	0		0	0	0	0	0	0		0	0	0	0	0	0		0	0	0	0	0	0		0	0	0	0	0	0		0	0	0	0	0	0
4.32666		0		0	0	0	0		0	0	0	0	0	0		0	0	0	0	0	0		0	0	0	0	0	0		0	0	0	0	0	0		0	0	0	0	0	0
4.41435		0		0	0	0	0		0	0	0	0	0	0		0	0	0	0	0	0		0	0	0	0	0	0		0	0	0	0	0	0		0	0	0	0	0	0
4.50382		0		0	0	0	0		0	0	0	0	0	0		0	0	0	0	0	0		0	0	0	0	0	0		0	0	0	0	0	0		0	0	0	0	0	0
4.59511		0		0	0	0	0		0	0	0	0	0	0		0	0	0	0	0	0		0	0	0	0	0	0		0	0	0	0	0	0		0	0	0	0	0	0
4.68825		0		0	0	0	0		0	0	0	0	0	0		0	0	0	0	0	0		0	0	0	0	0	0		0	0	0	0	0	0		0	0	0	0	0	0
4.78327		0		0	0	0	0		0	0	0	0	0	0		0	0	0	0	0	0		0	0	0	0	0	0		0	0	0	0	0	0		0	0	0	0	0	0
4.88022		0		0	0	0	0		0	0	0	0	0	0		0	0	0	0	0	0		0	0	0	0	0	0		0	0	0	0	0	0		0	0	0	0	0	0
4.97914		0		0	0	0	0		0	0	0	0	0	0		0	0	0	0	0	0		0	0	0	0	0	0		0	0	0	0	0	0		0	0	0	0	0	0
5.08006		0		0	0	0	0		0	0	0	0	0	0		0	0	0	0	0	0		0	0	0	0	0	0		0	0	0	0	0	0		0	0	0	0	0	0
5.18303		0		0	0	0	0		0	0	0	0	0	0		0	0	0	0	0	0		0	0	0	0	0	0		0	0	0	0	0	0		0	0	0	0	0	0
5.28808		0		0	0	0	0		0	0	0	0	0	0		0	0	0	0	0	0		0	0	0	0	0	0		0	0	0	0	0	0		0	0	0	0	0	0
5.39527		0		0	0	0	0		0	0	0	0	0	0		0	0	0	0	0	0		0	0	0	0	0	0		0	0	0	0	0	0		0	0	0	0	0	0
5.50462		0		0	0	0	0		0	0	0	0	0	0		0	0	0	0	0	0		0	0	0	0	0	0		0	0	0	0	0	0		0	0	0	0	0	0
5.61619		0		0	0	0	0		0	0	0	0	0	0		0	0	0	0	0	0		0	0	0	0	0	0		0	0	0	0	0	0		0	0	0	0	0	0
5.73003		0		0	0	0	0		0	0	0	0	0	0		0	0	0	0	0	0		0	0	0	0	0	0		0	0	0	0	0	0		0	0	0	0	0	0
5.84617		0		0	0	0	0		0	0	0	0	0	0		0	0	0	0	0	0		0	0	0	0	0	0		0	0	0	0	0	0		0	0	0	0	0	0
5.96466		0		0	0	0	0		0	0	0	0	0	0		0	0	0	0	0	0		0	0	0	0	0	0		0	0	0	0	0	0		0	0	0	0	0	0
6.08556		0		0	0	0	0		0	0	0	0	0	0		0	0	0	0	0	0		0	0	0	0	0	0		0	0	0	0	0	0		0	0	0	0	0	0
6.2089		0		0	0	0	0		0	0	0	0	0	0		0	0	0	0	0	0		0	0	0	0	0	0		0	0	0	0	0	0		0	0	0	0	0	0
6.33475		0		0	0	0	0		0	0	0	0	0	0		0	0	0	0	0	0		0	0	0	0	0	0		0	0	0	0	0	0		0	0	0	0	0	0
6.46315		0		0	0	0	0		0	0	0	0	0	0		0	0	0	0	0	0		0	0	0	0	0	0		0	0	0	0	0	0		0	0	0	0	0	0
6.59415		0		0	0	0	0		0	0	0	0	0	0		0	0	0	0	0	0		0	0	0	0	0	0		0	0	0	0	0	0		0	0	0	0	0	0
6.7278		0		0	0	0	0		0	0	0	0	0	0		0	0	0	0	0	0		0	0	0	0	0	0		0	0	0	0	0	0		0	0	0	0	0	0
6.86417		0		0	0	0	0		0	0	0	0	0	0		0	0	0	0	0	0		0	0	0	0	0	0		0	0	0	0	0	0		0	0	0	0	0	0
7.0033		0		0	0	0	0		0	0	0	0	0	0		0	0	0	0	0	0		0	0	0	0	0	0		0	0	0	0	0	0		0	0	0	0	0	0
7.14525		0		0	0	0	0		0	0	0	0	0	0		0	0	0	0	0	0		0	0	0	0	0	0		0	0	0	0	0	0		0	0	0	0	0	0
7.29007		0		0	0	0	0		0	0	0	0	0	0		0	0	0	0	0	0		0	0	0	0	0	0		0	0	0	0	0	0		0	0	0	0	0	0
7.43783		0		0	0	0	0		0	0	0	0	0	0		0	0	0	0	0	0		0	0	0	0	0	0		0	0	0	0	0	0		0	0	0	0	0	0
7.58859		0		0	0	0	0		0	0	0	0	0	0		0	0	0	0	0	0		0	0	0	0	0	0		0	0	0	0	0	0		0	0	0	0	0	0
7.7424		0		0	0	0	0		0	0	0	0	0	0		0	0	0	0	0	0		0	0	0	0	0	0		0	0	0	0	0	0		0	0	0	0	0	0
7.89933		0		0	0	0	0		0	0	0	0	0	0		0	0	0	0	0	0		0	0	0	0	0	0		0	0	0	0	0	0		0	0	0	0	0	0
8.05944		0		0	0	0	0		0	0	0	0	0	0		0	0	0	0	0	0		0	0	0	0	0	0		0	0	0	0	0	0		0	0	0	0	0	0
8.22279		0		0	0	0	0		0	0	0	0	0	0		0	0	0	0	0	0		0	0	0	0	0	0		0	0	0	0	0	0		0	0	0	0	0	0
8.38945		0		0	0	0	0		0	0	0	0	0	0		0	0	0	0	0	0		0	0	0	0	0	0		0	0	0	0	0	0		0	0	0	0	0	0
8.5595		0		0	0	0	0		0	0	0	0	0	0		0	0	0	0	0	0		0	0	0	0	0	0		0	0	0	0	0	0		0	0	0	0	0	0
8.73299		0		0	0	0	0		0	0	0	0	0	0		0	0	0	0	0	0		0	0	0	0	0	0		0	0	0	0	0	0		0	0	0	0	0	0
8.90999		0		0	0	0	0		0	0	0	0	0	0		0	0	0	0	0	0		0	0	0	0	0	0		0	0	0	0	0	0		0	0	0	0	0	0
9.09059		0		0	0	0	0		0	0	0	0	0	0		0	0	0	0	0	0		0	0	0	0	0	0		0	0	0	0	0	0		0	0	0	0	0	0
9.27484		0		0	0	0	0		0	0	0	0	0	0		0	0	0	0	0	0		0	0	0	0	0	0		0	0	0	0	0	0		0	0	0	0	0	0
9.46283		0		0	0	0	0		0	0	0	0	0	0		0	0	0	0	0	0		0	0	0	0	0	0		0	0	0	0	0	0		0	0	0	0	0	0
9.65463		0		0	0	0	0		0	0	0	0	0	0		0	0	0	0	0	0		0	0	0	0	0	0		0	0	0	0	0	0		0	0	0	0	0	0
9.85032		0		0	0	0	0		0	0	0	0	0	0		0	0	0	0	0	0		0	0	0	0	0	0		0	0	0	0	0	0		0	0	0	0	0	0
10.05		0		0	0	0	0		0	0	0	0	0	0		0	0	0	0	0	0		0	0	0	0	0	0		0	0	0	0	0	0		0	0	0	0	0	0
10.2537		0		0	0	0	0		0	0	0	0	0	0		0	0	0	0	0	0		0	0	0	0	0	0		0	0	0	0	0	0		0	0	0	0	0	0
10.4615		0		0	0	0	0		0	0	0	0	0	0		0	0	0	0	0	0		0	0	0	0	0	0		0	0	0	0	0	0		0	0	0	0	0	0
10.6735		0		0	0	0	0		0	0	0	0	0	0		0	0	0	0	0	0		0	0	0	0	0	0		0	0	0	0	0	0		0	0	0	0	0	0
10.8899		0		0	0	0	0		0	0	0	0	0	0		0	0	0	0	0	0		0	0	0	0	0	0		0	0	0	0	0	0		0	0	0	0	0	0
11.1106		0		0	0	0	0		0	0	0	0	0	0		0	0	0	0	0	0		0	0	0	0	0	0		0	0	0	0	0	0		0	0	0	0	0	0
11.3358		0		0	0	0	0		0	0	0	0	0	0		0	0	0	0	0	0		0	0	0	0	0	0		0	0	0	0	0	0		0	0	0	0	0	0
11.5656		0		0	0	0	0		0	0	0	0	0	0		0	0	0	0	0	0		0	0	0	0	0	0		0	0	0	0	0	0		0	0	0	0	0	0
11.8		0		0	0	0	0		0	0	0	0	0	0		0	0	0	0	0	0		0	0	0	0	0	0		0	0	0	0	0	0		0	0	0	0	0	0
12.0392		0		0	0	0	0		0	0	0	0	0	0		0	0	0	0	0	0		0	0	0	0	0	0		0	0	0	0	0	0		0	0	0	0	0	0
12.2832		0		0	0	0	0		0	0	0	0	0	0		0	0	0	0	0	0		0	0	0	0	0	0		0	0	0	0	0	0		0	0	0	0	0	0
12.5321		0		0	0	0	0		0	0	0	0	0	0		0	0	0	0	0	0		0	0	0	0	0	0		0	0	0	0	0	0		0	0	0	0	0	0
12.7861		0		0	0	0	0		0	0	0	0	0	0		0	0	0	0	0	0		0	0	0	0	0	0		0	0	0	0	0	0		0	0	0	0	0	0
13.0453		0		0	0	0	0		0	0	0	0	0	0		0	0	0	0	0	0		0	0	0	0	0	0		0	0	0	0	0	0		0	0	0	0	0	0
13.3097		0		0	0	0	0		0	0	0	0	0	0		0	0	0	0	0	0		0	0	0	0	0	0		0	0	0	0	0	0		0	0	0	0	0	0
13.5795		0		0	0	0	0		0	0	0	0	0	0		0	0	0	0	0	0		0	0	0	0	0	0		0	0	0	0	0	0		0	0	0	0	0	0
13.8547		0		0	0	0	0		0	0	0	0	0	0		0	0	0	0	0	0		0	0	0	0	0	0		0	0	0	0	0	0		0	0	0	0	0	0
14.1355		0		0	0	0	0		0	0	0	0	0	0		0	0	0	0	0	0		0	0	0	0	0	0		0	0	0	0	0	0		0	0	0	0	0	0
14.422		0		0	0	0	0		0	0	0	0	0	0		0	0	0	0	0	0		0	0	0	0	0	0		0	0	0	0	0	0		0	0	0	0	0	0
14.7144		0		0	0	0	0		0	0	0	0	0	0		0	0	0	0	0	0		0	0	0	0	0	0		0	0	0	0	0	0		0	0	0	0	0	0
15.0126		0		0	0	0	0		0	0	0	0	0	0		0	0	0	0	0	0		0	0	0	0	0	0		0	0	0	0	0	0		0	0	0	0	0	0
15.3169		0		0	0	0	0		0	0	0	0	0	0		0	0	0	0	0	0		0	0	0	0	0	0		0	0	0	0	0	0		0	0	0	0	0	0
15.6273		0		0	0	0	0		0	0	0	0	0	0		0	0	0	0	0	0		0	0	0	0	0	0		0	0	0	0	0	0		0	0	0	0	0	0
15.9441		0		0	0	0	0		0	0	0	0	0	0		0	0	0	0	0	0		0	0	0	0	0	0		0	0	0	0	0	0		0	0	0	0	0	0
16.2673		0		0	0	0	0		0	0	0	0	0	0		0	0	0	0	0	0		0	0	0	0	0	0		0	0	0	0	0	0		0	0	0	0	0	0
16.597		0		0	0	0	0		0	0	0	0	0	0		0	0	0	0	0	0		0	0	0	0	0	0		0	0	0	0	0	0		0	0	0	0	0	0
16.9334		0		0	0	0	0		0	0	0	0	0	0		0	0	0	0	0	0		0	0	0	0	0	0		0	0	0	0	0	0		0	0	0	0	0	0
17.2766		0		0	0	0	0		0	0	0	0	0	0		0	0	0	0	0	0		0	0	0	0	0	0		0	0	0	0	0	0		0	0	0	0	0	0
17.6268		0		0	0	0	0		0	0	0	0	0	0		0	0	0	0	0	0		0	0	0	0	0	0		0	0	0	0	0	0		0	0	0	0	0	0
17.984		0		0	0	0	0		0	0	0	0	0	0		0	0	0	0	0	0		0	0	0	0	0	0		0	0	0	0	0	0		0	0	0	0	0	0
18.3485		0.312098		0	0	0	0		0	0	0	0	0	0		0	0	0	0	0	0		0	0	0	0	0	0		0	0	0	0	0	0		0	0	0	0	0	0
18.7204		0.69843		0	0	0	0		0	0	0	0	0	0		0	0	0	0	0	0		0	0	0	0	0	0		0	0	0	0	0	0		0	0	0	0	0	0
19.0999		0.447267		0	0	0	0		0	0	0	0	0	0		0	0	0	0	0	0		0	0	0	0	0	0		0	0	0	0	0	0		0	0	0	0	0	0
19.487		0		0	0	0	0		0	0	0	0	0	0		0	0	0	0	0	0		0	0	0	0	0	0		0	0	0	0	0	0		0	0	0	0	0	0
19.882		0		0	0	0	0		0	0	0	0	0	0		0	0	0	0	0	0		0	0	0	0	0	0		0	0	0	0	0	0		0	0	0	0	0	0
20.285		0		0	0	0	0		0	0	0	0	0	0		0	0	0	0	0	0		0	0	0	0	0	0		0	0	0	0	0	0		0	0	0	0	0	0
20.6961		0		0	0	0	0		0	0	0	0	0	0		0	0	0	0	0	0		0	0	0	0	0	0		0	0	0	0	0	0		0	0	0	0	0	0
21.1156		0		0	0	0	0		0	0	0	0	0	0		0	0	0	0	0	0		0	0	0	0	0	0		0	0	0	0	0	0		0	0	0	0	0	0
21.5436		0		0	0	0.297821	0		0	0	0	0	0	0		0	0	0	0	0	0		0	0	0	0	0	0		0	0	0	0	0	0		0	0	0	0	0	0
21.9803		0		0	0	0.658505	0		0	0	0	0	0	0		0	0	0	0	0	0		0	0	0	0	0	0		0	0	0	0	0	0		0	0	0	0	0	0
22.4258		0		0	0	0.757972	0		0	0	0	0	0	0		0	0	0	0	0	0		0	0	0	0	0	0		0	0	0	0	0	0		0	0	0	0	0	0
22.8803		0		0	0.0244948	0.557297	0		0	0	0	0	0	0		0	0	0	0	0	0		0	0	0	0	0	0		0	0	0	0	0	0		0	0	0	0	0	0
23.3441		0		0	0.566256	0.208809	0		0	0	0	0	0	0		0	0	0	0	0	0		0	0	0	0	0	0		0	0	0	0	0	0		0	0	0	0	0	0
23.8172		0		0	1.17558	0	0		0	0	0	0	0	0		0	0	0	0	0	0		0	0	0	0	0	0		0	0	0	0	0	0		0	0	0	0	0	0
24.3		0		0	1.36781	0	0		0	0	0	0	0	0		0	0	0	0	0	0		0	0	0	0	0	0		0	0	0	0	0	0		0	0	0	0	0	0
24.7925		0		0	1.06768	0	0.394531		0	0	0	0	0	0		0	0	0	0	0	0		0	0	0	0	0	0		0	0	0	0	0	0		0	0	0	0	0	0
25.295		0		0	0.458978	0	1.74827		0	0	0	0	0	0		0	0	0	0	0	0		0	0	0	0	0	0		0	0	0	0	0	0		0	0	0	0	0	0
25.8077		0		0	0	0	2.71473		0	0	0	0	0	0		0	0	0	0	0	0		0	0	0	0	0	0		0	0	0	0	0	0		0	0	0	0	0	0
26.3308		0		0	0	0	2.25504		0	0	0	0	0	0		0	0	0	0	0	0		0	0	0	0	0	0		0	0	0	0	0	0		0	0	0	0	0	0
26.8645		0		0	0	0	0.955551		0	0	0	0	0	0		0	0	0	0	0	0		0	0.0799737	0	0	0	0		0	0	0	0	0	0		0	0	0	0	0	0
27.409		0		0	0	0	0		0	0	0	0	0	0		0	0	0	0	0	0		0	0.332844	0	0	0	0		0	0	0	0	0	0		0	0	0	0	0	0
27.9645		0		0	0	0	0		0	0	0	0	0	0		0	0	0	0	0	0		0	0.787876	0	0	0	0		0	0	0	0	0	0		0	0	0	0	0	0
28.5313		0		0	0	0	0		0	0	0	0	0	0		0	0	0	0	0	0		0	1.45023	0	0	0	0		0	0	0	0	0	0		0	0	0	0	0	0
29.1096		0		0	0	0	0		0	0	0	0	0	0		0	0	0	0	0	0		0	2.29019	0	0	0	0		0	0	0	0	0	0		0	0	0	0	0	0
29.6996		0		0	0	0	0		0	0	0	0	0	0		0	0	0	0	0	0		0	3.26632	0	0	0	0		0	0	0	0	0	0		0	0.160323	0	0	0	0
30.3016		0		0	0	0	0		0	0	0	0	0	0		0	0	0	0	0	0		0	4.32326	0	0	0	0		0	0	0	0	0	0		0	0.650875	0	0	0	0
30.9158		0		0	0	0	0		0	0	0	0	0	0		0	0	0	0	0	0		0	5.40265	0	0	0	0		0.0199721	0.0475593	0	0	0	0		0	1.5686	0	0	0	0
31.5424		0		0	0	0	0		0	0	0	0	0	0		0	0	0	0	0	0		0	6.4466	0	0	0	0		0.0908473	0.352994	0.00120662	0	0	0		0	2.90422	0	0	0	0
32.1817		0		0	0	0	0		0	0	0	0	0	0		0	0	0	0	0	0		0	7.39995	0	0	0.0153198	0		0.226258	1.04955	0.0842981	0	0	0		0	4.61191	0	0	0	0
32.834		0		0	0	0	0		0	0	0	0	0	0		0	0	0	0	0	0		0	8.21689	0	0	0.0513359	0		0.416032	2.15449	0.256725	0	0	0		0	6.60007	0	0	0	0.0158441
33.4995		0		0	0	0	0		0	0	0	0	0	0		0	0	0	0	0	0		0	8.85766	0	0	0.107185	0		0.642577	3.64332	0.503127	0	0	0		0	8.76519	0	0	0	0.132214
34.1785		0		0	0	0	0		0	0	0	0	0	0		0	0	0	0	0	0		0	9.29636	0	0	0.175766	0		0.880795	5.43529	0.784267	0	0	0.00790692		0	10.9971	0	0	0	0.406034
34.8713		0		0	0	0	0		0	0	0	0	0	0		0	0	0	0	0	0		0	9.51452	0	0	0.249296	0		1.10474	7.43283	1.05722	0	0	0.0599656		0	13.1891	0	0	0.0859517	0.882794
35.5781		0		0	0	0	0		0	0	0	0	0	0		0	0	0	0	0	0		0	9.50873	0	0	0.322312	0		1.29124	9.52307	1.28354	0	0	0.181883		0	15.2503	0	0	0.375552	1.58921
36.2992		0		0	0	0	0		0	0	0	0	0	0		0	0	0	0	0	0		0	9.2829	0	0	0.391808	0		1.42012	11.5928	1.431	0	0	0.395602		0	17.1012	0	0	0.963223	2.54434
37.0349		0		0	0	0	0		0	0	0	0	0	0		0	0	0	0	0	0		0	8.8547	0	0	0.461374	0		1.4794	13.5391	1.4842	0	0	0.717861		0	18.6886	0	0.0416132	1.9038	3.75475
37.7856		0		0	0	0	0		0	0	0	0	0	0		0	0	0	0	0	0		0	8.24806	0	0	0.538324	0		1.46177	15.2687	1.43694	0	0	1.16364		0	19.9731	0	0.336807	3.23541	5.22188
38.5514		0		0	0	0	0		0	0	0	0	0	0		0	0	0	0	0	0		0	7.49777	0	0	0.637602	0.0252689		1.36975	16.7122	1.30063	0	0.0233237	1.74557		0	20.9434	0	1.02303	4.96815	6.93893
39.3328		0		0	0	0	0		0	0	0	0	0	0		0	0	0	0	0	0		0	6.64308	0	0	0.777772	0.129521		1.2106	17.8143	1.0941	0	0.180002	2.4755		0.0862211	21.6008	0	2.20538	7.10051	8.89565
40.13		0		0	0	0	0		0	0	0	0	0	0		0	0	0	0	0	0		0	5.73029	0	0	0.98379	0.358929		1.00021	18.5486	0.846802	0	0.551242	3.364		0.363298	21.9706	0	3.93336	9.6119	11.0762
40.9434		0		0	0	0	0		0	0	0	0	0	0		0	0	0	0	0	0		0	4.80813	0	0	1.2832	0.75569		0.758133	18.9034	0.590865	0.0812033	1.20538	4.42109		0.917954	22.0878	0	6.23279	12.474	13.4625
41.7733		0		0	0	0	0		0	0	0	0	0	0		0	0	0	0	0	0		0	3.92811	0	0.040492	1.70727	1.35373		0.509534	18.8944	0.357643	0.368306	2.18773	5.65543		1.80551	22.0036	0.3907	9.08979	15.6464	16.0325
42.62		0		0	0	0	0		0	0	0	0	0	0		0	0	0	0	0	0		0	3.1421	0	0.19715	2.28828	2.18274		0.281383	18.55	0.17484	0.967493	3.53325	7.07485		3.06755	21.775	1.46735	12.4741	19.0839	18.7623
43.4838		0		0	0	0	0		0	0	0	0	0	0		0	0	0	0	0	0.0947902		0	2.50066	0	0.535745	3.05886	3.26376		0.102165	17.9205	0.0563047	1.95112	5.25838	8.6851		4.72173	21.4664	3.3262	16.329	22.7342	21.6255
44.3652		0		0	0	0	0		0	0	0	0	0	0		0	0	0	0	0	0.372624		0	2.05276	0	1.11685	4.05089	4.6135		0	17.065	0.00570086	3.37611	7.37121	10.4906		6.77532	21.144	5.99203	20.5874	26.5429	24.5942
45.2644		0		0	0	0	0		0	0	0	0	0	0		0	0	0	0	0.0873	0.897666		0	1.84244	0	1.99002	5.2931	6.24003		0	16.0568	0	5.27126	9.86481	12.4926		9.21767	20.8727	9.39162	25.1669	30.4524	27.6385
46.1819		0		0	0	0	0		0	0	0	0	0	0		0	0	0	0	0.347101	1.72302		0	1.91048	0	3.19898	6.81177	8.14721		0.150028	14.9738	0	7.65262	12.7255	14.6904		12.0304	20.7152	13.4209	29.9795	34.4045	30.7275
47.1179		0		0	0	0	0		0	0	0	0	0	0		0	0	0	0	0.847384	2.88153		0	2.28984	0	4.77516	8.62688	10.3306		0.517156	13.899	0	10.5133	15.9278	17.0794		15.1823	20.7261	17.9415	34.9308	38.3411	33.8289
48.0729		0		0	0	0	0		0	0	0	0	0	0		0	0	0	0.131061	1.65031	4.39687		0	3.00902	0	6.74358	10.7546	12.782		1.16383	12.9156	0.0322156	13.8361	19.4406	19.6524		18.6364	20.9545	22.8091	39.9249	42.2047	36.9097
49.0473		0		0	0	0	0		0	0	0	0	0	0.103741		0	0	0	0.512981	2.80501	6.27607		0	4.08671	0	9.11605	13.2023	15.4855		2.14154	12.1039	0.303313	17.5857	23.2238	22.3974		22.347	21.4365	27.8814	44.8665	45.9404	39.9362
50.0414		0		0	0	0	0		0	0	0	0	0.0224548	0.40337		0	0.197029	0	1.25227	4.35354	8.51873		0	5.53638	0	11.8976	15.9726	18.4219		3.49553	11.5406	0.996195	21.719	27.2332	25.2999		26.265	22.201	33.0228	49.6621	49.495	42.8746
51.0557		0		0	0	0	0		0	0	0	0	0.191775	0.964534		0	0.657469	0	2.4283	6.32292	11.1113		0.00686263	7.36069	0.176872	15.0798	19.058	21.5656		5.25735	11.292	2.24466	26.1794	31.418	28.3402		30.3357	23.2608	38.1168	54.2243	52.8196	45.691
52.0906		0		0	0	0	0		0	0	0	0	0.621037	1.84664		0	1.4393	0	4.10682	8.73239	14.0343		0.209789	9.5568	0.730508	18.6473	22.4456	24.888		7.45124	11.4178	4.15769	30.9044	35.7245	31.4958		34.5025	24.6206	43.0578	58.4698	55.8677	48.3519
53.1464		0		0	0	0	0		0	0	0	0	1.39975	3.09545		0	2.58339	0	6.32649	11.5854	17.2583		0.755859	12.111	1.79678	22.5719	26.1119	28.3556		10.0862	11.9622	6.79501	35.823	40.0951	34.7394		38.7065	26.2689	47.7636	62.3253	58.5988	50.8248
54.2236		0		0	0	0	0		0	0.0701225	0	0.0154339	2.60535	4.7495		0	4.12208	0	9.11276	14.8774	20.7499		1.77135	15.0042	3.48219	26.819	30.0282	31.9329		13.1635	12.9607	10.1924	40.8604	44.4707	38.0413		42.8883	28.1862	52.163	65.7236	60.9754	53.078
55.3226		0		0	0	0	0		0	0.347582	0	0.263749	4.29099	6.83216		0	6.07082	0	12.4656	18.5886	24.4683		3.34195	18.2074	5.8399	31.3426	34.1559	35.5807		16.6688	14.4301	14.34	45.9373	48.7907	41.3677		46.9887	30.3382	56.2047	68.61	62.9669	55.0822
56.4439		0		0	0	0	0		0	0.90351	0	0.933262	6.49777	9.35912		0	8.43691	0	16.3729	22.6918	28.3701		5.53377	21.6869	8.8991	36.091	38.4516	39.2587		20.5801	16.3774	19.2066	50.9734	52.9941	44.6825		50.9495	32.6842	59.8463	70.9371	64.5463	56.8093
57.588		0		0	0	0	0		0	1.79102	0	2.15666	9.24317	12.3306		0.0802736	11.212	0	20.7999	27.1459	32.4077		8.37567	25.4005	12.6464	41.0036	42.8637	42.9246		24.8611	18.7903	24.7221	55.8878	57.0214	47.9472		54.715	35.1718	63.0591	72.6717	65.6943	58.2347
58.7552		0		0	0	0	0		0	3.05421	0	4.04035	12.5333	15.739		0.512698	14.3804	0	25.7018	31.9036	36.5319		11.879	29.3023	17.0497	46.0154	47.3371	46.536		29.4683	21.6468	30.7993	60.6004	60.8138	51.1216		58.2313	37.7443	65.8197	73.7879	66.3954	59.3359
59.9462		0		0	0	0	0		0	4.71947	0	6.64156	16.3525	19.5624		1.49175	17.9129	0	31.0151	36.906	40.6919		16.0227	33.3402	22.0452	51.0555	51.8107	50.0501		34.346	24.9064	37.3215	65.0347	64.3163	54.1645		61.4496	40.3377	68.1124	74.2751	66.6424	60.095
61.1612		0		0	0	0	0		0	6.80454	0	9.99481	20.6753	23.7714		3.17555	21.7742	0	36.6684	42.0898	44.8365		20.771	37.4596	27.5557	56.0502	56.2213	53.4247		39.4329	28.5204	44.16	69.1169	67.4761	57.0343		64.3236	42.886	69.9239	74.1299	66.4319	60.4966
62.4009		0		0	0	0	0		0	9.31072	0.173794	14.0932	25.4576	28.3239		5.65467	25.918	0.00527278	42.5769	47.3833	48.9151		26.062	41.6023	33.4821	60.9236	60.5029	56.6191		44.6583	32.4246	51.1677	72.7802	70.2462	59.6898		66.8136	45.3214	71.2444	73.3633	65.769	60.5311
63.6657		0		0	0	0	0		0.0787884	12.2315	0.790611	18.9111	30.6469	33.1717		8.98864	30.2937	0.636849	48.6504	52.7122	52.8778		31.8223	45.7091	39.7176	65.5991	64.5891	59.594		49.9476	36.5484	58.1914	75.9623	72.5832	62.0908		68.8835	47.5764	72.0644	71.9935	64.6628	60.192
64.9561		0		0	0	0	0		0.500736	15.5461	2.03321	24.3903	36.1763	38.2563		13.1808	34.8426	2.31702	54.7907	57.9979	56.6772		37.9592	49.7197	46.143	70.0013	68.4142	62.3131		55.2209	40.8102	65.0717	78.6109	74.4514	64.1995		70.5052	49.5868	72.3756	70.0516	63.1304	59.4792
66.2727		0		0	0	0	0		1.49218	19.227	4.04479	30.458	41.9727	43.5146		18.2093	39.5036	5.37393	60.8974	63.1606	60.2675		44.3723	53.5745	52.6358	74.0563	71.9136	64.7422		60.3962	45.1243	71.6486	80.6792	75.8195	65.98		71.6545	51.2914	72.1698	67.5752	61.1927	58.396
67.616		0		0	0	0	0		3.20724	23.2352	6.89701	37.018	47.9534	48.8765		24.0085	44.2108	9.96063	66.8678	68.1208	63.6068		50.9495	57.2157	59.0705	77.6957	75.027	66.8514		65.3904	49.3997	77.7681	82.1331	76.6657	67.4007		72.3162	52.637	71.4413	64.6127	58.878	56.9528
68.9865		0		0	0	0	0		5.76609	27.5265	10.6295	43.9643	54.0316	54.269		30.4942	48.8975	16.1503	72.5997	72.7999	66.6559		57.5748	60.5875	65.3221	80.854	77.6974	68.6135		70.1207	53.5442	83.2816	82.9451	76.9731	68.4331		72.4799	53.5757	70.1857	61.2177	56.2183	55.1632
70.3848		0		0	0	0	0		9.22578	32.0484	15.2257	51.1762	60.1159	59.6156		37.5506	53.496	23.8732	77.9943	77.1235	69.3807		64.1278	63.6386	71.2707	83.4751	79.8752	70.007		74.5074	57.4664	88.057	83.1016	76.7355	69.0549		72.1441	54.0716	68.4041	57.4522	53.2519	53.0482
71.8114		0		0	0	0	0		13.6144	36.7446	20.6444	58.5282	66.1135	64.8389		45.05	57.9392	32.9977	82.9563	81.0201	71.7499		70.4884	66.3209	76.8004	85.5077	81.5154	71.0132		78.4737	61.0762	91.9729	82.5962	75.9522	69.2474		71.3125	54.0956	66.1013	53.3818	50.0199	50.6319
73.2669		0		0	0	0	0		18.9076	41.5542	26.8033	65.8887	71.9319	69.8619		52.8461	62.1625	43.2879	87.3989	84.4261	73.7386		76.539	68.5933	81.8072	86.9128	82.5837	71.6198		81.9497	64.2908	94.9336	81.4374	74.6334	68.9998		69.9978	53.6332	63.2921	49.0775	46.5687	47.945
74.752		0		0	0	0	0		25.0577	46.4143	33.603	73.1254	77.4795	74.6085		60.7862	66.1032	54.4663	91.241	87.2828	75.3253		82.1657	70.4186	86.1938	87.6579	83.0518	71.8181		84.8704	67.0314	96.8579	79.6408	72.7948	68.3057		68.2177	52.6778	59.9974	44.612	42.9465	45.0214
76.2671		0		0	0	0	0		31.9763	51.26	40.917	80.1082	82.6697	79.0067		68.7114	69.7043	66.1924	94.4149	89.5424	76.4949		87.2642	71.7689	89.88	87.7247	82.9039	71.6058		87.1821	69.2314	97.6967	77.2365	70.463	67.1673		65.9986	51.2388	56.2521	40.0601	39.2049	41.9002
77.813		0		0	0	0	0		39.5577	56.0267	48.6088	86.7101	87.4192	82.9873		76.4622	72.9119	78.105	96.8602	91.1633	77.2361		91.7362	72.6208	92.7946	87.1027	82.1312	70.9842		88.8371	70.8311	97.4181	74.2616	67.6699	65.5917		63.3712	49.3333	52.0991	35.4965	35.3967	38.623
79.3902		0		0	0	0	0		47.6677	60.6509	56.5281	92.8133	91.6537	86.4884		83.8833	75.68	89.8228	98.5332	92.1173	77.5444		95.499	72.9611	94.8868	85.7971	80.7391	69.9616		89.8021	71.7872	96.0261	70.766	64.457	63.5952		60.374	46.9938	47.5992	30.9941	31.5755	35.2355
80.9993		0		0	0	0	0		56.161	65.0708	64.5207	98.3064	95.304	89.4529		90.8243	77.9673	100.964	99.3995	92.3834	77.4188		98.4783	72.782	96.1167	83.8209	78.7402	68.5493		90.0514	72.0655	93.5426	66.8059	60.8705	61.1987		57.0493	44.2606	42.8222	26.6238	27.7952	31.7845
82.6411		0		0	0	0	0		64.8763	69.2284	72.4303	103.093	98.3135	91.8336		97.148	79.742	111.166	99.4433	91.9557	76.8653		100.619	72.0864	96.4662	81.2033	76.1613	66.7654		89.5758	71.6509	90.0255	62.4483	56.9649	58.4321		53.4457	41.1871	37.8556	22.451	24.108	28.3191
84.3161		0		0	3.46464	2.75383	0		73.6471	73.0688	80.1021	107.087	100.632	93.5894		102.726	80.9775	120.085	98.6585	90.8356	75.8928		101.878	70.8823	95.9289	77.9812	73.0367	64.6309		88.3742	70.5386	85.55	57.765	52.7982	55.33		49.6147	37.8327	32.7953	18.5371	20.5648	24.8884
86.0251		0		0	17.5015	15.7245	0		82.3023	76.5432	87.3892	110.219	102.225	94.6916		107.452	81.6582	127.429	97.0588	89.04	74.5171		102.231	69.1887	94.5207	74.2065	69.4138	62.1727		86.4628	68.7444	80.2237	52.8351	48.4339	51.9348		45.612	34.2667	27.7509	14.9342	17.2125	21.541
87.7688		0		0	45.6998	42.8044	8.44254		90.6718	79.6069	94.151	112.433	103.064	95.118		111.229	81.7739	132.937	94.6675	86.5932	72.7566		101.669	67.0292	92.2684	69.9379	65.3469	59.4203		83.8665	66.2943	74.1688	47.7408	43.938	48.2925		41.495	30.5623	22.8367	11.6886	14.0949	18.3243
89.5477		0		0	86.4445	82.5971	38.0575		98.5914	82.223	100.262	113.693	103.139	94.8605		113.989	81.3259	136.43	91.5272	83.5342	70.6355		100.203	64.4376	89.2201	65.247	60.9013	56.4081		80.6268	63.2347	67.533	42.5679	39.3793	44.4558		37.323	26.7975	18.1715	8.83312	11.2489	15.2824
91.3628		0		0	136.352	131.9	92.7614		105.903	84.3594	105.607	113.977	102.445	93.918		115.676	80.3208	137.77	87.6891	79.9089	68.1805		97.8567	61.4516	85.4337	60.2108	56.1477	53.1725		76.7935	59.6214	60.4745	37.403	34.8268	40.4798		33.1556	23.0515	13.8728	6.39349	8.70683	12.4568
93.2146		0		0	189.978	185.384	164.822		112.463	85.9929	110.093	113.285	100.997	92.3038		116.264	78.7765	136.912	83.2218	75.7759	65.423		94.6757	58.1176	80.9854	54.9153	51.1652	49.7533		72.4312	55.5281	53.1663	32.3312	30.3492	36.4236		29.0518	19.4026	10.0473	4.37857	6.49117	9.88232
95.104		0		0	241.495	237.299	243.296		118.14	87.1055	113.636	111.629	98.8152	90.0384		115.741	76.7159	133.862	78.2012	71.1996	62.3962		90.7165	54.4851	75.9595	49.4504	46.036	46.1918		67.6116	51.0364	45.7863	27.4362	26.0135	32.3477		25.0692	15.9269	6.79169	2.78814	4.61839	7.5898
97.0316		0		0	285.384	282.138	315.205		122.824	87.6886	116.18	109.043	95.9373	87.1559		114.125	74.172	128.72	72.7169	66.2544	59.1369		86.0551	50.6098	70.4542	43.9102	40.8466	42.531		62.4184	46.2414	38.5141	22.7952	21.8824	28.3135		21.2616	12.6934	4.17002	1.60228	3.09183	5.60028
98.9984		0		0	316.717	314.944	368.326		126.419	87.7385	117.682	105.574	92.4072	83.6973		111.449	71.1826	121.638	66.864	61.0188	55.6832		80.7767	46.5498	64.5735	38.39	35.6844	38.8148		56.9403	41.2434	31.5265	18.4809	18.0151	24.3819		17.6802	9.76526	2.22348	0.790486	1.90754	3.92916
101.005		0		0	332.398	332.523	394.609		128.855	87.2613	118.125	101.289	88.283	79.7157		107.771	67.7935	112.853	60.7463	55.5776	52.0754		74.9821	42.3664	58.4299	32.984	30.6359	35.0869		51.2738	36.1501	24.9866	14.5543	14.4621	20.6113		14.3692	7.19154	0.933172	0.299946	1.04552	2.579
103.052		25.6333		0	330.463	332.773	388.968		130.082	86.2674	117.505	96.2625	83.6288	75.2701		103.166	64.0545	102.644	54.4708	50.0176	48.3543		68.7787	38.122	52.1384	27.7844	25.786	31.391		45.518	31.071	19.0465	11.0691	11.2686	17.0577		11.3684	5.01234	0.242209	0.066112	0.477114	1.5452
105.141		84.6793		0	311.414	315.996	353.045		130.078	84.7762	115.846	90.5891	78.5196	70.4294		97.7311	60.0214	91.3587	48.1473	44.4277	44.5613		62.2838	33.8792	45.8161	22.8764	21.2128	27.7691		39.7742	26.1151	13.8272	8.06131	8.46705	13.7707		8.70737	3.24655	0	0	0.155012	0.807453
107.272		173.575		51.6908	276.975	283.688	291.792		128.839	82.8112	113.182	84.3691	73.0351	65.2667		91.5726	55.7525	79.3712	41.8857	38.8962	40.7379		55.6187	29.7	39.5796	18.3399	16.9897	24.2621		34.1437	21.3891	9.42961	5.55726	6.08241	10.7953		6.41001	1.90091	0	0	0.0220035	0.336956
109.446		275.902		169.467	231.059	239.507	215.695		126.393	80.4031	109.575	77.7153	67.2621	59.8621		84.8166	51.3099	67.0905	35.7925	33.5087	36.9247		48.9075	25.6437	33.5401	14.2409	13.1775	20.9071		28.7235	16.99	5.90502	3.56026	4.12295	8.16592		4.48679	0.954558	0	0	0	0.0866901
111.665		372.851		331.462	178.443	187.977	137.014		122.783	77.5866	105.094	70.7453	61.2899	54.2979		77.5958	46.7565	54.9331	29.9708	28.348	33.1615		42.2745	21.7671	27.8048	10.6369	9.82888	17.7397		23.607	13.0079	3.27538	2.06097	2.58766	5.91044		2.94089	0.371442	0	0	0	0
113.928		447.134		486.358	124.923	134.694	68.6228		118.085	74.4017	99.8303	63.5826	55.2108	48.6597		70.0536	42.1562	43.3062	24.5132	23.4885	29.4858		35.8397	18.1209	22.4681	7.565	6.97763	14.7898		18.8768	9.51308	1.49434	1.02217	1.45522	4.04166		1.75939	0.0822684	0	0	0	0
116.237		484.514		584.175	76.3619	85.3724	21.8038		112.386	70.8912	93.8838	56.3523	49.1174	43.0332		62.3364	37.5726	32.6	19.5054	18.9997	25.9337		29.7188	14.7521	17.6162	5.05011	4.64642	12.0848		14.608	6.56347	0.476883	0.391593	0.693334	2.56381		0.920658	0	0	0	0	0
118.593		479.732		598.904	37.6335	44.9277	0		105.804	67.1021	87.3689	49.1789	43.1008	37.5029		54.593	33.067	23.1422	15.0159	14.9373	22.5376		24.0148	11.6981	13.3154	3.09022	2.83277	9.64501		10.8575	4.18711	0.0516909	0.0847315	0.246402	1.46197		0.384563	0	0	0	0	0
120.997		432.631		521.979	12.4704	17.271	0		98.4638	63.0825	80.4056	42.1848	37.2498	32.1513		46.9706	28.6987	15.2149	11.1025	11.3497	19.3277		18.8226	8.99101	9.61997	1.66818	1.52012	7.48719		7.6712	2.39437	0	0	0.0464962	0.710649		0.101158	0	0	0	0	0
123.449		352.869		380.619	0.839494	2.93436	0		90.5144	58.883	73.1227	35.4844	31.6467	27.055		39.6092	24.5222	8.9777	7.79879	8.26667	16.3297		14.2157	6.65067	6.55686	0.733724	0.66102	5.61996		5.06924	1.15518	0	0	0	0.261429		0	0	0	0	0	0
125.952		254.062		215.621	0	0	0		82.1109	54.5544	65.6513	29.1863	26.3695	22.2862		32.6428	20.5884	4.51264	5.12466	5.70814	13.5663		10.2551	4.6901	4.13754	0.218656	0.191256	4.04753		3.05715	0.416633	0	0	0	0.0535426		0	0	0	0	0	0
128.505		154.378		77.372	0	0	0		73.4205	50.1476	58.1241	23.3839	21.4848	17.9061		26.188	16.9405	1.71429	3.06923	3.67141	11.0543		6.97221	3.10751	2.33933	0.0163818	0.0106581	2.76485		1.60757	0.0752682	0	0	0	0		0	0	0	0	0	0
131.109		71.9168		8.09247	0	0	0		64.6138	45.7132	50.6725	18.1608	17.0524	13.9692		20.3509	13.6172	0.36681	1.60485	2.14158	8.80778		4.38151	1.89316	1.12094	0	0	1.762		0.675018	0	0	0	0	0		0	0	0	0	0	0
133.767		18.663		0	0	0	0		55.863	41.2998	43.4218	13.5778	13.1162	10.5145		15.2107	10.6464	0	0.667542	1.07756	6.83376		2.46004	1.02048	0.40094	0	0	1.01892		0.174554	0	0	0	0	0		0	0	0	0	0	0
136.478		0		0	0	0	0		47.3382	36.9545	36.4924	9.68242	9.71128	7.57172		10.8309	8.05087	0	0.173994	0.424413	5.13598		1.16417	0.454078	0.0765532	0	0	0.510338		0	0	0	0	0	0		0	0	0	0	0	0
139.244		0		0	0	0	0		39.1998	32.7212	29.9914	6.49238	6.85287	5.15048		7.23943	5.84057	0	0	0.0982103	3.71094		0.405562	0.140339	0	0	0	0.200336		0	0	0	0	0	0		0	0	0	0	0	0
142.067		0		0	0	0	0		31.6	28.6414	24.0169	4.00871	4.5453	3.24913		4.44408	4.0191	0	0	0	2.55146		0.0718937	0.0162905	0	0	0	0.0476024		0	0	0	0	0	0		0	0	0	0	0.0174814	0.0226042
144.946		0		0	0	0	0		24.669	24.7519	18.6466	2.19606	2.76967	1.84167		2.40884	2.57621	0	0	0	1.6429		0	0	0	0	0	0		0	0	0	0	0	0		0	0	0	0.0423934	0.100337	0.110225
147.884		0		0	0	0	0		18.5225	21.0865	13.9457	0.999417	1.49475	0.888993		1.07386	1.49453	0	0	0	0.966844		0	0	0	0	0	0		0	0	0	0	0	0		0	0.00806542	0	0.169733	0.287246	0.29689
150.881		0		0	0	0	0		13.2411	17.6734	9.95201	0.321771	0.66339	0.324084		0.328485	0.742067	0	0	0	0.497386		0	0	0	0	0	0		0	0	0	0	0	0		0	0.0994702	0	0.407972	0.599926	0.601256
153.94		0		0	0	0	0		8.88453	14.5375	6.68803	0.0439052	0.205016	0.065235		0.0351456	0.27945	0	0	0	0.204921		0	0	0	0	0	0		0	0	0	0	0.0287222	0		0	0.333933	0	0.775536	1.05238	1.03503
157.06		0		0	0	0	0		5.4646	11.6972	4.1426	0	0.0213532	0		0	0.0525639	0	0	0	0.0525869		0	0	0	0	0	0		0	0	0	0	0.13382	0		0	0.742809	0	1.27738	1.64482	1.59754
160.243		0		0	0	0	0		2.96581	9.16775	2.28646	0	0	0		0	0	0	0	0	0		0	0.0320609	0	0	0	0		0	0	0	0	0.352903	0		0.0272901	1.34473	0	1.91254	2.37142	2.28274
163.491		0		0	0	0	0		1.3121	6.9575	1.05171	0	0	0		0	0.0461607	0	0	0	0		0	0.137901	0	0	0	0		0	0	0	0.00514489	0.705307	0		0.115378	2.13622	0	2.66988	3.21609	3.07553
166.805		0		0	0	0	0		0.394141	5.07164	0.350045	0	0	0		0	0.220654	0	0	0	0.00344665		0	0.351279	0	0	0	0.0177055		0	0	0	0.0840958	1.20216	0		0.290171	3.10424	0	3.534	4.1585	3.95706
170.186		0		0	0	0	0		0.0302762	3.50884	0.050498	0	0	0		0	0.540072	0	0	0	0.0270514		0	0.691133	0	0	0	0.0737585		0	0	0	0.279831	1.84018	0.012792		0.563865	4.22015	0	4.48265	5.1717	4.90275
173.636		0		0	0	0	0		0	2.26472	0	0	0	0		0	1.01492	0	0	0	0.0846797		0	1.1696	0	0	0	0.184927		0	0	0	0.623757	2.60991	0.0983044		0.942576	5.44913	0	5.49096	6.22631	5.88597
177.155		0		0	0	0	0		0	1.32902	0	0	0	0		0	1.64445	0	0	0	0.184945		0	1.78652	0	0.00908984	0.00465091	0.360868		0	0	0	1.12677	3.49162	0.29437		1.42184	6.74742	0	6.5304	7.28997	6.87761
180.746		0		0	0	0	0		0	0.688772	0	0	0	0		0	2.42287	0	0	0.011476	0.334069		0	2.53632	0	0.0993791	0.086025	0.608017		0	0	0	1.79085	4.46148	0.628772		1.99274	8.06836	0	7.57142	8.3297	7.84807
184.409		0		0	0	0	0		0	0.326083	0	0	0	0		0	3.33539	0	0	0.0799024	0.533984		0	3.40401	0	0.314399	0.28831	0.927065		0	0	0	2.60287	5.48957	1.11129		2.63902	9.36269	0	8.58382	9.31286	8.76825
188.147		0		0	0	0	0		0	0.22085	0	0	0	0		0	4.36338	0	0	0.241129	0.784729		0	4.3707	0	0.684936	0.643211	1.31618		0	0.0693553	0	3.54353	6.54396	1.74378		3.34161	10.5813	0	9.53774	10.2078	9.60997
191.961		0		0	0	0	0		0	0.349218	0	0	0	0		0	5.48187	0	0.0181939	0.513824	1.08309		0	5.41125	0	1.21948	1.1605	1.76924		0	0.297391	0	4.58383	7.5906	2.51458		4.07741	11.6783	0	10.4054	10.9864	10.3481
195.851		0		0	0	0	0		0	0.685768	0	0	0	0		0	6.66342	0	0.115925	0.909099	1.42447		0	6.49819	0	1.91697	1.8405	2.27831		0	0.749906	0.0223803	5.69121	8.59537	3.40639		4.82204	12.6106	0.0055358	11.1606	11.6226	10.9596
199.821		0		0	0	0	0		0	1.20263	0	0	0	0		0	7.87706	0	0.329475	1.42507	1.80206		0	7.60097	0.0440266	2.76046	2.66774	2.83258		0	1.45113	0.172014	6.82856	9.52563	4.39293		5.55015	13.3431	0.240118	11.7813	12.0963	11.4266
203.871		0		0	0	0	0		0	1.87107	0	0	0	0		0	9.09075	0	0.684071	2.05439	2.20821		0	8.68831	0.178856	3.72666	3.62036	3.42017		0.0447578	2.40737	0.524096	7.95766	10.3503	5.44458		6.23661	13.8454	0.85318	12.2483	12.3909	11.7339
208.003		0		0	0	0	0		0	2.66129	0	0	0.0118532	0		0	10.2718	0	1.18578	2.78089	2.63403		0	9.72886	0.427865	4.78267	4.66676	4.02769		0.179414	3.59479	1.10321	9.04031	11.0429	6.5272		6.85797	14.0987	1.87172	12.5479	12.497	11.8729
212.22		0		0	0	0	0		0	3.54329	0	0	0.0723553	0		0	11.3877	0	1.83254	3.58496	3.07025		0.022682	10.692	0.804334	5.89225	5.77185	4.64131		0.436314	4.97736	1.91299	10.0393	11.5796	7.60547		7.39221	14.0901	3.27424	12.67	12.4093	11.8384
216.521		0		0	0	0	0		0	4.48741	0	0	0.203986	0		0	12.4082	0	2.60898	4.44206	3.5073		0.122113	11.5496	1.30457	7.01537	6.89647	5.24695		0.825734	6.50051	2.92362	10.9214	11.9434	8.6437		7.82123	13.8199	4.9673	12.611	12.1306	11.632
220.91		0		0	0	0	0		0	5.46448	0	0	0.422925	0		0	13.3043	0	3.49448	5.32611	3.93568		0.338486	12.2759	1.91795	8.11142	8.00064	5.83068		1.34865	8.10327	4.09271	11.6559	12.1213	9.60695		8.1293	13.2953	6.83332	12.3712	11.668	11.2589
225.387		0		0	0	0	0		0	6.44692	0	0	0.734441	0.0178517		0	14.0515	0	4.46057	6.2096	4.34634		0.687941	12.8496	2.62304	9.14102	9.04524	6.37939		1.99088	9.71721	5.3603	12.2191	12.1081	10.4635		8.30619	12.5365	8.72828	11.9578	11.0365	10.731
229.956		0		0	0	0	0		0	7.40826	0	0	1.13918	0.0986777		0	14.628	0	5.47615	7.06507	4.73065		1.17643	13.2527	3.39448	10.0665	9.99264	6.88059		2.73228	11.2728	6.66131	12.5911	11.9027	11.1839		8.34466	11.57	10.505	11.3815	10.2548	10.0634
234.617		0		0	0	0	0		0	8.32473	0	0	1.63018	0.270471		0.045465	15.018	0.224471	6.50718	7.86659	5.08108		1.79313	13.4736	4.2017	10.8555	10.8101	7.32348		3.54407	12.703	7.92698	12.7607	11.5128	11.745		8.24377	10.4338	12.0277	10.6597	9.3485	9.27694
239.372		0		0	0	0	0		0	9.17411	0	0.0337211	2.1974	0.553608		0.174472	15.209	0.859152	7.51926	8.58953	5.39078		2.52057	13.5041	5.01284	11.4792	11.468	7.69824		4.39459	13.9442	9.0897	12.7214	10.9497	12.1269		8.00583	9.1706	13.1737	9.81278	8.34612	8.39491
244.224		0		0	0	0	0		0	9.93776	0	0.14543	2.82618	0.955103		0.40471	15.1961	1.94515	8.47912	9.21298	5.65442		3.3313	13.3438	5.79567	11.9167	11.9447	7.99735		5.24926	14.9433	10.0893	12.4758	10.2327	12.3177		7.63946	7.83054	13.8582	8.86644	7.28066	7.44456
249.174		0		0	0	0	0		0	10.5989	0	0.368846	3.50023	1.47623		0.745312	14.9778	3.46693	9.35495	9.71831	5.86753		4.19442	12.9957	6.51887	12.1519	12.2226	8.21451		6.07332	15.654	10.8713	12.0312	9.38433	12.3098		7.15628	6.46609	14.0203	7.84848	6.18664	6.45453
254.224		0		0	0	0.138685	3.6247		0	11.145	0	0.719349	4.20123	2.10864		1.19144	14.5605	5.32556	10.1193	10.0921	6.02741		5.07518	12.4705	7.15463	12.1782	12.2939	8.34605		6.83389	16.0468	11.3971	11.404	8.43324	12.1045		6.57349	5.13136	13.6517	6.78986	5.09995	5.45501
259.377		0		0	1.73506	4.3264	15.3899		0	11.5655	0	1.20447	4.91045	2.84004		1.73272	13.9544	7.3942	10.7474	10.3236	6.13231		5.9382	11.7822	7.6777	11.9942	12.1553	8.38965		7.50003	16.1008	11.6368	10.6145	7.4103	11.7071		5.91068	3.87949	12.7719	5.7225	4.05621	4.47622
264.635		0		0	7.09246	11.8135	29.3192		0	11.8543	0	1.81865	5.60931	3.65195		2.35054	13.1767	9.51526	11.2211	10.4082	6.18228		6.74925	10.9516	8.06911	11.6084	11.8137	8.3457		8.04632	15.815	11.5805	9.69026	6.34963	11.1319		5.19135	2.75754	11.4532	4.67859	3.08833	3.5469
269.998		0		0	15.5882	20.5566	38.1415		0	12.0076	0.0225102	2.55097	6.27972	4.52364		3.02336	12.2483	11.527	11.5257	10.3441	6.1783		7.47573	10.0026	8.31346	11.0338	11.2804	8.21594		8.45077	15.1979	11.2284	8.662	5.28617	10.397		4.44042	1.80731	9.79154	3.68967	2.22674	2.69423
275.471		1.66533		0	24.3542	27.7215	37.8292		0	12.0256	0.0988323	3.3822	6.90541	5.43135		3.72624	11.1956	13.2792	11.6541	10.1353	6.12305		8.0901	8.96361	8.40322	10.2926	10.5757	8.00466		8.69924	14.2778	10.6013	7.565	4.25456	9.52759		3.68432	1.05536	7.9213	2.78407	1.49451	1.94056
281.055		11.216		0	30.3266	30.7988	27.6074		0	11.9108	0.252887	4.29007	7.47133	6.35048		4.43353	10.0478	14.6359	11.6031	9.78878	6.02002		8.56804	7.86525	8.33489	9.41071	9.72382	7.71734		8.78185	13.0918	9.72981	6.43601	3.28835	8.55216		2.94954	0.518039	5.98911	1.98756	0.909746	1.30489
286.751		23.2942		2.89832	31.5944	28.9439	13.4457		0	11.6697	0.495914	5.24816	7.96532	7.25614		5.12	8.83784	15.5017	11.3772	9.31653	5.87414		8.89285	6.74047	8.11313	8.42049	8.75578	7.36167		8.69753	11.6933	8.66153	5.31292	2.41668	7.50394		2.26107	0.185969	4.1496	1.31872	0.478049	0.797796
292.563		30.9776		20.8357	27.3175	22.3968	3.02101		0	11.3105	0.833783	6.22891	8.37688	8.12383		5.76138	7.59994	15.8066	10.9844	8.73291	5.69098		9.05202	5.62273	7.74649	7.35685	7.7052	6.94631		8.44965	10.1424	7.45131	4.2331	1.6654	6.41782		1.64229	0.0340516	2.55088	0.791411	0.197442	0.424714
298.493		30.3937		36.3025	19.1345	13.4773	0		0	10.8447	1.26349	7.20413	8.69899	8.93089		6.33658	6.36924	15.5359	10.4395	8.05618	5.47712		9.04177	4.54477	7.25082	6.25781	6.60927	6.48155		8.04999	8.50881	6.16428	3.23077	1.05143	5.33023		1.11147	0	1.30356	0.407926	0.0481091	0.179007
304.543		20.9074		33.4551	9.7101	5.16146	0		0	10.2853	1.77844	8.14603	8.92645	9.65603		6.82662	5.18057	14.7037	9.76054	7.30617	5.23959		8.86278	3.53808	6.64516	5.16195	5.50604	5.97836		7.51424	6.86498	4.86834	2.33746	0.586025	4.27741		0.683415	0	0.485686	0.163611	0	0.0471261
310.716		8.51272		17.0799	2.45478	0.193991	0		0.0408656	9.64781	2.36649	9.02887	9.05764	10.2814		7.21741	4.06627	13.3792	8.97039	6.50492	4.98595		8.52431	2.62979	5.95389	4.10678	4.4331	5.44867		6.86492	5.28358	3.63132	1.57679	0.266833	3.29306		0.363917	0	0.0789632	0.0376477	0	0
317.014		0.701823		1.79856	0	0	0		0.193557	8.94856	3.01345	9.82847	9.09268	10.7911		7.49758	3.05648	11.6557	8.0941	5.67512	4.72393		8.03963	1.84385	5.2034	3.12812	3.4267	4.90473		6.12734	3.83446	2.51789	0.967264	0.0834952	2.40853		0.153252	0	0	0	0	0
323.44		0		0	0	0	0		0.496251	8.20539	3.70235	10.5246	9.03501	11.1737		7.66141	2.175	9.66721	7.15955	4.83982	4.4613		7.42922	1.19588	4.42265	2.25601	2.51817	4.35902		5.33099	2.5759	1.57959	0.514642	0.00746077	1.64806		0.0386908	0	0	0	0	0
329.995		0		0	0	0	0		0.973101	7.43657	4.41547	11.0994	8.88958	11.4203		7.70605	1.44151	7.56106	6.19545	4.02173	4.20573		6.71661	0.696338	3.64108	1.51642	1.73512	3.82392		4.50664	1.55697	0.857685	0.217106	0	1.03121		0	0	0	0	0	0
336.684		0		0	0	0	0		1.62474	6.66074	5.13453	11.5402	8.66401	11.5268		7.63421	0.865243	5.49599	5.23072	3.24188	3.96443		5.93009	0.343346	2.88726	0.92463	1.09541	3.31134		3.68575	0.80125	0.36496	0.0553071	0	0.565597		0	0	0	0	0	0
343.508		0		0	0	0	0		2.44222	5.89641	5.84145	11.8367	8.36708	11.4915		7.45121	0.449286	3.62697	4.29371	2.52001	3.74424		5.09954	0.127881	2.18844	0.489353	0.61082	2.83271		2.8992	0.315933	0.0959086	0	0	0.251722		0	0	0	0	0	0
350.471		0		0	0	0	0		3.40147	5.16137	6.51929	11.9844	8.00939	11.3177		7.1671	0.182353	2.08014	3.41021	1.8723	3.55112		4.25635	0.0247904	1.56724	0.20385	0.278633	2.39827		2.1746	0.0678635	0	0	0	0.073419		0	0	0	0	0	0
357.575		0		0	0	0	0		4.47279	4.47279	7.15203	11.9815	7.60226	11.0109		6.79403	0.045053	0.955599	2.60403	1.31275	3.39046		3.43177	0	1.04308	0.0525311	0.0877712	2.01748		1.53694	0	0	0	0	0.0050717		0	0	0	0	0	0
364.822		0		0	0	0	0		5.61869	3.84616	7.72592	11.8315	7.15793	10.5809		6.34759	0	0.275867	1.89373	0.850154	3.26635		2.65484	0	0.626975	0	0.00832482	1.69801		1.00381	0	0	0	0	0		0	0	0	0	0	0
372.217		0		0	0	0	0		6.7994	3.29588	8.22856	11.5403	6.68884	10.0396		5.84472	0	0.0112514	1.29455	0.490374	3.1822		1.95247	0	0.324829	0	0	1.4465		0.588174	0	0	0	0	0		0	0	0	0	0	0
379.761		0		0	0	0	0		7.97344	2.83382	8.65054	11.1184	6.2074	9.40198		5.30416	0	0	0.814018	0.232819	3.13988		1.34546	0	0.130632	0	0	1.26736		0.291639	0	0	0	0	0		0	0	0	0	0	0
387.459		0		0	0	0	0		9.09974	2.4704	8.98395	10.5784	5.7258	8.68466		4.74515	0	0	0.455212	0.0734257	3.14046		0.850528	0	0.0316023	0	0	1.16378		0.109267	0	0	0	0	0		0	0	0	0	0	0
395.312		0		0	0	0	0		10.1402	2.21292	9.22407	9.93621	5.25527	7.90621		4.18703	0	0	0.211446	0.000847312	3.18341		0.474465	0	0	0	0	1.1365		0.0213308	0	0	0	0	0		0	0	0	0	0	0.041335
403.325		0		0	0	0	0		11.0594	2.06697	9.36777	9.20912	4.80645	7.08595		3.64877	0	0	0.0707453	0	3.26736		0.218213	0	0	0	0	1.18497		0	0	0	0	0	0		0	0	0	0	0	0.170306
411.5		0		0	0	0	0		11.8279	2.03467	9.41494	8.41643	4.38831	6.2439		3.14786	0	0	0.00993141	0.0482343	3.38936		0.06945	0	0	0	0	1.30614		0	0	0	0	0	0		0	0	0	0	0.0600875	0.413571
419.84		0		0	0	0	0		12.4205	2.11635	9.36694	7.57809	4.00893	5.40004		2.70067	0	0	0	0.162505	3.54575		0.00853467	0.0437112	0	0	0	1.49574		0	0	0	0	0.0196293	0		0.0123931	0	0	0	0.241936	0.788731
428.35		0		0	0	0	0		12.8203	2.30883	9.22775	6.71458	3.67425	4.57352		2.3207	0	0	0	0.352461	3.73147		0	0.186808	0	0	0	1.74722		0	0	0	0	0.115724	0		0.0962095	0	0	0.0368746	0.578359	1.29698
437.032		0		0	0	0	0		13.0148	2.60718	9.00257	5.84622	3.3891	3.78274		2.01978	0.0247386	0	0	0.624258	3.94086		0	0.47368	0	0	0	2.05294		0	0	0	0	0.332708	0		0.298524	0.0341206	0	0.173152	1.08907	1.93226
445.89		0		0	0	0	0		13.001	3.00319	8.69867	4.99236	3.15599	3.0438		1.80592	0.13469	0	0.0154115	0.977502	4.16721		0	0.927303	0.0321722	0	0	2.40339		0.015483	0	0	0	0.692138	0		0.643982	0.237612	0	0.444557	1.77053	2.67612
454.928		0		0	0	0	0		12.7802	3.48711	8.32415	4.1715	2.97621	2.37131		1.68506	0.378925	0	0.0786679	1.4088	4.40342		0	1.56069	0.141114	0.0347054	0.0103725	2.78826		0.0978878	0	0	0.0250202	1.20525	0		1.14691	0.711151	0	0.874547	2.6092	3.505
464.149		0		0	0	0	0		12.3628	4.04646	7.88852	3.39979	2.84879	1.77626		1.65889	0.784952	0	0.210943	1.90944	4.64179		0.0135679	2.36865	0.353963	0.15287	0.0841592	3.19596		0.280024	0	0	0.127086	1.86511	0.0306239		1.80304	1.49324	0	1.4646	3.57493	4.38754
473.557		0		0	0	0	0		11.7631	4.66753	7.40181	2.69191	2.77164	1.26756		1.7269	1.37027	0	0.428086	2.46839	4.87446		0.0886506	3.33794	0.689607	0.392009	0.2631	3.61446		0.585843	0	0	0.346401	2.65699	0.14494		2.59999	2.59512	0	2.20659	4.6311	5.28964
483.155		0		0	0	0	0		11.0032	5.33464	6.87469	2.05902	2.74065	0.849387		1.88438	2.13409	0	0.736043	3.07086	5.0935		0.256056	4.44139	1.15167	0.769041	0.568121	4.03122		1.02277	0	0	0.701647	3.55342	0.372689		3.51162	3.98179	0	3.07624	5.73174	6.17423
492.948		0		0	0	0	0		10.1081	6.03135	6.31801	1.51029	2.7508	0.523339		2.12458	3.06752	0	1.13626	3.70058	5.29112		0.538432	5.64613	1.73689	1.29165	1.01076	4.43366		1.59072	0.103746	0	1.20191	4.52198	0.733031		4.50629	5.59944	0	4.04277	6.82811	7.00391
502.94		0		0	0	0	0		9.1084	6.74018	5.74258	1.05049	2.79556	0.285475		2.43709	4.14758	0	1.62216	4.33927	5.45998		0.943199	6.91045	2.42994	1.95136	1.58603	4.80952		2.27633	0.425579	0	1.8396	5.52332	1.22636		5.54418	7.36577	0	5.06569	7.86953	7.74308
513.134		0		0	0	0	0		8.03627	7.44341	5.15903	0.682047	2.86776	0.128936		2.80983	5.34543	0	2.18375	4.9681	5.59316		1.47083	8.18961	3.21043	2.73285	2.28184	5.14697		3.06053	1.04494	0	2.60003	6.51612	1.84496		6.58285	9.18881	0	6.10132	8.80614	8.35809
523.535		0		0	0	0	0		6.92647	8.12333	4.57737	0.402379	2.95933	0.0408365		3.22804	6.62301	0	2.8053	5.56803	5.68476		2.10951	9.43559	4.04987	3.60968	3.07453	5.43536		3.91514	1.97972	0.0477643	3.45716	7.45792	2.5677		7.57756	10.9665	0	7.10299	9.59311	8.82135
534.146		0		0	0	0	0		5.81408	8.76252	4.00714	0.206344	3.06194	0.00522767		3.6759	7.93894	0	3.46885	6.1204	5.72949		2.84219	10.6001	4.91686	4.55116	3.93592	5.66487		4.8085	3.22148	0.275209	4.3806	8.30713	3.36815		8.48394	12.5964	0	8.02415	10.1897	9.1092
544.973		0		0	0	0	0		4.73321	9.34469	3.4568	0.083527	3.16709	0		4.13618	9.24778	0	4.15326	6.60808	5.72361		3.64327	11.6373	5.77636	5.5208	4.83147	5.82769		5.70449	4.71849	0.742824	5.33404	9.02643	4.21216		9.26109	13.9833	0	8.82166	10.5659	9.20742
556.019		0		0	0	0	0		3.71661	9.85434	2.93411	0.0208606	3.26639	0		4.59134	10.5034	0	4.8364	7.01513	5.66418		4.48393	12.5037	6.59269	6.48052	5.7248	5.91721		6.56598	6.40228	1.48031	6.27955	9.58184	5.06324		9.87123	15.0401	0.0610034	9.45557	10.6986	9.10712
567.288		0		0	0	0	0		2.79244	10.2781	2.44542	0	3.35199	0		5.02392	11.6606	0	5.49552	7.32866	5.55013		5.33111	13.1633	7.33115	7.39159	6.57837	5.9295		7.35619	8.1808	2.46611	7.17853	9.94813	5.88292		10.2852	15.7022	0.480814	9.89489	10.5794	8.81091
578.787		0		0	0	0	0		1.98567	10.604	1.99627	0	3.41652	0		5.4169	12.6762	0	6.10811	7.53761	5.38135		6.1507	13.585	7.95857	8.21618	7.35528	5.86207		8.03974	9.95514	3.6583	7.99325	10.1053	6.63315		10.4792	15.9193	1.43351	10.1143	10.208	8.32735
590.518		0		0	0	0	0		1.31304	10.8229	1.5906	0	3.45383	0.0120372		5.75489	13.5126	0	6.65341	7.63515	5.15975		6.90876	13.7493	8.44704	8.92052	8.02225	5.71556		8.58617	11.6225	4.98505	8.69006	10.0453	7.27926		10.4421	15.6746	2.89766	10.1015	9.601	7.67686
602.487		0		0	0	0	0		0.786294	10.9274	1.23153	0	3.45857	0.0469959		6.02369	14.1361	0	7.11203	7.61673	4.88829		7.57251	13.6434	8.77217	9.47386	8.54884	5.49219		8.96853	13.0824	6.36478	9.23831	9.76644	7.78944		10.1694	14.9695	4.77918	9.85149	8.7831	6.88546
614.699		0		0	0	0	0		0.405341	10.9138	0.920516	0	3.42708	0.111159		6.21211	14.5227	0.131302	7.46825	7.48262	4.57187		8.11341	13.2687	8.91824	9.85324	8.91207	5.19742		9.16858	14.2483	7.70669	9.61511	9.28006	8.13961		9.67156	13.8431	6.88721	9.37453	7.79441	5.98915
627.158		0		0	0	0	0		0.163337	10.7802	0.658231	0	3.35671	0.208751		6.31072	14.654	0.588312	7.70863	7.23559	4.21639		8.50599	12.6341	8.87451	10.0403	9.09347	4.83824		9.17314	15.0438	8.92016	9.80222	8.60414	8.31044		8.96606	12.3528	9.00536	8.68839	6.68178	5.02804
639.87		0		0	0	0	0		0.0383211	10.5286	0.443825	0	3.24686	0.340411		6.31421	14.5235	1.42856	7.82485	6.88327	3.82942		8.73248	11.7636	8.64114	10.0271	9.08471	4.42461		8.98031	15.42	9.92393	9.79163	7.76892	8.29336		8.08478	10.5898	10.9081	7.82557	5.50264	4.04799
652.84		0		0	0	0	0		0	10.1631	0.275743	0	3.098	0.505252		6.21946	14.1315	2.65499	7.81144	6.43568	3.41933		8.77961	10.6882	8.22402	9.81099	8.88291	3.96779		8.59406	15.3441	10.6453	9.58085	6.81011	8.08562		7.06608	8.65926	12.3837	6.8252	4.31772	3.0961
666.072		0		0	0	0	0		0	9.69152	0.151151	0	2.9127	0.699897		6.02802	13.4912	4.18871	7.66881	5.90714	2.99565		8.64408	9.45237	7.64043	9.40086	8.49643	3.48128		8.03039	14.8187	11.0354	9.17859	5.77236	7.6965		5.95919	6.68582	13.2778	5.73745	3.18958	2.21819
679.573		0		0	0	0	0		0	9.12366	0.0666476	0	2.69453	0.920013		5.74379	12.6225	5.92273	7.40041	5.31385	2.56838		8.32788	8.10589	6.91319	8.81102	7.9392	2.97944		7.31111	13.8648	11.0595	8.59909	4.70353	7.14121		4.81738	4.79819	13.4772	4.61644	2.17865	1.45716
693.347		0		0	0	0	0		0	8.4726	0.0178564	0	2.44896	1.15989		5.37531	11.5574	7.71773	7.01557	4.67515	2.14791		7.84372	6.70717	6.07502	8.0663	7.23566	2.47767		6.46864	12.5396	10.7156	7.86702	3.65445	6.44614		3.69809	3.11868	12.9648	3.52026	1.33416	0.844682
707.4		0		0	0	0	0		0	7.75297	0	0	2.18223	1.41342		4.93329	10.3335	9.42894	6.52642	4.01146	1.74463		7.20951	5.31711	5.16281	7.19622	6.41498	1.99152		5.53993	10.9169	10.0182	7.01171	2.67549	5.64264		2.65855	1.75752	11.7752	2.50651	0.695659	0.403848
721.739		0		0	0	0	0		0	6.98194	0.00770111	0	1.90195	1.67417		4.43242	8.99788	10.9203	5.95018	3.3445	1.36834		6.45287	3.9973	4.21955	6.23817	5.51415	1.53595		4.56884	9.0989	9.0153	6.07026	1.81142	4.77008		1.74978	0.77992	10.0429	1.62593	0.274264	0.13377
736.368		0		0	0	0	0		0	6.17764	0.0398853	0	1.61619	1.93582		3.88901	7.6009	12.0677	5.30624	2.69607	1.02827		5.60558	2.80716	3.28983	5.23242	4.57307	1.12511		3.6012	7.19774	7.7702	5.08264	1.10157	3.87062		1.01642	0.216324	7.9455	0.922487	0.0617336	0.0178513
751.293		0		0	0	0	0		0	5.35952	0.0952494	0	1.33355	2.19263		3.32193	6.19733	12.7847	4.61743	2.08685	0.731819		4.70601	1.79581	2.418	4.22258	3.63476	0.770497		2.68338	5.3362	6.37177	4.09208	0.568543	2.98894		0.482743	0	5.72269	0.418782	0	0
766.521		0		0	0	0	0		0	4.54728	0.172451	0	1.06264	2.43938		2.75084	4.84238	13.008	3.90776	1.53629	0.485172		3.79468	1.0039	1.6462	3.25242	2.7423	0.481625		1.85995	3.6358	4.91785	3.14196	0.223283	2.16912		0.15855	0	3.62715	0.122458	0	0
782.057		0		0	0	0	0		0	3.76034	0.270223	0	0.81154	2.67211		2.1958	3.5883	12.7261	3.20224	1.05988	0.291304		2.91345	0.447614	1.00736	2.36273	1.93522	0.26284		1.16701	2.20023	3.51412	2.27257	0.0464904	1.44987		0.0152714	0	1.88957	0.00173339	0	0
797.909		0		0	0	0	0		0	3.01751	0.387419	0	0.587754	2.88766		1.67642	2.48378	11.9544	2.52569	0.670419	0.15123		2.10322	0.126846	0.527104	1.59091	1.2493	0.115208		0.633768	1.11538	2.26389	1.52081	0	0.864808		0	0	0.700239	0	0	0
814.082		0		0	0	0	0		0	2.33549	0.523242	0	0.397047	3.08458		1.21005	1.5655	10.7601	1.90092	0.373613	0.0612832		1.399	0	0.210488	0.96355	0.708389	0.0318012		0.269596	0.410946	1.25038	0.912619	0	0.432167		0	0	0.0969848	0	0	0
830.582		0		0	0	0	0		0	1.72943	0.677121	0	0.243984	3.26234		0.812083	0.861579	9.23361	1.3489	0.170843	0.0150711		0.830743	0	0.0490046	0.499598	0.327997	0.00095443		0.0707091	0.0771226	0.537901	0.466262	0	0.159625		0	0	0	0	0	0
847.417		0		0	0	0	0		0	1.21036	0.849023	0.0185547	0.130087	3.42232		0.492463	0.377545	7.50166	0.885076	0.0531798	0		0.413462	0	0	0.198149	0.101828	0		0	0	0.132549	0.179926	0	0.0276736		0	0	0	0	0	0
864.594		0		0	0	0	0		0	0.78676	1.03921	0.077671	0.0550185	3.56679		0.257516	0.104719	5.70289	0.521248	0.00572026	0		0.152161	0	0	0.0459385	0.0100205	0		0	0	0	0.039303	0	0		0	0	0	0	0	0
882.118		0		0	0	0	0		0	0.460922	1.24851	0.195518	0.0140633	3.69978		0.104582	0	3.98248	0.259911	0	0		0.0263611	0	0	0	0	0		0	0	0	0	0	0		0	0	0	0	0	0
899.998		0		0	0	0	0		0.0586782	0.231563	1.47806	0.388251	0	3.82607		0.0256114	0	2.47913	0.0979654	0	0		0	0	0	0	0	0		0	0	0	0	0	0		0	0	0	0	0	0
918.24		0		0	0	0	0		0.228841	0.0892514	1.72948	0.667811	0	3.95177		0	0	1.29614	0.0192152	0	0		0	0	0	0	0	0		0	0	0	0	0	0		0	0	0	0	0	0
936.851		0		0	0	0	0		0.553606	0.020019	2.00466	1.04395	0	4.08351		0	0	0.506742	0	0	0		0	0	0	0	0	0		0	0	0	0	0	0		0	0	0	0	0	0
955.84		0		0	0	0	0		1.058	0	2.3058	1.52193	0	4.2286		0	0	0.0980164	0	0	0		0	0	0	0	0	0		0	0	0	0	0	0		0	0	0	0	0	0
975.214		0		0	0	0	0		1.75867	0	2.63524	2.10474	0.0366234	4.39455		0	0	0	0	0	0		0	0	0	0	0	0		0	0	0	0	0	0		0	0	0	0	0	0
994.981		0		0	0	0	0		2.65703	0.007626	2.99544	2.79078	0.140077	4.58883		0	0	0	0	0	0.0456148		0	0	0	0	0	0		0	0	0	0	0	0		0	0	0	0	0	0
1015.15		0		0	0	0	0		3.74762	0.0842558	3.38879	3.57615	0.336753	4.81865		0.00686985	0	0	0	0	0.185153		0	0	0	0	0	0		0	0	0	0	0	0		0	0	0	0	0	0
1035.72		0		0	0	0	0		5.01289	0.278921	3.8174	4.45245	0.645255	5.09036		0.114137	0	0	0	0	0.455546		0	0	0	0	0	0		0	0	0	0	0	0		0	0	0	0	0	0
1056.72		0		0	0	0	0		6.43006	0.634331	4.28319	5.40917	1.08027	5.40964		0.404411	0	0	0	0	0.888014		0	0	0	0	0	0		0	0	0	0	0	0		0	0	0	0	0	0
1078.14		0		0	0	0	0		7.96769	1.1804	4.78737	6.43171	1.64873	5.78052		0.937961	0	0	0.071946	0.0530169	1.50241		0	0	0	0	0	0.0346094		0	0	0	0	0	0		0	0	0	0	0	0
1099.99		0		0	0	0	0		9.59086	1.94063	5.33076	7.50363	2.35373	6.20598		1.76377	0	0	0.297236	0.239638	2.31302		0	0	0	0	0	0.201641		0	0	0	0	0	0		0	0	0	0	0	0
1122.28		0		0	0	0	0		11.2595	2.92588	5.91309	8.6052	3.19108	6.68667		2.90837	0	0	0.733363	0.617737	3.32323		0	0	0	0	0	0.574005		0	0	0	0	0	0		0	0	0	0	0	0
1145.03		0		0	0	0	0		12.9319	4.14082	6.5335	9.71531	4.15308	7.22193		4.38723	0	0	1.42602	1.2341	4.53125		0	0	0	0	0	1.21232		0	0	0	0	0	0		0	0	0	0	0	0
1168.24		0		0	0	0	0		14.5646	5.57829	7.18971	10.8107	5.22567	7.8083		6.19457	0	0	2.3979	2.11416	5.92542		0	0	0	0	0	2.1532		0	0	0	0	0	0		0	0	0	0	0	0
1191.92		0		0	0	0	0		16.1143	7.22553	7.87873	11.8674	6.39185	8.4409		8.3145	0	0	3.66071	3.2732	7.48952		0.16241	0	0	0.195312	0	3.42169		0	0	0	0.0282988	0	0		0	0	0	0	0	0
1216.08		0		0	0	0	0		17.5396	9.05944	8.59591	12.8606	7.62956	9.11189		10.7124	0.078837	0	5.20536	4.70744	9.199		0.706755	0	0	0.742704	0.0639685	5.02073		0	0	0	0.302004	0	0		0	0	0	0	0	0
1240.73		0		0	0	0	0		18.8005	11.0522	9.33578	13.7659	8.91462	9.81197		13.3451	0.503288	0	7.01315	6.40431	11.0256		1.81078	0	0	1.76543	0.427775	6.94294		0.136035	0	0	1.00119	0	0.264362		0	0	0	0	0	0
1265.87		0		0	0	0	0		19.8622	13.1677	10.0912	14.5596	10.2195	10.5292		16.1547	1.45112	0	9.04813	8.33542	12.9348		3.57207	0	0	3.32347	1.24664	9.16182		0.716899	0	0	2.23508	0.0958509	0.997861		0	0	0	0	0	0
1291.53		0		0	0	0	0		20.6927	15.3664	10.8541	15.219	11.5153	11.2502		19.0769	3.05777	0	11.2667	10.4654	14.8893		6.05036	0	0	5.44742	2.63755	11.6423		1.9911	0	0	4.07946	0.617066	2.35845		0	0	0	0.0365274	0	0.0387599
1317.71		0		0	0	0	0		21.2678	17.6031	11.6148	15.7245	12.7721	11.9597		22.0377	5.37926	0	13.6128	12.747	16.8482		9.23522	0.362082	0.0195874	8.11434	4.64614	14.334		4.09328	0	0	6.54809	1.7689	4.41661		0.0493443	0	0	0.575543	0	0.533327
1344.42		0		0	0	0	0		21.5675	19.8306	12.3631	16.0581	13.9595	12.6413		24.9597	8.43506	0	16.0249	15.1281	18.769		13.0844	1.47344	0.41148	11.2775	7.28534	17.1805		7.10519	0	0	9.62642	3.69911	7.20265		0.725263	0	0	1.98667	0.187247	1.81531
1371.67		0		0	0	0	0		21.5811	21.999	13.0872	16.2066	15.0478	13.2775		27.7617	12.1787	0.3129	18.4347	17.5492	20.6082		17.4996	3.55884	1.40248	14.8493	10.5094	20.1145		11.0121	0	0	13.2497	6.45086	10.6748		2.39108	0	0	4.46137	1.04277	4.05866
1399.47		0		0	0	0	0		21.3031	24.0582	13.7749	16.1596	16.0085	13.8504		30.3623	16.5345	1.45285	20.7717	19.9486	22.3223		22.3586	6.76814	3.16064	18.725	14.2472	23.0654		15.7562	0.0255447	0	17.3314	10.0207	14.7598		5.31103	0	0	8.11022	2.93566	7.36576
1427.84		0		0	0	0	0		20.7387	25.9588	14.413	15.9128	16.8157	14.3423		32.6831	21.3778	3.66103	22.9643	22.2621	23.8695		27.5009	11.1154	5.74621	22.7738	18.3843	25.9574		21.2057	0.970013	0	21.7493	14.3241	19.331		9.56878	0	0	12.8999	6.03185	11.7118
1456.78		0		0	0	0	0		19.8984	27.6525	14.9883	15.4656	17.4457	14.7356		34.6487	26.5638	7.05787	24.9421	24.4256	25.2097		32.7516	16.5547	9.17092	26.8559	22.7894	28.7139		27.1975	3.51328	0.153567	26.367	19.2424	24.2408		15.1674	0	0	18.7347	10.4069	17.0168
1486.31		0		0	0	0	0		18.8036	29.0957	15.4874	14.8247	17.8796	15.0144		36.1936	31.9175	11.5561	26.6398	26.3777	26.3074		37.918	22.9363	13.3613	30.8212	27.3059	31.2592		33.5204	7.9496	1.22661	31.0286	24.6027	29.3097		21.97	1.13627	0	25.4151	15.979	23.1086
1516.43		0		0	0	0	0		17.4809	30.2475	15.897	14.0007	18.1016	15.1637		37.2589	37.2541	16.9832	27.9968	28.0599	27.13		42.8035	30.0678	18.2074	34.5191	31.7695	33.5197		39.9463	14.4031	3.78444	35.5725	30.2113	34.3482		29.7807	4.44987	0	32.7003	22.6006	29.7781
1547.17		0		0	0	0	0		15.9667	31.0745	16.2048	13.0121	18.1022	15.1719		37.8019	42.3796	23.0353	28.9635	29.4211	27.6523		47.2156	37.6896	23.5405	37.8054	36.0098	35.4287		46.2268	22.7063	8.03413	39.8348	35.8484	39.1582		38.3096	10.3749	0	40.2892	30.0173	36.7615
1578.53		0		0	0	0	0		14.3018	31.5481	16.399	11.8812	17.8758	15.0292		37.7893	47.1003	29.3629	29.4977	30.4153	27.8537		50.9687	45.5179	29.1692	40.5432	39.8582	36.9247		52.1113	32.5717	14.0269	43.6545	41.2879	43.5432		47.2317	19.0826	0	47.862	37.9347	43.7778
1610.52		0		0	0	0	0		12.5345	31.65	16.4697	10.6378	17.4247	14.7303		37.2093	51.2344	35.5663	29.5739	31.0087	27.7229		53.903	53.2405	34.8711	42.6181	43.1589	37.9583		57.3585	43.5246	21.5516	46.8856	46.3051	47.3209		56.177	30.3028	1.59307	55.0837	46.0048	50.5298
1643.17		0		0	0	0	0		10.7159	31.3678	16.4082	9.31496	16.755	14.2726		36.062	54.6106	41.2405	29.1759	31.1744	27.2541		55.8761	60.5406	40.4162	43.9304	45.7673	38.488		61.7388	55.0237	30.2921	49.3932	50.6831	50.3216		64.7654	43.588	6.51104	61.6227	53.8657	56.7221
1676.47		0		0	0	0	0		8.9008	30.7018	16.2087	7.9511	15.8815	13.6596		34.3721	57.0892	46.009	28.3084	30.9009	26.4529		56.7903	67.1114	45.5724	44.4161	47.5692	38.4896		65.0598	66.4496	39.7751	51.0725	54.2326	52.4112		72.6211	58.2247	15.2396	67.1759	61.1538	62.0807
1710.45		0		0	0	0	0		7.14442	29.6588	15.8672	6.58681	14.8229	12.8976		32.1772	58.5501	49.5275	26.9865	30.1853	25.3309		56.5744	72.6607	50.114	44.0321	48.4694	37.9484		67.1537	77.1704	49.4757	51.8376	56.7842	53.4774		79.3824	73.4103	27.754	71.4643	67.5171	66.3509
1745.12		0		0	0	0	0		5.50014	28.2595	15.3834	5.26466	13.6057	11.9997		29.5405	58.9208	51.5481	25.2476	29.0423	23.9115		55.2163	76.9419	53.8412	42.7802	48.4172	36.8706		67.9139	86.5816	58.8198	51.6449	58.2184	53.4605		84.7378	88.2503	43.2379	74.2758	72.6491	69.3326
1780.49		0		0	0	0	0		4.01863	26.5316	14.7594	4.02709	12.2604	10.9822		26.5371	58.1558	51.8845	23.1402	27.4954	22.2246		52.7361	79.7398	56.5737	40.6865	47.3871	35.2733		67.2682	94.1164	67.2348	50.4748	58.4452	52.33		88.4115	101.846	60.5928	75.4394	76.2771	70.8599
1816.58		0		0	0	0	0		2.7413	24.5161	14.0018	2.91319	10.8236	9.86812		23.2643	56.2683	50.4947	20.7334	25.5862	20.3111		49.2203	80.9147	58.1808	37.8258	45.4068	33.1958		65.2222	99.3288	74.2004	48.3582	57.4405	50.1181		90.2174	113.369	78.3778	74.88	78.2136	70.8472
1853.4		0		0	0	0	0		1.70271	22.2606	13.1196	1.95873	9.33471	8.68332		19.829	53.3021	47.4153	18.1055	23.365	18.2175		44.7886	80.3713	58.562	34.2973	42.5321	30.6882		61.8222	101.852	79.2456	45.352	55.2155	46.8895		90.0215	122.061	95.0875	72.5755	78.3217	69.2534
1890.97		0		0	0	0	0		0.918925	19.8242	12.1272	1.18861	7.83676	7.45909		16.3521	49.3634	42.8441	15.3507	20.8977	15.9999		39.6239	78.1106	57.6845	30.2447	38.8736	27.8221		57.198	101.513	82.0383	41.5647	51.8543	42.7735		87.8068	127.37	109.285	68.6152	76.5766	66.1328
1929.3		0		0	0	0	0		0.394041	17.2711	11.0412	0.620015	6.37366	6.22882		12.9587	44.5886	37.0566	12.5688	18.2575	13.7179		33.9375	74.1844	55.5522	25.8314	34.5681	24.6785		51.5199	98.2423	82.3329	37.1296	47.4771	37.9298		83.6185	128.873	119.655	63.1447	73.0136	61.5882
1968.4		0		0	0	0	0		0.102343	14.673	9.8832	0.249308	4.98887	5.02868		9.77414	39.1699	30.465	9.8652	15.5283	11.4366		27.9867	68.7485	52.2452	21.2521	29.7996	21.3549		45.0341	92.2035	80.0824	32.2242	42.2727	32.5724		77.6291	126.445	125.283	56.4186	67.7903	55.8182
2008.3		0		0	0	0	0		0	12.1038	8.67691	0.0594646	3.72426	3.89523		6.91908	33.3236	23.5337	7.34517	12.798	9.22255		22.0445	62.0092	47.8819	16.7107	24.7713	17.9557		38.0191	83.674	75.3474	27.0443	36.4602	26.9374		70.0734	120.125	125.515	48.741	61.124	49.066
2049		0		0	0	0	0		0	9.63893	7.45004	0	2.61553	2.86348		4.49377	27.3033	16.7863	5.10449	10.1577	7.14106		16.3953	54.2659	42.6537	12.4166	19.7131	14.5933		30.8033	73.1519	68.4081	21.8116	30.3083	21.2905		61.3024	110.284	120.301	40.4984	53.3422	41.652
2090.53		0		0	0	0	0		0	7.35211	6.23171	0	1.69359	1.96617		2.5815	21.3732	10.7441	3.2294	7.69705	5.25512		11.3167	45.8583	36.7846	8.57233	14.8607	11.3812		23.7293	61.233	59.6503	16.754	24.1029	15.9033		51.7171	97.458	109.918	32.1071	44.8196	33.9274
2132.91		0		0	0	0	0		0	5.30922	5.05288	0	0.975806	1.22805		1.21617	15.801	5.84412	1.77542	5.49713	3.61787		7.04223	37.187	30.5523	5.34514	10.4419	8.4281		17.1422	48.6666	49.6485	12.0947	18.1437	11.0346		41.7953	82.4733	95.2841	24.0111	36.0021	26.2799
2176.14		0		0	0	0	0		0	3.5693	3.94462	0	0.470635	0.667832		0.398073	10.8438	2.43105	0.776038	3.63087	2.27475		3.76452	28.6703	24.2537	2.87172	6.66868	5.83601		11.3709	36.2481	39.0513	8.04322	12.7245	6.92301		32.0376	66.2772	77.609	16.6483	27.3557	19.1008
2220.25		0		0	0	0	0		0	2.17126	2.93642	0	0.163902	0.287354		0.0400869	6.71019	0.544438	0.205534	2.14637	1.24952		1.55113	20.7286	18.2014	1.19678	3.69328	3.68341		6.67266	24.7865	28.5982	4.75836	8.09729	3.73233		22.9486	49.9737	58.5584	10.3952	19.346	12.7511
2265.25		0		0	0	0	0		0	1.14028	2.05586	0	0.0275331	0.0773185		0	3.56754	0	0	1.07448	0.551553		0.381493	13.7632	12.7029	0.301529	1.62151	2.03131		3.24488	15.0467	19.0348	2.35839	4.47491	1.5689		15.0098	34.691	39.9306	5.56823	12.4141	7.55378
2311.16		0		0	0	0	0		0	0.465841	1.32393	0	0	0		0	1.46213	0	0	0.40047	0.153411		0	8.08736	8.02144	0	0.428027	0.892511		1.10878	7.58062	11.0189	0.846968	1.94988	0.378428		8.59519	21.4652	23.5219	2.29352	6.89227	3.70332
2358.01		0		0	0	0	0		0	0.115018	0.75682	0	0	0		0	0.357345	0	0	0.0806901	0.00482215		0	3.94187	4.37905	0	0	0.248256		0.165163	2.75882	5.10199	0.151015	0.530244	0		3.98831	11.1997	10.953	0.561857	3.02339	1.29855
2405.8		0		0	0	0	0		0	0	0.357276	0	0	0		0	0	0	0	0	0		0	1.35407	1.86807	0	0	0		0	0.412378	1.47266	0	0	0		1.20768	4.32331	3.05545	0	0.790466	0.17592
2454.57		0		0	0	0	0		0	0	0.119261	0	0	0		0	0	0	0	0	0		0	0.205852	0.489428	0	0	0		0	0	0.0490317	0	0	0		0.0904677	0.90393	0	0	0	0
2504.32		0		0	0	0	0		0	0	0.0143021	0	0	0		0	0	0	0	0	0		0	0	0	0	0	0		0	0	0	0	0	0		0	0	0	0	0	0
2555.08		0		0	0	0	0		0	0	0	0	0	0		0	0	0	0	0	0		0	0	0	0	0	0		0	0	0	0	0	0		0	0	0	0	0	0
2606.87		0		0	0	0	0		0	0	0	0	0	0		0	0	0	0	0	0		0	0	0	0	0	0		0	0	0	0	0	0		0	0	0	0	0	0
2659.7		0		0	0	0	0		0	0	0	0	0	0		0	0	0	0	0	0		0	0	0	0	0	0		0	0	0	0	0	0		0	0	0	0	0	0
2713.61		0		0	0	0	0		0	0	0	0	0	0		0	0	0	0	0	0		0	0	0	0	0	0		0	0	0	0	0	0		0	0	0	0	0	0
2768.62		0		0	0	0	0		0	0	0	0	0	0		0	0	0	0	0	0		0	0	0	0	0	0		0	0	0	0	0	0		0	0	0	0	0	0
2824.73		0		0	0	0	0		0	0	0	0	0	0		0	0	0	0	0	0		0	0	0	0	0	0		0	0	0	0	0	0		0	0	0	0	0	0
2881.99		0		0	0	0	0		0	0	0	0	0	0		0	0	0	0	0	0		0	0	0	0	0	0		0	0	0	0	0	0		0	0	0	0	0	0
2940.4		0		0	0	0	0		0	0	0	0	0	0		0	0	0	0	0	0		0	0	0	0	0	0		0	0	0	0	0	0		0	0	0	0	0	0
3000		0		0	0	0	0		0	0	0	0	0	0		0	0	0	0	0	0		0	0	0	0	0	0		0	0	0	0	0	0		0	0	0	0	0	0
