# Supplementary material for: A low-field Nuclear Magnetic Resonance dataset of whole milk during coagulation and syneresis
Source: Data Brief. 2019 Sep 16;26:104520. doi: 10.1016/j.dib.2019.104520 (PMC6811960; doi:10.1016/j.dib.2019.104520)
Supplement: Supplementary file 2 [file mmc2.zip › raw T2 data.xlsx]

## Sheet: raw cow's milk season1
Time (x axis)
1.16736	T0	1.16736	72.1305	71.7564	72.016	71.2359	71.6263	70.4694	T3R	71.3607	70.647	71.0879	70.1781	70.3836	69.3442	T4	70.9948	70.367	70.7907	69.8545	70.131	69.037	T5	70.7372	70.159	70.4985	69.6337	69.9191	68.8396	T6	70.5421	69.9999	70.3562	69.4788	69.7507	68.6278	T7	70.5421	69.6507	69.9681	69.1081	69.4399	68.3212
2.18112		2.18112	70.5156	70.0008	70.0666	69.3893	69.6905	68.4934		69.651	68.8134	69.1301	68.435	68.4469	67.4209		69.304	68.5333	68.8083	68.1426	68.1808	67.1233		69.0288	68.2732	68.539	67.9174	67.9786	66.8747		68.8414	68.1119	68.3562	67.7186	67.8323	66.7296		68.8414	67.75	68.0145	67.276	67.5148	66.4292
3.19488		3.19488	71.285	70.9215	71.1735	70.3561	70.7319	69.606		70.4999	69.7979	70.2832	69.3093	69.533	68.4956		70.1841	69.5796	69.9113	69.029	69.2565	68.1712		69.9106	69.3698	69.6783	68.7796	69.0504	67.951		69.7285	69.1668	69.4908	68.6012	68.8919	67.7835		69.7285	68.8595	69.1558	68.28	68.5867	67.467
4.20864		4.20864	69.4447	69.0204	69.0572	68.3628	68.6465	67.5128		68.6316	67.8129	68.2083	67.4158	67.4726	66.4907		68.3098	67.547	67.8592	67.1367	67.2295	66.1636		68.0605	67.3572	67.6373	66.9203	67.0115	65.9403		67.8764	67.1473	67.4448	66.7227	66.8759	65.7911		67.8764	66.8397	67.0832	66.3344	66.582	65.5019
5.2224		5.2224	70.4765	70.1094	70.3018	69.5536	69.8903	68.7407		69.7014	69.0544	69.4368	68.4933	68.6755	67.6699		69.4027	68.7707	69.0703	68.1937	68.4035	67.27		69.1129	68.53	68.8335	67.9971	68.2088	67.1186		68.9301	68.3731	68.6702	67.8381	68.0576	66.9531		68.9301	68.0759	68.3231	67.4669	67.746	66.6506
6.23616		6.23616	68.5712	68.1471	68.1936	67.429	67.7334	66.642		67.7401	66.9604	67.3514	66.5184	66.5754	65.6307		67.4411	66.7144	67.0087	66.2247	66.3304	65.3436		67.1846	66.4501	66.7995	66.0146	66.1749	65.0845		66.977	66.3046	66.6104	65.859	65.9961	64.9447		66.977	66.0056	66.275	65.4399	65.688	64.6614
7.24992		7.24992	69.6575	69.3136	69.4867	68.6789	69.0254	67.8498		68.9142	68.2597	68.6121	67.6762	67.8079	66.8123		68.5876	68.0121	68.253	67.3837	67.5804	66.4878		68.3488	67.7569	67.9796	67.2011	67.3437	66.2549		68.1679	67.5944	67.8372	66.9949	67.2256	66.1174		68.1679	67.3101	67.5104	66.6991	66.926	65.8016
8.26368		8.26368	67.7283	67.2905	67.3415	66.5758	66.8593	65.7832		66.8928	66.1765	66.5667	65.6871	65.788	64.8115		66.6268	65.9065	66.2224	65.4147	65.5233	64.5326		66.3691	65.6876	66.0173	65.2138	65.347	64.2807		66.1684	65.5324	65.8591	64.9956	65.1942	64.1618		66.1684	65.2373	65.4892	64.6566	64.8818	63.8644
9.27744		9.27744	68.9038	68.572	68.717	67.9152	68.1863	67.0662		68.1783	67.4909	67.8065	66.9491	66.9627	65.9829		67.8928	67.2517	67.4423	66.6483	66.7757	65.6962		67.6026	67.0287	67.2181	66.4379	66.5777	65.4433		67.4289	66.8767	67.0249	66.2872	66.4495	65.2876		67.4289	66.5414	66.7297	65.952	66.1618	65.0387
10.2912		10.2912	66.9868	66.5427	66.5408	65.7666	66.0685	64.9746		66.1604	65.3941	65.8023	64.9188	64.9699	64.0266		65.8576	65.1739	65.4851	64.6328	64.7595	63.7477		65.6132	64.9604	65.2195	64.4189	64.5672	63.5365		65.462	64.7846	65.1084	64.2269	64.4378	63.3548		65.462	64.476	64.7554	63.889	64.1218	63.1128
11.305		11.305	68.1396	67.7981	67.8986	67.0682	67.3895	66.261		67.4295	66.7495	67.0073	66.1782	66.1999	65.2194		67.1173	66.4674	66.679	65.9077	65.9565	64.8982		66.8775	66.2609	66.4245	65.6812	65.7958	64.6868		66.6837	66.0847	66.2877	65.5178	65.6491	64.5014		66.6837	65.8184	65.9633	65.1691	65.3312	64.2376
12.3187		12.3187	66.261	65.802	65.8521	65.0522	65.3307	64.2323		65.4844	64.7363	65.0573	64.2113	64.245	63.2962		65.2053	64.4834	64.7623	63.9654	64.0332	62.9968		64.9192	64.2954	64.5278	63.7437	63.8394	62.816		64.7779	64.1224	64.4112	63.5603	63.6943	62.6774		64.7779	63.8141	64.07	63.2138	63.4439	62.3959
13.3325		13.3325	67.3252	66.9806	67.0806	66.2363	66.5713	65.3913		66.6443	65.9497	66.215	65.3849	65.3743	64.335		66.3614	65.733	65.8938	65.1091	65.1535	64.0619		66.1309	65.5221	65.6236	64.9181	64.9795	63.8257		65.9602	65.341	65.4618	64.7437	64.8495	63.7175		65.9602	65.0277	65.188	64.3769	64.577	63.4524
14.3462		14.3462	65.6516	65.1722	65.1879	64.387	64.6763	63.523		64.8734	64.1138	64.3944	63.6294	63.5802	62.6232		64.5961	63.9093	64.116	63.3503	63.369	62.3492		64.3442	63.665	63.8957	63.1447	63.1698	62.1299		64.1728	63.5384	63.734	62.9791	63.0538	62.0145		64.1728	63.2388	63.4374	62.5691	62.8037	61.7565
15.36		15.36	66.476	66.1494	66.2667	65.4062	65.6993	64.6165		65.8599	65.2101	65.4871	64.595	64.5933	63.578		65.5285	64.9728	65.1179	64.2901	64.3643	63.3001		65.3289	64.7586	64.9016	64.1006	64.2026	63.0857		65.1673	64.628	64.7727	63.9705	64.085	62.959		65.1673	64.2965	64.4539	63.6159	63.8082	62.7007
16.3738		16.3738	65.029	64.5923	64.501	63.7783	63.9911	62.856		64.2923	63.5324	63.7238	62.9844	62.8847	61.9272		64.0421	63.3483	63.4711	62.7343	62.6989	61.6645		63.78	63.0989	63.2053	62.5719	62.5686	61.48		63.6183	62.928	63.1002	62.3432	62.418	61.3302		63.6183	62.6553	62.8259	61.9889	62.1281	61.0815
17.3875		17.3875	65.594	65.3329	65.4603	64.5711	64.8893	63.8003		65.0196	64.4141	64.7069	63.7211	63.8331	62.8261		64.7482	64.1854	64.4073	63.4862	63.6443	62.581		64.5412	64.0056	64.1715	63.2979	63.4693	62.3746		64.3692	63.8804	64.021	63.1426	63.3207	62.2506		64.3692	63.5892	63.7458	62.8557	63.0692	61.992
18.4013		18.4013	64.4399	64.0323	63.9328	63.1565	63.365	62.2019		63.7371	63.0103	63.1056	62.4171	62.2602	61.302		63.4749	62.7713	62.8392	62.1833	62.0863	61.0191		63.2226	62.5443	62.637	61.9805	61.9009	60.8389		63.0772	62.3889	62.4895	61.7767	61.7825	60.6934		63.0772	62.1076	62.2014	61.4269	61.5407	60.4823
19.415		19.415	64.6485	64.4144	64.6392	63.6701	63.9935	62.9895		64.1658	63.5879	63.9486	62.8473	63.0321	62.0461		63.8521	63.426	63.6333	62.6037	62.8301	61.8118		63.6878	63.2557	63.4298	62.4584	62.664	61.6272		63.523	63.1211	63.2975	62.3149	62.5468	61.4773		63.523	62.8769	63.0239	62.049	62.3414	61.2299
20.4288		20.4288	63.8352	63.4397	63.3442	62.5614	62.7536	61.5851		63.1422	62.4484	62.5303	61.8698	61.6284	60.6773		62.9175	62.2486	62.2509	61.6634	61.4638	60.3819		62.6859	62.0092	62.0295	61.4333	61.3117	60.2101		62.5568	61.8446	61.8895	61.2558	61.1997	60.094		62.5568	61.6133	61.6363	60.8913	60.9278	59.8891
21.4426		21.4426	63.7715	63.4968	63.8166	62.7796	63.1489	62.1579		63.2665	62.769	63.1892	61.9627	62.2451	61.3269		63.0176	62.6223	62.8947	61.7535	62.0557	61.035		62.8246	62.456	62.7074	61.5803	61.9152	60.8563		62.6596	62.332	62.5505	61.4584	61.7991	60.7722		62.6596	62.1483	62.325	61.224	61.5589	60.5302
22.4563		22.4563	63.2597	62.8625	62.7434	61.9446	62.1052	60.9559		62.6233	61.8966	61.9077	61.2836	60.998	60.032		62.3572	61.6885	61.621	61.0511	60.8486	59.7575		62.1509	61.483	61.4397	60.859	60.7062	59.6175		61.9998	61.3221	61.3035	60.7443	60.6099	59.4768		61.9998	61.0364	61.0732	60.3626	60.3641	59.2524
23.4701		23.4701	62.8267	62.5716	62.9451	61.852	62.2427	61.3209		62.3823	61.9672	62.4648	61.0723	61.4712	60.5571		62.1262	61.7949	62.1744	60.8624	61.2737	60.3336		61.968	61.6668	61.9972	60.728	61.131	60.1439		61.8165	61.5953	61.8839	60.6107	61.031	60.0221		61.8165	61.4121	61.6285	60.4903	60.8099	59.8217
24.4838		24.4838	62.6318	62.2976	62.135	61.3166	61.5463	60.3214		62.0509	61.3402	61.321	60.7	60.3975	59.3966		61.8198	61.1488	61.0245	60.493	60.2697	59.1598		61.59	60.9512	60.854	60.3045	60.1251	58.9889		61.4537	60.7707	60.6993	60.1575	60.0322	58.8989		61.4537	60.5284	60.5116	59.7645	59.7826	58.697
25.4976		25.4976	61.9219	61.6789	62.0932	60.9804	61.3642	60.5042		61.5087	61.1666	61.6897	60.2423	60.6584	59.7515		61.2518	61.0054	61.4489	59.994	60.4909	59.5766		61.09	60.905	61.3018	59.8941	60.3796	59.3999		60.9901	60.8419	61.1704	59.7661	60.2518	59.2946		60.9901	60.6921	60.9565	59.6603	60.0636	59.1012
26.5114		26.5114	62.0352	61.6795	61.5342	60.7166	60.9116	59.6977		61.4853	60.8208	60.7466	60.1128	59.8093	58.7782		61.2367	60.6144	60.4816	59.9042	59.6816	58.5625		61.0718	60.4015	60.2632	59.7614	59.5528	58.4331		60.902	60.2549	60.1973	59.6244	59.4453	58.2938		60.902	60.0412	59.9715	59.2061	59.2383	58.1018
27.5251		27.5251	61.0438	60.8169	61.2735	60.1133	60.5289	59.6813		60.6707	60.3624	60.9496	59.4023	59.9037	59.0239		60.4749	60.2603	60.7292	59.1683	59.7342	58.8396		60.3193	60.1622	60.5892	59.1011	59.6151	58.6933		60.2322	60.0968	60.4862	58.9984	59.5074	58.5741		60.2322	59.9602	60.2578	58.929	59.3144	58.3875
28.5389		28.5389	61.4353	61.0995	60.9446	60.0627	60.2742	59.065		60.9252	60.2505	60.1637	59.5235	59.1999	58.2087		60.679	60.0764	59.9001	59.3318	59.0914	57.9853		60.4939	59.9151	59.717	59.1775	58.9681	57.8312		60.3531	59.7589	59.5895	59.0537	58.8947	57.7251		60.3531	59.502	59.4373	58.7258	58.7091	57.566
29.5526		29.5526	60.2834	60.0545	60.5085	59.2886	59.7137	58.8639		59.9241	59.6235	60.1911	58.6542	59.1032	58.2904		59.7328	59.5052	59.9759	58.4536	58.9892	58.0878		59.569	59.4128	59.8333	58.3231	58.8643	57.9654		59.4675	59.3689	59.7868	58.2186	58.7466	57.8455		59.4675	59.273	59.5776	58.1841	58.6304	57.7012
30.5664		30.5664	60.8037	60.4817	60.3559	59.459	59.6604	58.4685		60.276	59.7117	59.6082	58.9031	58.6257	57.6109		60.0972	59.5127	59.34	58.7728	58.5116	57.3989		59.9224	59.3544	59.1476	58.6141	58.4322	57.2445		59.7867	59.2268	59.0625	58.468	58.3228	57.1817		59.7867	59.0016	58.9078	58.1672	58.1577	57.0199
31.5802		31.5802	59.5577	59.3319	59.6957	58.5284	58.8916	58.1198		59.2158	58.875	59.4493	57.9171	58.3719	57.5144		59.0099	58.783	59.2873	57.743	58.2164	57.3563		58.862	58.7186	59.1668	57.6177	58.1078	57.2225		58.7887	58.6656	59.059	57.553	58.0142	57.1559		58.7887	58.5809	58.9058	57.4583	57.9019	56.9906
32.5939		32.5939	60.1574	59.8219	59.7468	58.788	59.0152	57.8326		59.704	59.1562	59.0136	58.3401	58.0562	57.0379		59.5198	58.9864	58.7986	58.1595	57.9464	56.861		59.3625	58.805	58.6707	57.998	57.8626	56.7154		59.2491	58.6764	58.5218	57.9023	57.7923	56.6239		59.2491	58.5301	58.4126	57.6211	57.65	56.4722
33.6077		33.6077	58.9688	58.703	58.9927	57.841	58.1798	57.3305		58.5727	58.2661	58.7638	57.2895	57.6729	56.853		58.3932	58.1253	58.5832	57.1104	57.5167	56.6475		58.291	58.0914	58.4493	57.0378	57.3864	56.5249		58.139	58.0587	58.4005	56.9085	57.3407	56.435		58.139	57.9714	58.2764	56.841	57.2505	56.3561
34.6214		34.6214	59.4545	59.1792	59.1021	58.153	58.3695	57.2384		59.0781	58.5648	58.4782	57.7006	57.467	56.4437		58.8863	58.4126	58.2282	57.5333	57.4138	56.2891		58.7286	58.2579	58.1234	57.4141	57.2978	56.1541		58.6077	58.1563	58.0348	57.3106	57.229	56.0574		58.6077	58.001	57.8973	57.0772	57.0833	55.9623
35.6352		35.6352	58.3363	58.0923	58.3005	57.149	57.4527	56.6389		57.9722	57.651	58.0799	56.6721	56.9579	56.1416		57.8245	57.527	57.8967	56.5112	56.8474	55.9989		57.6825	57.4806	57.8097	56.4189	56.7731	55.8542		57.605	57.4271	57.7242	56.3224	56.6905	55.8013		57.605	57.367	57.622	56.2522	56.573	55.6825
36.649		36.649	58.6847	58.4571	58.4947	57.4591	57.7024	56.5957		58.3988	57.9656	57.9081	57.0017	56.9032	55.9036		58.2507	57.8343	57.6985	56.9078	56.819	55.671		58.1137	57.7091	57.5717	56.7775	56.7127	55.592		58.0096	57.6002	57.4899	56.7066	56.6779	55.5142		58.0096	57.5095	57.4295	56.5186	56.5641	55.4029
37.6627		37.6627	57.791	57.5046	57.6468	56.4892	56.7522	55.9058		57.4131	57.0477	57.4022	56.0606	56.2814	55.4726		57.2709	56.9448	57.2506	55.9387	56.1589	55.2956		57.123	56.8941	57.1823	55.8422	56.0842	55.1934		57.0658	56.8343	57.1065	55.7422	56.0499	55.1441		57.0658	56.83	57.0102	55.648	56.0063	55.0829
38.6765		38.6765	57.9655	57.7563	57.8314	56.7974	57.0195	55.993		57.7296	57.3562	57.3531	56.3272	56.2936	55.3023		57.5686	57.2647	57.1684	56.2594	56.2229	55.1792		57.4774	57.1393	57.0832	56.1628	56.1795	55.0641		57.387	57.0667	56.973	56.0575	56.1415	54.982		57.387	56.9653	56.8676	55.9298	56.0557	54.8786
39.6902		39.6902	57.2525	56.933	56.9718	55.8716	56.1359	55.2364		56.8817	56.4643	56.7811	55.4973	55.6462	54.7884		56.7591	56.4012	56.6317	55.3754	55.5316	54.6296		56.6199	56.3062	56.5756	55.2942	55.4859	54.578		56.5657	56.3239	56.5271	55.2244	55.4079	54.5194		56.5657	56.2865	56.4232	55.1231	55.3507	54.4619
40.704		40.704	57.1676	57.0082	57.166	56.0659	56.3456	55.2785		57.0049	56.705	56.7653	55.6588	55.6667	54.713		56.8541	56.6365	56.5761	55.5369	55.6299	54.5926		56.7777	56.5541	56.4764	55.495	55.5516	54.4858		56.6893	56.4898	56.4326	55.4267	55.524	54.4032		56.6893	56.4333	56.3771	55.3371	55.4581	54.372
41.7178		41.7178	56.7202	56.3925	56.407	55.3158	55.5226	54.6264		56.3653	55.9562	56.1939	54.9831	55.0308	54.1702		56.242	55.8778	56.0237	54.8691	54.9306	54.0482		56.1168	55.8094	55.9441	54.7981	54.8862	53.9558		56.0724	55.755	55.9238	54.7334	54.856	53.9214		56.0724	55.7658	55.8927	54.5733	54.8488	53.8589
42.7315		42.7315	56.4016	56.2539	56.5071	55.3502	55.6489	54.6292		56.3179	56.0831	56.1668	54.9498	55.087	54.0968		56.204	56.0324	56.0201	54.8573	54.9939	53.9953		56.0933	55.9505	55.9537	54.8279	54.9865	53.8674		56.0702	55.9309	55.8706	54.7724	54.9422	53.8319		56.0702	55.9006	55.8462	54.7512	54.9033	53.8273
43.7453		43.7453	56.1399	55.8704	55.8237	54.6641	54.9353	53.978		55.8824	55.455	55.5911	54.453	54.4248	53.6038		55.7196	55.3812	55.4694	54.3764	54.3649	53.4757		55.6293	55.3139	55.4213	54.3077	54.3007	53.3982		55.561	55.2799	55.3892	54.225	54.2867	53.3474		55.561	55.252	55.3782	54.0789	54.2558	53.314
44.759		44.759	55.6949	55.5402	55.8502	54.6382	54.956	54.0074		55.6066	55.4477	55.5998	54.2734	54.4606	53.51		55.4976	55.4425	55.4754	54.172	54.4639	53.4022		55.4475	55.4143	55.418	54.1526	54.3658	53.313		55.4248	55.3663	55.3632	54.1407	54.3739	53.2878		55.4248	55.3634	55.3674	54.1639	54.3458	53.2855
45.7728		45.7728	55.5886	55.2864	55.2108	54.1137	54.3656	53.3498		55.3504	54.9291	55.0297	53.914	53.8605	52.9773		55.2371	54.8781	54.9314	53.8904	53.8214	52.895		55.1073	54.8001	54.8766	53.8013	53.7951	52.8432		55.1446	54.7702	54.8855	53.7176	53.7838	52.7877		55.1446	54.8021	54.86	53.6473	53.7589	52.8143
46.7866		46.7866	54.9713	54.8754	55.1642	53.9027	54.2414	53.3336		54.9315	54.8264	54.9795	53.572	53.7984	52.9031		54.8553	54.8279	54.8781	53.5235	53.8262	52.7863		54.7651	54.8181	54.7951	53.4832	53.7459	52.7359		54.7625	54.7909	54.7803	53.5119	53.7459	52.6996		54.7625	54.8398	54.8009	53.5297	53.772	52.7194
47.8003		47.8003	55.0587	54.7413	54.694	53.6024	53.778	52.8002		54.8104	54.4408	54.512	53.4166	53.3247	52.4317		54.7483	54.3781	54.4233	53.3642	53.2834	52.3399		54.6547	54.3327	54.3992	53.3198	53.2567	52.2955		54.6379	54.3083	54.3619	53.2573	53.2478	52.2972		54.6379	54.3295	54.3926	53.1745	53.295	52.3235
48.8141		48.8141	54.2858	54.1742	54.4909	53.21	53.5372	52.6821		54.2639	54.2047	54.3721	52.9245	53.2104	52.2884		54.2108	54.187	54.2716	52.8556	53.2039	52.2205		54.1561	54.2144	54.2251	52.8728	53.1836	52.1205		54.1053	54.224	54.2333	52.8526	53.1637	52.1405		54.1053	54.2485	54.2518	52.9855	53.2021	52.1665
49.8278		49.8278	54.4804	54.2123	54.0854	52.983	53.2154	52.242		54.3188	53.9207	53.9724	52.8944	52.7581	51.8567		54.2249	53.8963	53.8975	52.8395	52.7583	51.8069		54.1852	53.8616	53.8731	52.8085	52.7355	51.8023		54.1341	53.8526	53.8725	52.7677	52.7261	51.773		54.1341	53.888	53.9139	52.7062	52.8011	51.8302
50.8416		50.8416	53.6283	53.4779	53.8369	52.5611	52.8961	52.0408		53.6403	53.609	53.8241	52.3042	52.5942	51.6913		53.5771	53.6492	53.7305	52.2377	52.6073	51.6028		53.5612	53.6725	53.6984	52.2455	52.5969	51.594		53.5496	53.6799	53.6982	52.2762	52.6008	51.5435		53.5496	53.7814	53.7652	52.4239	52.6568	51.6378
51.8554		51.8554	53.875	53.6405	53.552	52.4249	52.6105	51.6099		53.7574	53.4209	53.4523	52.339	52.2217	51.3051		53.7021	53.4128	53.4149	52.3142	52.219	51.279		53.6465	53.3744	53.3705	52.3022	52.2366	51.2418		53.624	53.3591	53.3818	52.2694	52.2308	51.274		53.624	53.4655	53.4363	52.1985	52.2903	51.3177
52.8691		52.8691	53.0224	52.8869	53.2169	51.8512	52.2264	51.4021		53.0752	53.0312	53.2168	51.6723	51.9792	51.0871		53.0227	53.0823	53.1853	51.6832	52.0231	51.0171		53.0044	53.1231	53.1353	51.6707	52.0319	51.0243		52.9847	53.1484	53.146	51.7104	52.0358	50.9908		52.9847	53.2786	53.2465	51.9007	52.1197	51.1008
53.8829		53.8829	53.2606	53.033	53.0032	51.8441	52.0228	51.0761		53.2406	52.9393	52.9115	51.8388	51.6959	50.8026		53.2018	52.9404	52.8748	51.817	51.701	50.7222		53.1314	52.9162	52.8868	51.7697	51.7319	50.7437		53.1234	52.914	52.9158	51.7976	51.7847	50.7501		53.1234	53.0189	52.9903	51.7693	51.8609	50.8491
54.8966		54.8966	52.4952	52.3183	52.5615	51.263	51.5816	50.7879		52.524	52.4647	52.6549	51.1158	51.4108	50.5057		52.4671	52.4945	52.5811	51.1602	51.4473	50.4575		52.4369	52.5418	52.6123	51.1145	51.442	50.4673		52.4679	52.5855	52.6413	51.1641	51.4726	50.4674		52.4679	52.7543	52.7566	51.3259	51.5758	50.5607
55.9104		55.9104	52.61	52.4229	52.4029	51.2334	51.4515	50.4803		52.6554	52.4238	52.4187	51.2528	51.1248	50.2529		52.6527	52.4651	52.3741	51.271	51.1998	50.2208		52.6338	52.4406	52.4017	51.2857	51.2195	50.2177		52.5945	52.4805	52.4068	51.2648	51.2798	50.2765		52.5945	52.5775	52.5676	51.2841	51.3822	50.3741
56.9242		56.9242	51.9401	51.7363	52.0012	50.6474	50.9906	50.1338		51.9947	51.948	52.1036	50.6149	50.8643	49.9608		51.9605	51.9806	52.0628	50.6184	50.8807	49.9451		51.9669	52.0574	52.1119	50.6314	50.9094	49.922		51.9764	52.0908	52.1234	50.6585	50.9435	49.9307		51.9764	52.2577	52.2852	50.8434	51.0747	50.0653
57.9379		57.9379	51.9936	51.8021	51.8554	50.6784	50.8854	49.9175		52.0492	51.9212	51.8866	50.7028	50.6219	49.7325		52.0794	51.9375	51.8534	50.7011	50.6696	49.6864		52.0605	51.955	51.8872	50.689	50.7175	49.6946		52.074	51.9986	51.9253	50.7499	50.7512	49.7513		52.074	52.1079	52.0805	50.8046	50.8845	49.9013
58.9517		58.9517	51.4021	51.2263	51.4221	50.067	50.377	49.5394		51.4804	51.4282	51.567	50.0963	50.2851	49.3622		51.4499	51.4908	51.5589	50.1116	50.348	49.388		51.4462	51.5665	51.6163	50.1429	50.3939	49.3889		51.4915	51.6288	51.6208	50.1713	50.4901	49.4323		51.4915	51.8166	51.8108	50.3691	50.6174	49.5861
59.9654		59.9654	51.32	51.2183	51.264	50.067	50.2646	49.3307		51.4922	51.4048	51.3722	50.1245	50.0921	49.1845		51.5165	51.4789	51.3675	50.1441	50.1258	49.1773		51.4967	51.4556	51.4056	50.1832	50.2159	49.208		51.5211	51.5059	51.4916	50.2326	50.2663	49.2772		51.5211	51.7066	51.6239	50.3098	50.4394	49.3972
60.9792		60.9792	50.9025	50.6736	50.8438	49.5334	49.7767	48.9912		50.9539	50.9278	51.0382	49.5981	49.7938	48.8795		50.9679	51.0427	51.0662	49.6171	49.8488	48.8599		50.9908	51.0543	51.1059	49.6673	49.8608	48.8678		51.0283	51.1395	51.1637	49.7256	49.9477	48.9071		51.0283	51.3679	51.3408	49.908	50.1307	49.1297
61.993		61.993	50.6334	50.5689	50.7259	49.4233	49.6581	48.7667		50.9008	50.8895	50.8383	49.5455	49.5423	48.6258		50.8995	50.9319	50.858	49.5659	49.6175	48.6598		50.9516	50.9823	50.9014	49.5994	49.6975	48.7204		50.9893	51.0354	50.9759	49.6818	49.7465	48.7352		50.9893	51.2672	51.1682	49.8503	49.957	48.9121
63.0067		63.0067	50.4266	50.16	50.3172	49.0081	49.231	48.4546		50.4968	50.4513	50.5588	49.0786	49.2544	48.3638		50.5024	50.541	50.5592	49.1612	49.3462	48.356		50.5399	50.6037	50.6271	49.2131	49.3902	48.4217		50.617	50.696	50.6935	49.2447	49.4776	48.4789		50.617	50.9342	50.9126	49.446	49.6462	48.6819
64.0205		64.0205	50.0296	49.9106	50.1112	48.8657	49.0434	48.1862		50.333	50.3706	50.3397	48.9528	49.0151	48.085		50.377	50.43	50.3302	48.9983	49.1108	48.1198		50.3873	50.5146	50.3784	49.0806	49.1501	48.2025		50.4223	50.5566	50.5111	49.1682	49.2457	48.2452		50.4223	50.7865	50.714	49.3383	49.476	48.4377
65.0342		65.0342	49.8961	49.6805	49.7961	48.4493	48.689	47.8657		50.0224	49.9763	50.0517	48.6203	48.7214	47.8145		50.0474	50.0913	50.0883	48.7212	48.8182	47.8727		50.128	50.1817	50.1466	48.7403	48.8916	47.9207		50.1509	50.2564	50.2575	48.8222	48.9771	48.0108		50.1509	50.5389	50.4942	49.017	49.2119	48.1859
66.048		66.048	49.3847	49.3467	49.5169	48.2554	48.4629	47.6285		49.7436	49.8022	49.8175	48.3958	48.4799	47.5516		49.79	49.9598	49.8584	48.4379	48.5686	47.6111		49.8942	50.0239	49.9398	48.5614	48.6709	47.6604		49.9586	50.0804	50.0102	48.6325	48.7642	47.7844		49.9586	50.3784	50.2792	48.8809	49.0016	48.0089
67.0618		67.0618	49.3779	49.1446	49.2387	47.9206	48.135	47.3159		49.5224	49.529	49.5701	48.118	48.2216	47.3222		49.5904	49.6392	49.6144	48.2351	48.3369	47.353		49.6492	49.7125	49.7375	48.3248	48.3849	47.4428		49.7336	49.8292	49.821	48.4042	48.5323	47.524		49.7336	50.1348	50.0786	48.6086	48.7901	47.765
68.0755		68.0755	48.7966	48.7428	48.9729	47.6066	47.8749	47.0171		49.1545	49.31	49.2716	47.8115	47.9247	47.0215		49.2297	49.4063	49.321	47.8748	48.0295	47.0983		49.3403	49.5558	49.4676	48.0022	48.1285	47.1746		49.4192	49.6296	49.5608	48.1056	48.2427	47.2922		49.4192	49.9185	49.8451	48.3643	48.5409	47.5211
69.0893		69.0893	48.872	48.6693	48.7282	47.3922	47.5982	46.8318		49.064	49.0825	49.0811	47.6594	47.7497	46.8331		49.1508	49.1964	49.1251	47.7749	47.8537	46.9028		49.2244	49.3338	49.2933	47.8848	47.9599	46.977		49.3339	49.432	49.3493	47.9403	48.0844	47.0817		49.3339	49.7465	49.6447	48.2052	48.3569	47.3388
70.103		70.103	48.2283	48.1574	48.3771	47.0877	47.3196	46.4903		48.6266	48.7938	48.7988	47.2655	47.4079	46.5025		48.7032	48.966	48.8758	47.38	47.5409	46.5684		48.8274	49.0723	48.988	47.5119	47.6721	46.7173		48.9221	49.1834	49.094	47.6332	47.7657	46.7936		48.9221	49.4813	49.4089	47.939	48.1086	47.0511
71.1168		71.1168	48.3012	48.1048	48.1672	46.8512	47.071	46.2661		48.576	48.5969	48.5676	47.1797	47.2415	46.3291		48.6935	48.7304	48.7317	47.3187	47.3837	46.4016		48.7819	48.8787	48.8126	47.4347	47.4866	46.5163		48.8603	49.0091	48.9221	47.4988	47.6058	46.6069		48.8603	49.3326	49.238	47.7413	47.9377	46.9137
72.1306		72.1306	47.6983	47.6275	47.8863	46.5027	46.7938	45.9268		48.1386	48.3359	48.3063	46.7836	46.9101	45.9907		48.2097	48.5112	48.4101	46.8888	47.0469	46.1148		48.3412	48.6188	48.5322	47.0138	47.2087	46.231		48.4429	48.74	48.6814	47.166	47.3316	46.2975		48.4429	49.099	49.0179	47.5228	47.6413	46.6266
73.1443		73.1443	47.7318	47.5963	47.6503	46.3125	46.5323	45.7035		48.0928	48.1571	48.1131	46.7261	46.7471	45.8454		48.2028	48.2848	48.2248	46.8527	46.9139	45.9222		48.3264	48.4669	48.3721	46.9595	47.0147	46.0323		48.4046	48.5972	48.5156	47.0431	47.1849	46.1618		48.4046	48.9329	48.8513	47.3403	47.499	46.4565
74.1581		74.1581	47.151	47.1173	47.3217	45.9179	46.1968	45.3769		47.6085	47.8197	47.8035	46.2688	46.3995	45.5226		47.7048	48.0227	47.9143	46.4273	46.5509	45.6121		47.885	48.1624	48.0603	46.5294	46.7151	45.7264		47.9833	48.3069	48.2247	46.6792	46.8654	45.8554		47.9833	48.673	48.5696	47.0611	47.2438	46.2089
75.1718		75.1718	47.2143	47.0711	47.1273	45.7794	45.9924	45.2217		47.5868	47.7014	47.655	46.1972	46.2536	45.3274		47.7286	47.8876	47.8006	46.3828	46.4219	45.4826		47.8595	48.025	47.963	46.5341	46.5754	45.6451		47.9687	48.1446	48.0847	46.6217	46.7174	45.738		47.9687	48.5846	48.4648	46.929	47.0698	46.0924
76.1856		76.1856	46.6938	46.5935	46.8169	45.4134	45.6589	44.8638		47.1541	47.386	47.3454	45.7833	45.9166	44.9895		47.2729	47.5539	47.4598	45.945	46.1126	45.112		47.3906	47.7565	47.6438	46.0851	46.2911	45.3012		47.5311	47.883	47.7734	46.2583	46.4202	45.4158		47.5311	48.2811	48.2022	46.6317	46.7746	45.7831
77.1994		77.1994	46.6335	46.5216	46.6107	45.2211	45.4548	44.667		47.0721	47.2189	47.1893	45.715	45.771	44.8724		47.226	47.4537	47.323	45.8808	45.9687	45.0013		47.3578	47.5957	47.4933	46.0574	46.1376	45.1362		47.5254	47.7254	47.6451	46.1767	46.2775	45.3039		47.5254	48.184	48.0354	46.493	46.6497	45.6674
78.2131		78.2131	46.2394	46.1183	46.3367	44.9004	45.1764	44.3806		46.6768	46.9656	46.9025	45.3442	45.4699	44.5576		46.8313	47.1396	47.0611	45.5069	45.6877	44.6861		46.9744	47.3249	47.1993	45.6998	45.8444	44.8544		47.1386	47.4804	47.3796	45.8428	46.002	45.0047		47.1386	47.9413	47.8024	46.2585	46.3882	45.3768
79.2269		79.2269	46.0255	45.9507	46.0475	44.7003	44.9133	44.1293		46.5738	46.7479	46.7231	45.1888	45.2893	44.366		46.7141	46.9801	46.884	45.3637	45.4835	44.5167		46.8801	47.1351	47.0697	45.5498	45.6693	44.7237		47.0313	47.3071	47.2541	45.7153	45.8111	44.8276		47.0313	47.7879	47.6598	46.0856	46.2267	45.2278
80.2406		80.2406	45.7438	45.6413	45.8071	44.3846	44.6353	43.8684		46.2493	46.5094	46.3996	44.8637	45.0183	44.0925		46.415	46.7389	46.6008	45.0748	45.2015	44.2273		46.5793	46.9525	46.8003	45.2699	45.3809	44.386		46.7171	47.1118	46.9569	45.4329	45.5553	44.5768		46.7171	47.5739	47.414	45.8569	46.0234	44.9609
81.2544		81.2544	45.4572	45.4036	45.5403	44.1903	44.3822	43.6142		46.0763	46.2992	46.2641	44.7118	44.794	43.8858		46.239	46.5525	46.4501	44.9015	45.0328	44.0859		46.4253	46.7429	46.6236	45.1259	45.2268	44.2523		46.5945	46.9218	46.8092	45.2945	45.3916	44.4096		46.5945	47.3982	47.301	45.6827	45.8614	44.8343
82.2682		82.2682	45.261	45.1444	45.3072	43.9035	44.1514	43.3698		45.7651	46.0673	45.9501	44.3953	44.5141	43.6024		45.9664	46.3111	46.1618	44.621	44.7422	43.7656		46.1684	46.4894	46.3843	44.8538	44.9588	43.9532		46.3427	46.73	46.5502	45.042	45.1397	44.1368		46.3427	47.2064	47.0369	45.4869	45.5847	44.5489
83.2819		83.2819	44.9109	44.8767	45.0242	43.62	43.9053	43.1154		45.5488	45.8368	45.805	44.2094	44.3149	43.4182		45.7443	46.0919	45.9881	44.4448	44.545	43.6138		45.9669	46.3172	46.2372	44.6468	44.7347	43.8374		46.1082	46.4908	46.439	44.8181	44.9542	44.009		46.1082	47.0096	46.8933	45.2866	45.4652	44.4385
84.2957		84.2957	44.8186	44.6749	44.8318	43.376	43.6726	42.8385		45.3544	45.6465	45.538	43.9952	44.0838	43.1406		45.5503	45.9052	45.7486	44.2303	44.3332	43.3543		45.7761	46.1221	45.974	44.4177	44.5681	43.5329		45.9336	46.3022	46.1681	44.6062	44.7434	43.7012		45.9336	46.8338	46.6607	45.1011	45.202	44.18
85.3094		85.3094	44.37	44.3612	44.5096	43.0955	43.3427	42.5796		45.0467	45.374	45.3139	43.6942	43.8515	42.9497		45.2699	45.6478	45.5557	43.968	44.0987	43.1738		45.4806	45.8674	45.8031	44.1866	44.3124	43.368		45.6662	46.0804	46.0132	44.3575	44.5377	43.5731		45.6662	46.6486	46.5065	44.8548	44.9989	44.0255
86.3232		86.3232	44.3464	44.2185	44.3411	42.9272	43.1657	42.3774		44.8842	45.2655	45.1143	43.5436	43.6714	42.6981		45.1382	45.5294	45.3321	43.8215	43.9201	42.9111		45.3539	45.7541	45.5712	44.0661	44.1527	43.1205		45.5369	45.9353	45.7489	44.2116	44.36	43.3076		45.5369	46.4624	46.307	44.7144	44.8345	43.822
87.337		87.337	43.8543	43.8232	44.0383	42.5987	42.8454	42.099		44.5832	44.9684	44.885	43.2626	43.3936	42.5158		44.8271	45.2175	45.158	43.5205	43.6529	42.718		45.0492	45.4607	45.383	43.7509	43.8957	42.956		45.2469	45.7074	45.5974	43.9488	44.0911	43.158		45.2469	46.2761	46.1964	44.4654	44.6201	43.6291
88.3507		88.3507	43.8187	43.7251	43.8496	42.4384	42.6771	41.8735		44.4617	44.8256	44.6686	43.1364	43.2144	42.2617		44.6962	45.0952	44.9142	43.412	43.4569	42.4819		44.9386	45.3403	45.1742	43.6253	43.7118	42.7341		45.1217	45.5602	45.4	43.8184	43.9251	42.9073		45.1217	46.1337	45.9663	44.3574	44.4675	43.4307
89.3645		89.3645	43.3607	43.3638	43.5034	42.1087	42.3568	41.5707		44.1083	44.5386	44.4534	42.8144	42.9742	42.0179		44.3524	44.8354	44.7497	43.055	43.2056	42.3125		44.6255	45.1086	45.0118	43.3629	43.4922	42.5412		44.8368	45.329	45.2373	43.5373	43.7029	42.7325		44.8368	45.9327	45.7846	44.1056	44.245	43.2615
90.3782		90.3782	43.3273	43.2344	43.415	41.9402	42.1856	41.4034		44.0267	44.3957	44.2376	42.6722	42.7913	41.8308		44.2986	44.6782	44.543	42.9695	43.073	42.0693		44.51	44.9842	44.7828	43.2345	43.3515	42.309		44.7475	45.2002	45.0247	43.4335	43.554	42.5446		44.7475	45.7807	45.6027	44.012	44.0848	43.0502
91.392		91.392	42.9305	42.8842	43.0695	41.6546	41.8626	41.0978		43.6885	44.1121	44.0081	42.3481	42.4832	41.579		43.9399	44.4253	44.2794	42.6362	42.775	41.8383		44.2112	44.6799	44.5716	42.9101	43.0601	42.1087		44.4488	44.9531	44.8448	43.1649	43.2726	42.3343		44.4488	45.5583	45.4395	43.7489	43.8577	42.8675
92.4058		92.4058	42.852	42.7539	42.9086	41.4518	41.6507	40.9464		43.5547	44.0143	43.8225	42.2234	42.3172	41.3691		43.852	44.3025	44.1292	42.577	42.6315	41.6261		44.105	44.5897	44.4323	42.8182	42.905	41.929		44.3453	44.8416	44.6476	43.0303	43.1648	42.1305		44.3453	45.4538	45.265	43.6006	43.7267	42.7022
93.4195		93.4195	42.4697	42.4097	42.5695	41.1558	41.3772	40.6609		43.2546	43.7161	43.5848	41.9214	42.045	41.1299		43.4957	44.0326	43.8859	42.1969	42.3569	41.4135		43.8165	44.3224	44.182	42.5003	42.6536	41.718		44.0895	44.5727	44.4461	42.7257	42.894	41.9258		44.0895	45.2379	45.0579	43.3567	43.4851	42.5127
94.4333		94.4333	42.3037	42.2353	42.4397	40.9488	41.1763	40.4931		43.1181	43.5728	43.4433	41.7853	41.9087	40.9705		43.4435	43.8927	43.7098	42.1042	42.218	41.2773		43.6681	44.2261	44.0492	42.3884	42.5333	41.5294		43.9327	44.4828	44.2905	42.617	42.7881	41.7561		43.9327	45.1445	44.9333	43.2657	43.3812	42.3439
95.447		95.447	42.023	41.9502	42.1401	40.6796	40.8554	40.1212		42.8424	43.2893	43.1825	41.517	41.607	40.6949		43.1249	43.654	43.4943	41.8485	41.9416	40.983		43.4477	43.9437	43.7855	42.1311	42.2454	41.2637		43.6558	44.201	44.0921	42.4135	42.4781	41.5279		43.6558	44.8706	44.7241	43.006	43.1375	42.1437
96.4608		96.4608	41.8358	41.782	41.9389	40.4716	40.6968	39.9696		42.6525	43.1396	43.0074	41.3283	41.4613	40.5492		43.0037	43.5011	43.3595	41.6764	41.8353	40.8443		43.2992	43.8085	43.6473	41.9723	42.1281	41.1498		43.5377	44.0978	43.9313	42.2401	42.4106	41.3695		43.5377	44.8218	44.5984	42.9155	43.023	41.9913
97.4746		97.4746	41.5804	41.4762	41.6378	40.2003	40.4317	39.6809		42.4151	42.8996	42.7403	41.087	41.2134	40.2809		42.7263	43.2702	43.0828	41.4449	41.5385	40.5844		43.0282	43.5603	43.4184	41.7607	41.8548	40.9012		43.3041	43.867	43.703	42.014	42.1101	41.1556		43.3041	44.5416	44.3777	42.6784	42.79	41.7528
98.4883		98.4883	41.3201	41.2675	41.4779	39.944	40.2201	39.4933		42.2087	42.7751	42.6039	40.8973	41.0546	40.104		42.5325	43.1127	42.9602	41.2398	41.4092	40.4202		42.8118	43.4308	43.2564	41.5729	41.7273	40.7651		43.1101	43.7795	43.5341	41.8419	42.0228	41.0007		43.1101	44.4629	44.2949	42.5229	42.686	41.6472
99.5021		99.5021	41.1465	41.0756	41.2124	39.7886	39.9855	39.2156		41.9911	42.5684	42.3458	40.6887	40.7716	39.8493		42.3171	42.913	42.6897	41.0583	41.1451	40.1838		42.6848	43.2235	43.0708	41.3756	41.4607	40.4889		42.9379	43.4865	43.382	41.7049	41.7518	40.7964		42.9379	44.23	44.0424	42.3581	42.4305	41.402
100.516		100.516	40.8271	40.8066	41.0093	39.5072	39.7282	39.0551		41.7386	42.309	42.2223	40.4476	40.6622	39.7139		42.1187	42.711	42.5618	40.8621	41.0281	40.0365		42.4528	43.0806	42.9279	41.1909	41.3637	40.3572		42.7338	43.4128	43.2208	41.4869	41.6475	40.6256		42.7338	44.1263	43.9581	42.1979	42.3246	41.3196
101.53		101.53	40.6666	40.6176	40.7672	39.2971	39.5124	38.7712		41.6039	42.1366	41.9358	40.297	40.3839	39.4314		41.953	42.5721	42.2847	40.6602	40.7354	39.794		42.2905	42.8599	42.665	41.0085	41.0811	40.1184		42.6168	43.1619	42.9702	41.2946	41.3614	40.3955		42.6168	43.8893	43.7417	42.0416	42.1186	41.0688
102.543		102.543	40.374	40.3772	40.5567	39.0569	39.2634	38.5762		41.3191	41.9316	41.7951	40.0311	40.23	39.2816		41.712	42.331	42.1903	40.4228	40.6352	39.6725		42.0493	42.6942	42.5698	40.791	40.9962	39.9895		42.3899	43.0578	42.8655	41.0814	41.2629	40.2762		42.3899	43.8033	43.6195	41.8332	41.9963	40.9639
103.557		103.557	40.2326	40.1953	40.3197	38.8668	39.0681	38.3306		41.1831	41.7636	41.5433	39.8858	39.9619	39.0124		41.5507	42.1632	41.916	40.2777	40.3506	39.369		41.9225	42.5389	42.3497	40.6655	40.7257	39.7606		42.2508	42.8594	42.6391	40.9525	41.0021	40.0324		42.2508	43.5991	43.4228	41.6651	41.7543	40.7541
104.571		104.571	39.9084	39.8907	40.1025	38.581	38.7741	38.1387		40.8766	41.5178	41.4262	39.6014	39.7997	38.8711		41.3096	41.9589	41.8013	40.0294	40.2045	39.2329		41.6687	42.3386	42.1833	40.3805	40.5774	39.5967		41.9918	42.6718	42.5179	40.6974	40.8885	39.9039		41.9918	43.5008	43.2936	41.5003	41.6254	40.5996
105.585		105.585	39.8437	39.7464	39.902	38.4516	38.6528	37.9202		40.7639	41.3738	41.1496	39.4702	39.586	38.6417		41.1897	41.8146	41.593	39.8816	40.0093	39.018		41.5277	42.1766	41.9676	40.2802	40.3393	39.3527		41.8623	42.5145	42.2855	40.5837	40.641	39.697		41.8623	43.287	43.0781	41.3567	41.4632	40.4239
106.598		106.598	39.4448	39.4534	39.6405	38.1225	38.3423	37.7114		40.4803	41.1176	41.0046	39.218	39.4133	38.4778		40.9188	41.5909	41.4255	39.6384	39.8173	38.8524		41.298	42.0046	41.8116	40.0327	40.1913	39.2252		41.6154	42.321	42.1648	40.3633	40.5086	39.5511		41.6154	43.2013	42.9647	41.1575	41.3198	40.3083
107.612		107.612	39.3678	39.2968	39.4843	37.9879	38.1822	37.4739		40.3839	41.0179	40.7703	39.112	39.1691	38.2081		40.7865	41.4406	41.1843	39.5089	39.619	38.6468		41.1928	41.8373	41.629	39.9256	40.0178	39.014		41.5439	42.1972	41.9405	40.2419	40.304	39.3233		41.5439	43.0091	42.7946	41.0413	41.101	40.0768
108.626		108.626	39.0327	38.9915	39.2064	37.7222	37.919	37.2835		40.1101	40.7647	40.6115	38.8277	38.9948	38.0857		40.5609	41.2375	41.0573	39.3011	39.4358	38.4781		40.9426	41.6332	41.4754	39.6887	39.844	38.8514		41.2822	42.0042	41.8475	40.0269	40.1674	39.2008		41.2822	42.8665	42.6362	40.8202	40.9807	39.9696
109.64		109.64	38.9059	38.8769	39.0583	37.5177	37.7564	37.0282		39.9388	40.6286	40.3948	38.7046	38.8152	37.8326		40.375	41.1154	40.8404	39.1555	39.2595	38.2264		40.813	41.516	41.2682	39.5594	39.6217	38.6705		41.1939	41.8888	41.6446	39.8938	39.9628	38.9833		41.1939	42.7202	42.4749	40.7296	40.7803	39.7858
110.653		110.653	38.5756	38.6313	38.7834	37.2476	37.4746	36.8006		39.7097	40.3893	40.2333	38.4613	38.5923	37.6606		40.1466	40.8535	40.6549	38.9042	39.0715	38.0805		40.5512	41.2799	41.122	39.3181	39.4683	38.4822		40.9074	41.6361	41.5	39.6354	39.8012	38.8225		40.9074	42.5568	42.3547	40.4901	40.6126	39.6334
111.667		111.667	38.4536	38.4192	38.6486	37.0912	37.2861	36.6226		39.5961	40.2808	40.0206	38.3085	38.4041	37.4651		40.0133	40.7333	40.4984	38.7877	38.8717	37.8877		40.4284	41.1843	40.9458	39.2265	39.2736	38.31		40.8132	41.5525	41.2974	39.546	39.6173	38.6344		40.8132	42.4418	42.2257	40.4088	40.51	39.4668
112.681		112.681	38.1852	38.1546	38.3675	36.8298	37.0494	36.3886		39.3251	40.0476	39.8644	38.0783	38.2349	37.2488		39.7872	40.5107	40.3363	38.5153	38.6697	37.7141		40.2135	40.952	40.7877	38.9833	39.1094	38.1353		40.5861	41.3532	41.1521	39.3362	39.4558	38.5024		40.5861	42.2496	42.0668	40.1858	40.332	39.2951
113.695		113.695	38.0195	37.9884	38.1928	36.6399	36.8848	36.1915		39.1643	39.9136	39.6721	37.881	38.0435	37.0572		39.6238	40.3968	40.1461	38.3888	38.5507	37.5323		40.067	40.8412	40.6258	38.8481	38.9028	37.941		40.4489	41.2356	41.0079	39.1948	39.3117	38.3317		40.4489	42.1557	41.8853	40.0789	40.1576	39.1542
114.708		114.708	37.7901	37.7715	37.9259	36.428	36.6002	35.9785		38.9312	39.691	39.4975	37.6779	37.8546	36.8742		39.4395	40.1961	39.9735	38.1905	38.3044	37.3244		39.8594	40.6217	40.4452	38.6605	38.7306	37.7739		40.2624	41.0436	40.8439	39.0071	39.125	38.1522		40.2624	41.9956	41.7869	39.8873	40.0143	38.9995
115.722		115.722	37.5566	37.5368	37.7431	36.2375	36.4482	35.7823		38.7437	39.5273	39.2989	37.5111	37.6502	36.6707		39.2353	40.0619	39.7882	37.9942	38.1404	37.1651		39.7096	40.5526	40.2784	38.4626	38.5967	37.607		40.117	40.9269	40.6387	38.8681	38.9733	37.991		40.117	41.8598	41.6002	39.7555	39.8792	38.8455
116.736		116.736	37.3789	37.3395	37.5022	36.0061	36.2046	35.5411		38.5819	39.3698	39.1076	37.3274	37.4642	36.5093		39.0805	39.8613	39.6246	37.8217	37.9811	36.9949		39.5498	40.3173	40.1253	38.2906	38.408	37.4527		39.939	40.7281	40.5103	38.6772	38.7876	37.8167		39.939	41.7021	41.5022	39.5847	39.7116	38.6938
117.75		117.75	37.1001	37.1355	37.3359	35.8186	36.0212	35.3544		38.3449	39.168	38.9456	37.1504	37.2994	36.3178		38.8777	39.7381	39.4845	37.6422	37.779	36.7993		39.3397	40.1833	39.9621	38.1444	38.2043	37.27		39.7828	40.5986	40.3552	38.5458	38.642	37.6471		39.7828	41.5545	41.3035	39.4696	39.5627	38.5393
118.764		118.764	36.9936	36.9876	37.1235	35.6102	35.8056	35.1382		38.2196	38.9729	38.7836	36.9635	37.0925	36.1408		38.7188	39.5147	39.3201	37.5152	37.628	36.6488		39.2054	39.9896	39.7789	37.9583	38.0876	37.1136		39.5969	40.4226	40.2054	38.35	38.4842	37.5098		39.5969	41.408	41.1866	39.2992	39.419	38.3809
119.777		119.777	36.6848	36.681	36.9188	35.3662	35.5919	34.9355		37.9587	38.8188	38.5663	36.7348	36.9071	35.9405		38.5078	39.3592	39.0938	37.2761	37.4378	36.4369		38.9899	39.8509	39.6247	37.7828	37.9002	36.9302		39.425	40.3094	40.0227	38.1873	38.3106	37.3271		39.425	41.2832	41.0564	39.1766	39.2441	38.2181
120.791		120.791	36.5725	36.5494	36.6945	35.213	35.3943	34.7498		37.8186	38.6541	38.412	36.6206	36.7486	35.7729		38.3761	39.214	38.9522	37.1641	37.2658	36.2808		38.8739	39.6787	39.4608	37.6731	37.6967	36.7707		39.3162	40.1194	39.9333	38.0433	38.1568	37.1953		39.3162	41.123	40.9193	39.018	39.0876	38.0873
121.805		121.805	36.3047	36.2918	36.5036	34.967	35.1635	34.5315		37.5866	38.4365	38.1834	36.3668	36.5296	35.5704		38.1152	39.0308	38.7511	36.9384	37.084	36.0751		38.6489	39.5169	39.3366	37.4717	37.5767	36.5757		39.0884	39.9829	39.7302	37.8353	37.9838	37.0073		39.0884	41.0083	40.7854	38.8672	38.9721	37.9384
122.819		122.819	36.1503	36.137	36.2997	34.8041	34.9792	34.3243		37.4396	38.3129	38.0701	36.2345	36.3644	35.408		38.0294	38.9024	38.625	36.8293	36.9018	35.943		38.5325	39.3861	39.1882	37.3497	37.4095	36.4338		38.9894	39.8367	39.6103	37.743	37.824	36.8456		38.9894	40.8264	40.6417	38.7551	38.8191	37.7878
123.832		123.832	35.8558	35.8745	36.1422	34.5548	34.7763	34.1234		37.1963	38.1005	37.8934	36.013	36.1982	35.1777		37.7446	38.7228	38.4456	36.5824	36.7402	35.7417		38.2961	39.2208	38.9719	37.0878	37.2196	36.273		38.7492	39.6812	39.449	37.5221	37.6727	36.6545		38.7492	40.7603	40.4911	38.5532	38.6879	37.6489
124.846		124.846	35.7736	35.7336	35.9412	34.4027	34.609	33.9515		37.1114	38.0093	37.6901	35.8899	36.0389	35.0488		37.6874	38.539	38.3021	36.4632	36.6002	35.6085		38.2102	39.074	38.8665	37.0092	37.0919	36.1473		38.6938	39.5444	39.2931	37.4498	37.5353	36.5415		38.6938	40.6068	40.3798	38.4489	38.5407	37.5385
125.86		125.86	35.4701	35.4924	35.697	34.1695	34.3474	33.7334		36.8539	37.7703	37.4882	35.6302	35.8334	34.8261		37.4363	38.3629	38.0983	36.2416	36.3857	35.4035		37.971	38.9299	38.67	36.7642	36.8861	35.8885		38.4428	39.3719	39.1306	37.2265	37.3576	36.3803		38.4428	40.4906	40.2024	38.2635	38.3839	37.3448
126.874		126.874	35.3534	35.3687	35.5429	34.0061	34.1989	33.5566		36.7414	37.6518	37.357	35.5425	35.6708	34.718		37.3235	38.2742	37.9878	36.1098	36.223	35.2723		37.8659	38.8042	38.5476	36.6757	36.7583	35.7769		38.3569	39.2351	39.0194	37.1036	37.2167	36.2546		38.3569	40.3219	40.1007	38.2027	38.2466	37.2104
127.887		127.887	35.0653	35.092	35.3013	33.7637	33.9428	33.3693		36.49	37.4378	37.2017	35.2727	35.4882	34.483		37.0969	38.0484	37.7845	35.8944	36.0629	35.0616		37.6363	38.6295	38.3879	36.4615	36.5886	35.6259		38.1337	39.0641	38.8454	36.9315	37.0405	36.0845		38.1337	40.2006	39.9424	38.0027	38.1424	37.0702
128.901		128.901	34.9357	34.9648	35.1408	33.5978	33.7911	33.1472		36.4003	37.3116	37.0311	35.1554	35.2996	34.3451		36.98	37.9624	37.667	35.8007	35.9032	34.9357		37.5352	38.5303	38.2435	36.3729	36.4395	35.4639		38.0108	38.9453	38.709	36.8209	36.89	35.9259		38.0108	40.0777	39.8457	37.9277	38.0002	36.9596
129.915		129.915	34.6912	34.7275	34.9366	33.3497	33.5624	32.9684		36.1468	37.0996	36.8383	34.9578	35.1393	34.1572		36.7506	37.7473	37.4623	35.5967	35.7418	34.7241		37.364	38.3266	38.0597	36.1759	36.3103	35.2889		37.8263	38.8091	38.5564	36.6105	36.7123	35.7538		37.8263	39.9567	39.6846	37.7253	37.8472	36.7721
130.929		130.929	34.5806	34.5588	34.7493	33.2071	33.4144	32.7885		36.0136	36.985	36.6661	34.8242	34.9733	33.9944		36.6108	37.6433	37.3429	35.4711	35.57	34.6107		37.2203	38.1706	37.9325	36.0648	36.1324	35.1578		37.7	38.6766	38.3895	36.4866	36.6119	35.6375		37.7	39.8524	39.5587	37.6577	37.6874	36.6904
131.942		131.942	34.3182	34.3261	34.5316	32.9915	33.1453	32.5708		35.7838	36.7719	36.4917	34.6182	34.7756	33.7934		36.4211	37.4346	37.185	35.2509	35.4269	34.4024		37.0183	38.0237	37.7791	35.8175	35.9604	34.9983		37.532	38.5335	38.25	36.2947	36.4269	35.437		37.532	39.6748	39.4148	37.4704	37.5618	36.5288
132.956		132.956	34.1298	34.1835	34.3838	32.8402	33.0252	32.3977		35.6406	36.6624	36.3672	34.455	34.6405	33.6501		36.328	37.3288	37.0038	35.1512	35.2794	34.2887		36.9055	37.9147	37.6601	35.7265	35.8383	34.8826		37.4198	38.399	38.1599	36.2316	36.2828	35.3427		37.4198	39.5533	39.3171	37.3875	37.4362	36.421
133.97		133.97	33.9733	33.9877	34.1816	32.6279	32.7778	32.1956		35.4881	36.4834	36.1484	34.3065	34.4753	33.4724		36.1153	37.1416	36.8376	34.9577	35.0834	34.0776		36.7068	37.7608	37.4362	35.5476	35.6489	34.6913		37.2306	38.2798	37.9814	36.04	36.1205	35.1547		37.2306	39.4199	39.1529	37.1591	37.272	36.2594
134.984		134.984	33.7567	33.7735	33.9964	32.4176	32.6485	32.0448		35.2405	36.3468	36.0091	34.1527	34.3034	33.3045		35.9552	37.042	36.7314	34.7873	34.9378	33.9521		36.5983	37.6143	37.3529	35.4188	35.5255	34.5645		37.1317	38.0941	37.8687	35.8938	35.9989	35.0286		37.1317	39.3211	39.0536	37.0941	37.1601	36.154
135.997		135.997	33.6076	33.6139	33.804	32.2735	32.4335	31.8358		35.1264	36.1555	35.8299	33.9262	34.1317	33.1136		35.7881	36.8214	36.5342	34.6283	34.7739	33.7468		36.4388	37.4463	37.1701	35.2691	35.3648	34.3769		36.9564	37.959	37.6771	35.7541	35.8551	34.8442		36.9564	39.1974	38.8785	36.9375	37.049	35.9605
137.011		137.011	33.3422	33.3789	33.6161	32.0459	32.269	31.6754		34.9469	36.0164	35.7349	33.7959	33.958	32.9881		35.6136	36.6932	36.4283	34.4827	34.6604	33.6533		36.2366	37.314	37.0444	35.1128	35.1891	34.2617		36.8203	37.8544	37.5752	35.6145	35.7185	34.7599		36.8203	39.0511	38.8122	36.8164	36.9015	35.9169
138.025		138.025	33.2223	33.2203	33.4039	31.8619	32.0523	31.4504		34.8185	35.8324	35.529	33.6318	33.8111	32.8043		35.4937	36.5348	36.213	34.366	34.4884	33.4672		36.1432	37.1625	36.8948	34.9631	35.0392	34.0766		36.673	37.7108	37.3937	35.4762	35.5982	34.5835		36.673	38.9687	38.676	36.6807	36.7637	35.7022
139.039		139.039	32.9805	33.0101	33.2411	31.6747	31.8735	31.2837		34.6017	35.6987	35.3906	33.4394	33.6156	32.6867		35.2751	36.4254	36.1106	34.1422	34.3232	33.3161		35.929	37.0492	36.797	34.7989	34.9513	33.9643		36.4828	37.5819	37.3252	35.3295	35.4653	34.5023		36.4828	38.8227	38.5821	36.5475	36.6526	35.6103
140.052		140.052	32.8637	32.9083	33.0449	31.5354	31.6773	31.1457		34.4678	35.516	35.2047	33.3523	33.4723	32.4824		35.1933	36.263	35.9333	34.0376	34.1497	33.1337		35.8366	36.8834	36.6253	34.7023	34.7887	33.7646		36.4224	37.4319	37.1542	35.2413	35.2856	34.3058		36.4224	38.6955	38.4186	36.411	36.5067	35.4809
141.066		141.066	32.6054	32.6416	32.8566	31.3032	31.4943	30.95		34.2054	35.3692	35.0628	33.0903	33.3262	32.3341		34.982	36.1185	35.8082	33.8709	34.0365	33.0257		35.6532	36.7581	36.5205	34.4941	34.6524	33.6512		36.1947	37.3245	37.0661	35.028	35.1428	34.1731		36.1947	38.6059	38.3294	36.3087	36.3862	35.353
142.08		142.08	32.4986	32.5177	32.736	31.1616	31.3419	30.7658		34.1113	35.2217	34.8944	32.9982	33.1473	32.1452		34.8862	35.9894	35.6127	33.7509	33.824	32.8467		35.5341	36.5942	36.3164	34.4164	34.4745	33.5141		36.1536	37.1874	36.9043	34.9521	34.9883	34.0348		36.1536	38.4911	38.1998	36.202	36.2574	35.1952
143.094		143.094	32.2646	32.3053	32.5406	30.9432	31.1353	30.57		33.9126	35.1007	34.7312	32.7879	32.9662	31.9936		34.6579	35.8415	35.5199	33.5415	33.7135	32.6944		35.3295	36.4948	36.2304	34.2466	34.3446	33.3987		35.899	37.055	36.8088	34.7539	34.8652	33.9116		35.899	38.3723	38.1192	36.0617	36.1426	35.1131
144.108		144.108	32.1185	32.1397	32.342	30.8057	30.9461	30.3884		33.7912	34.9296	34.5868	32.6791	32.8369	31.8258		34.565	35.6951	35.3567	33.475	33.5671	32.5655		35.2757	36.3575	36.0946	34.1222	34.1682	33.2202		35.8489	36.9246	36.6492	34.6533	34.7347	33.7808		35.8489	38.2682	37.9443	35.9517	36.0172	34.9603
145.121		145.121	31.8643	31.957	32.1733	30.5621	30.8014	30.1825		33.5892	34.7937	34.4274	32.4677	32.6804	31.7024		34.3419	35.5263	35.2265	33.2385	33.4176	32.4218		35.0436	36.2091	35.9886	33.8999	34.0634	33.0936		35.6486	36.7887	36.5213	34.4368	34.6217	33.6248		35.6486	38.1161	37.842	35.8088	35.8807	34.8504
146.135		146.135	31.7629	31.7933	31.9972	30.4455	30.6115	30.0629		33.5115	34.6421	34.2774	32.34	32.5243	31.5129		34.2451	35.3886	35.0815	33.1363	33.2398	32.2624		34.9573	36.0806	35.7976	33.8431	33.9386	32.944		35.5718	36.6771	36.3764	34.4284	34.4583	33.4802		35.5718	38.0251	37.707	35.7065	35.7852	34.7252
147.149		147.149	31.5559	31.5696	31.8012	30.2159	30.4162	29.8779		33.2766	34.4767	34.1326	32.1863	32.355	31.3592		34.0548	35.2414	34.9517	32.9626	33.1465	32.1252		34.7624	35.9414	35.6804	33.6537	33.7612	32.8201		35.4063	36.5376	36.2702	34.2339	34.318	33.3728		35.4063	37.9183	37.6007	35.5463	35.65	34.6243
148.163		148.163	31.3957	31.409	31.6831	30.0908	30.2518	29.694		33.1412	34.3611	33.994	32.0325	32.2271	31.1769		33.9127	35.122	34.7795	32.8682	32.9577	31.9492		34.6299	35.8306	35.5565	33.5139	33.6579	32.6594		35.2813	36.3954	36.1335	34.1063	34.183	33.2373		35.2813	37.7746	37.4845	35.4704	35.507	34.4638
149.176		149.176	31.2212	31.2746	31.4985	29.9023	30.1233	29.5522		32.973	34.183	33.8284	31.8821	32.0677	31.0687		33.782	34.9914	34.6573	32.6973	32.8012	31.8435		34.5196	35.7128	35.3969	33.3899	33.5086	32.5296		35.1247	36.3039	36.0364	33.9819	34.0586	33.086		35.1247	37.6986	37.3905	35.3584	35.4171	34.3925
150.19		150.19	31.0092	31.0713	31.2815	29.7421	29.9165	29.3361		32.8201	34.0572	33.6983	31.723	31.9205	30.8978		33.63	34.8293	34.5177	32.5529	32.6534	31.6763		34.3877	35.5415	35.2297	33.2514	33.3794	32.395		35.0147	36.1812	35.8625	33.8047	33.9307	32.9708		35.0147	37.5718	37.2831	35.2433	35.3021	34.2469
151.204		151.204	30.8682	30.9125	31.1383	29.555	29.7414	29.1819		32.666	33.922	33.5342	31.5464	31.7523	30.7465		33.4434	34.6923	34.3826	32.3888	32.5273	31.5304		34.2267	35.4135	35.1636	33.1243	33.2001	32.2558		34.8473	36.0528	35.7588	33.7109	33.7885	32.8571		34.8473	37.4314	37.1433	35.131	35.1785	34.1247
152.218		152.218	30.6996	30.7148	30.9641	29.3792	29.5839	29.0119		32.5059	33.7833	33.4171	31.4262	31.6175	30.582		33.3499	34.5872	34.2365	32.2373	32.3899	31.3831		34.0787	35.3312	35.0254	33.0111	33.1147	32.1347		34.7309	35.928	35.639	33.6172	33.7171	32.7068		34.7309	37.3397	37.0329	34.9934	35.0386	34.0015
153.231		153.231	30.5437	30.563	30.7939	29.2031	29.3671	28.8457		32.3455	33.6226	33.2325	31.2858	31.4604	30.4373		33.1754	34.4286	34.104	32.1256	32.2556	31.2505		33.9816	35.1929	34.894	32.8539	32.9729	32.0052		34.6114	35.793	35.5299	33.4564	33.5471	32.5932		34.6114	37.2408	36.9324	34.8732	34.919	33.8845
154.245		154.245	30.3292	30.3494	30.6251	29.0567	29.2198	28.6842		32.1759	33.4648	33.0654	31.1094	31.3173	30.2869		33.0364	34.3056	33.9958	31.9728	32.1084	31.068		33.7715	35.0344	34.7547	32.6922	32.8373	31.8505		34.4554	35.6653	35.3884	33.3061	33.3913	32.4754		34.4554	37.1125	36.794	34.7441	34.8153	33.7729
155.259		155.259	30.2074	30.2352	30.4657	28.8892	29.092	28.5377		32.0503	33.3685	32.9502	31.022	31.1798	30.1449		32.9091	34.2082	33.8143	31.8981	31.9616	30.9757		33.7169	34.9541	34.6297	32.6584	32.7019	31.7082		34.381	35.5914	35.2402	33.2414	33.2916	32.3157		34.381	37.0317	36.7315	34.6412	34.6966	33.6615
156.273		156.273	29.9848	30.0003	30.3046	28.7085	28.8845	28.3473		31.8292	33.1662	32.814	30.8181	31.0204	29.9812		32.7191	34.0545	33.6891	31.6659	31.8282	30.8036		33.5335	34.8042	34.5042	32.4666	32.5679	31.5851		34.1822	35.4631	35.122	33.0424	33.1655	32.1959		34.1822	36.8913	36.5852	34.5331	34.6	33.5305
157.286		157.286	29.8893	29.9057	30.1211	28.5201	28.7016	28.1832		31.7266	33.0413	32.6521	30.7053	30.8512	29.8457		32.6014	33.8932	33.5564	31.6085	31.6986	30.6926		33.4349	34.69	34.3675	32.3283	32.4223	31.4513		34.1142	35.3502	35.0335	32.9351	33.0177	32.0784		34.1142	36.8212	36.4785	34.4462	34.4698	33.4477
158.3		158.3	29.6587	29.7503	29.9459	28.3774	28.5719	28.023		31.5664	32.9042	32.5519	30.5152	30.7341	29.7388		32.451	33.8017	33.4346	31.4222	31.5708	30.5518		33.2596	34.5752	34.2793	32.2121	32.2945	31.3369		33.9369	35.2042	34.918	32.8089	32.9214	31.9458		33.9369	36.698	36.3955	34.3074	34.3715	33.3336
159.314		159.314	29.5386	29.5631	29.768	28.2492	28.4188	27.8383		31.4503	32.8089	32.3939	30.3966	30.5655	29.5426		32.327	33.6512	33.2994	31.2897	31.4306	30.4099		33.1584	34.4447	34.1348	32.0914	32.1394	31.1837		33.8468	35.0863	34.7737	32.7105	32.7747	31.8005		33.8468	36.5985	36.2856	34.1838	34.2485	33.2328
160.328		160.328	29.3285	29.3451	29.6216	28.0557	28.244	27.7052		31.2655	32.6709	32.242	30.2275	30.4455	29.4127		32.182	33.5151	33.1591	31.1178	31.289	30.2585		33.0231	34.3012	34.0012	31.919	32.0003	31.0511		33.6929	34.9765	34.7032	32.5608	32.6583	31.6915		33.6929	36.4847	36.1938	34.09	34.1344	33.0998
161.341		161.341	29.1925	29.2571	29.4996	27.9262	28.0897	27.5369		31.1285	32.5408	32.1144	30.1303	30.3061	29.2601		32.0804	33.3956	33.0571	31.052	31.1513	30.1691		32.9196	34.2148	33.9191	31.826	31.9315	30.9406		33.5956	34.8891	34.6062	32.4938	32.5765	31.6019		33.5956	36.3771	36.0911	34.0267	34.0758	33.0053
162.355		162.355	29.0103	29.0346	29.293	27.7162	27.8903	27.3995		30.9835	32.3358	31.991	29.9459	30.1543	29.113		31.8921	33.2684	32.8877	30.8633	30.9984	30.0193		32.6965	34.0749	33.7614	31.683	31.7884	30.819		33.4462	34.7366	34.4451	32.3209	32.4136	31.4384		33.4462	36.2629	35.9688	33.8775	33.9391	32.864
163.369		163.369	28.8758	28.9473	29.1713	27.5823	27.7776	27.1961		30.8533	32.2305	31.8645	29.8234	30.027	28.9918		31.785	33.1303	32.776	30.767	30.8722	29.86		32.6365	33.9838	33.6404	31.5933	31.6428	30.6716		33.3688	34.648	34.3336	32.2395	32.2742	31.3668		33.3688	36.159	35.8568	33.7639	33.8222	32.7887
164.383		164.383	28.6763	28.7241	28.9774	27.4319	27.5981	27.0627		30.6861	32.1003	31.7047	29.6783	29.8858	28.8559		31.6153	33.0529	32.6777	30.6327	30.7696	29.7461		32.5065	33.8333	33.5389	31.4439	31.5451	30.5675		33.2301	34.5055	34.2153	32.1268	32.1839	31.2224		33.2301	36.0965	35.7862	33.6718	33.7385	32.6685
165.396		165.396	28.524	28.6074	28.8218	27.26	27.4138	26.9311		30.5333	31.9606	31.5544	29.5238	29.746	28.677		31.4821	32.8964	32.5276	30.5072	30.6093	29.6446		32.3629	33.7198	33.416	31.3198	31.406	30.4144		33.0945	34.4327	34.1037	31.9921	32.0526	31.0806		33.0945	36.0006	35.6887	33.5475	33.5847	32.5512
166.41		166.41	28.3955	28.4313	28.6906	27.0999	27.2597	26.7233		30.4152	31.8224	31.4378	29.419	29.6057	28.5595		31.3505	32.7561	32.4045	30.3548	30.5097	29.459		32.2535	33.5823	33.2825	31.1718	31.2782	30.3197		32.9598	34.2732	33.9783	31.8894	31.9224	30.9863		32.9598	35.8926	35.5568	33.4586	33.469	32.4282
167.424		167.424	28.2034	28.2682	28.4917	26.9546	27.1227	26.6179		30.2632	31.7325	31.2928	29.2635	29.4751	28.4604		31.2543	32.6882	32.2914	30.249	30.3707	29.3536		32.1171	33.4949	33.207	31.1043	31.1991	30.2053		32.8698	34.1882	33.8917	31.7882	31.8547	30.8866		32.8698	35.8284	35.4881	33.3591	33.3907	32.3804
168.438		168.438	28.0424	28.0961	28.3737	26.7816	26.9559	26.431		30.1031	31.5793	31.1602	29.1245	29.3221	28.2681		31.0603	32.5037	32.1247	30.1176	30.2334	29.2276		32.008	33.3507	33.0312	30.9524	31.0309	30.0746		32.7265	34.0802	33.7247	31.6246	31.706	30.7378		32.7265	35.6817	35.3499	33.2362	33.28	32.2434
169.452		169.452	27.9168	27.9357	28.2118	26.6413	26.8009	26.3168		29.9896	31.4458	31.0336	29.0012	29.2073	28.1668		30.9492	32.4123	31.9896	29.9728	30.1234	29.1108		31.894	33.2787	32.9595	30.8402	30.9131	29.9683		32.6011	33.9857	33.6808	31.5078	31.6152	30.6171		32.6011	35.5988	35.253	33.1477	33.2127	32.156
170.465		170.465	27.7876	27.822	28.0407	26.4801	26.6776	26.1502		29.8418	31.3051	30.9146	28.8642	29.0757	28.0119		30.8244	32.2697	31.8784	29.844	29.9679	28.9897		31.7367	33.1484	32.8362	30.715	30.7822	29.8183		32.4925	33.8536	33.5513	31.4109	31.4679	30.5393		32.4925	35.5129	35.1744	33.0239	33.0632	32.0667
171.479		171.479	27.6042	27.6304	27.8894	26.3197	26.51	26.0094		29.6998	31.1926	30.7623	28.7055	28.9384	27.8958		30.6908	32.1663	31.7861	29.7464	29.8782	28.8587		31.6234	33.0422	32.6965	30.5825	30.6846	29.7236		32.3799	33.766	33.4378	31.2974	31.3624	30.4043		32.3799	35.3768	35.1013	32.9707	32.9866	31.9458
172.493		172.493	27.4531	27.519	27.7327	26.1823	26.3261	25.8085		29.5632	31.0539	30.6236	28.5915	28.7777	27.7486		30.5706	32.0087	31.6697	29.6014	29.7135	28.7012		31.5126	32.904	32.5911	30.4884	30.5352	29.5662		32.266	33.6385	33.3398	31.2043	31.2406	30.2943		32.266	35.3113	34.9752	32.8401	32.883	31.8382
173.507		173.507	27.2838	27.3503	27.6184	26.0355	26.2017	25.6817		29.4367	30.9275	30.5317	28.4403	28.6744	27.6604		30.4488	31.8966	31.5604	29.4817	29.627	28.6102		31.3681	32.8073	32.485	30.3701	30.4386	29.5034		32.1558	33.5474	33.2458	31.0642	31.1589	30.238		32.1558	35.2332	34.9015	32.7493	32.8007	31.7602
174.52		174.52	27.123	27.2123	27.4296	25.8885	26.0358	25.5623		29.273	30.7998	30.3755	28.3138	28.5417	27.4982		30.3262	31.7996	31.3967	29.3621	29.4719	28.4299		31.2568	32.6887	32.3705	30.2234	30.3424	29.3639		32.0352	33.4352	33.0809	30.9447	31.0144	30.0818		32.0352	35.1063	34.7702	32.6366	32.6647	31.6515
175.534		175.534	26.9668	27.049	27.2845	25.7305	25.8679	25.4159		29.1289	30.6785	30.2378	28.226	28.4073	27.3828		30.1618	31.6757	31.3007	29.2388	29.3882	28.3443		31.1105	32.5823	32.2644	30.13	30.2285	29.2654		31.9061	33.3526	32.9982	30.8418	30.94	29.9927		31.9061	35.0145	34.7185	32.5078	32.5826	31.5412
176.548		176.548	26.8512	26.9252	27.1655	25.5479	25.75	25.2353		29.0487	30.5669	30.1215	28.0823	28.2419	27.2165		30.0604	31.5967	31.1914	29.1353	29.2486	28.2239		31.0005	32.4823	32.12	30.0168	30.0829	29.1211		31.8327	33.2579	32.9096	30.7479	30.8312	29.8716		31.8327	34.933	34.6169	32.4376	32.5074	31.4443
177.562		177.562	26.7068	26.7573	26.9976	25.4216	25.6051	25.12		28.8612	30.4382	30.0176	27.9281	28.1678	27.102		29.9492	31.4475	31.081	29.0013	29.1163	28.0999		30.9073	32.3855	32.0562	29.9117	29.9858	29.0072		31.7137	33.1072	32.7984	30.6266	30.7069	29.7636		31.7137	34.843	34.5131	32.3728	32.4008	31.3704
178.575		178.575	26.5431	26.6346	26.8696	25.2819	25.4486	24.9436		28.7568	30.3326	29.823	27.8148	28.0064	26.9272		29.8295	31.319	30.9469	28.8854	28.9453	27.984		30.7768	32.259	31.923	29.7987	29.8719	28.8946		31.5776	33.0009	32.68	30.5093	30.5824	29.6229		31.5776	34.7432	34.4034	32.2835	32.2752	31.2325
179.589		179.589	26.3999	26.4452	26.6803	25.1091	25.3233	24.8257		28.594	30.1917	29.7523	27.6843	27.9043	26.8581		29.6659	31.1774	30.8532	28.763	28.8855	27.8813		30.6602	32.1363	31.8389	29.6711	29.7901	28.7858		31.4753	32.9261	32.6206	30.4201	30.5074	29.5359		31.4753	34.6424	34.2955	32.1718	32.2098	31.1454
180.603		180.603	26.2385	26.2927	26.5479	24.9971	25.141	24.6794		28.4699	30.0678	29.5821	27.5694	27.7847	26.6997		29.5694	31.1166	30.7241	28.6303	28.7389	27.7041		30.5654	32.0465	31.7068	29.5547	29.6599	28.6879		31.3703	32.8316	32.5082	30.3231	30.3765	29.4406		31.3703	34.5313	34.2195	32.0725	32.1048	31.0784
181.617		181.617	26.0915	26.1592	26.3871	24.8261	25.014	24.5457		28.3608	29.9645	29.5106	27.4158	27.6292	26.5991		29.4194	30.9724	30.578	28.504	28.6659	27.6024		30.4192	31.9364	31.6159	29.4423	29.5088	28.5968		31.2405	32.7162	32.3829	30.1887	30.2717	29.3309		31.2405	34.5102	34.1275	31.9329	31.993	30.9591
182.63		182.63	25.9621	26.0388	26.2847	24.696	24.8582	24.3909		28.2418	29.8417	29.3739	27.3245	27.5294	26.4534		29.2784	30.8952	30.4895	28.4292	28.5151	27.5588		30.333	31.8212	31.5045	29.3569	29.4381	28.4203		31.2109	32.6373	32.3013	30.1155	30.1848	29.2165		31.2109	34.387	34.0933	31.8417	31.9027	30.8835
183.644		183.644	25.7983	25.8671	26.1213	24.5418	24.7134	24.2402		28.0633	29.6909	29.2657	27.1573	27.394	26.3063		29.1737	30.7736	30.3681	28.3018	28.4156	27.373		30.1696	31.7458	31.3952	29.2426	29.3227	28.3525		31.0345	32.5281	32.1723	29.9721	30.0925	29.0988		31.0345	34.2961	33.9513	31.7838	31.8368	30.7748
184.658		184.658	25.6613	25.7376	25.9737	24.4163	24.5839	24.0822		27.9637	29.5707	29.1105	27.0359	27.2552	26.191		29.0635	30.6823	30.2485	28.1667	28.2767	27.2891		30.0828	31.6107	31.2658	29.1329	29.1882	28.2381		30.9201	32.409	32.054	29.886	29.9654	28.9967		30.9201	34.2089	33.8599	31.6775	31.7217	30.6844
185.672		185.672	25.5048	25.572	25.8494	24.2772	24.4461	23.9859		27.7959	29.5074	28.9937	26.92	27.1761	26.0981		28.9315	30.5742	30.1676	28.0659	28.1979	27.1745		29.9901	31.5403	31.1872	28.9873	29.126	28.1513		30.8241	32.3297	32.03	29.7725	29.8963	28.9107		30.8241	34.141	33.8057	31.6124	31.5972	30.5852
186.685		186.685	25.3588	25.459	25.6799	24.1495	24.3237	23.8559		27.6955	29.3588	28.8746	26.8073	27.0361	25.9339		28.8397	30.4255	30.0218	27.9611	28.0841	27.0316		29.8708	31.4159	31.0587	28.923	29.0081	28.0054		30.717	32.2247	31.8318	29.6974	29.7411	28.8124		30.717	34.0263	33.6784	31.5097	31.5261	30.5088
187.699		187.699	25.2106	25.3032	25.5212	23.9949	24.154	23.6878		27.5427	29.259	28.7763	26.6671	26.8688	25.8513		28.7159	30.3526	29.9135	27.8175	27.9836	26.9076		29.7466	31.3004	30.9688	28.8208	28.8775	27.9357		30.6223	32.1357	31.786	29.5854	29.6458	28.7251		30.6223	33.9704	33.5888	31.3912	31.4701	30.3865
188.713		188.713	25.0935	25.1873	25.426	23.8578	24.0128	23.5587		27.4495	29.1499	28.6504	26.5702	26.8187	25.6949		28.5789	30.2239	29.8224	27.7337	27.8302	26.8284		29.6424	31.2506	30.8552	28.7144	28.7707	27.827		30.5062	32.0493	31.7001	29.5005	29.5482	28.6126		30.5062	33.8766	33.5392	31.3568	31.3773	30.3236
189.727		189.727	24.9644	25.0117	25.2703	23.6985	23.8592	23.3912		27.3019	29.0146	28.5365	26.434	26.6661	25.5946		28.4586	30.1109	29.7043	27.5811	27.6946	26.7163		29.5524	31.1326	30.7545	28.5745	28.7032	27.6929		30.4497	31.9471	31.5975	29.3977	29.4567	28.4735		30.4497	33.7739	33.4172	31.2517	31.2714	30.221
190.74		190.74	24.8119	24.9032	25.1292	23.5864	23.7404	23.2761		27.2089	28.8755	28.4059	26.3021	26.5385	25.4672		28.3669	30.0264	29.6129	27.5009	27.5882	26.5775		29.4267	31.018	30.6725	28.4783	28.5361	27.5975		30.2802	31.8322	31.4725	29.2582	29.351	28.3915		30.2802	33.697	33.3564	31.1417	31.1582	30.0906
191.754		191.754	24.6839	24.7709	25.0272	23.4889	23.6404	23.2043		27.0437	28.7859	28.3339	26.2169	26.4398	25.3327		28.2471	29.9041	29.5323	27.3901	27.5228	26.5076		29.3253	30.955	30.5617	28.3807	28.4518	27.4994		30.2289	31.7634	31.4048	29.1812	29.2532	28.3154		30.2289	33.6342	33.2805	31.0442	31.0896	30.0618
192.768		192.768	24.5259	24.6192	24.8408	23.3099	23.4736	22.9924		26.9305	28.6593	28.1532	26.0602	26.315	25.2289		28.1049	29.7774	29.3445	27.2556	27.3897	26.3466		29.1964	30.8289	30.4392	28.2766	28.3352	27.3805		30.0551	31.6341	31.2857	29.1071	29.1578	28.1913		30.0551	33.5095	33.1835	30.9978	31.0001	29.9426
193.782		193.782	24.4319	24.4775	24.7313	23.1951	23.3408	22.873		26.8287	28.5584	28.07	25.9673	26.2028	25.1324		28.0207	29.7127	29.2613	27.1758	27.2631	26.2586		29.0791	30.711	30.3623	28.1849	28.2639	27.3272		30.0073	31.5692	31.2137	28.9985	29.0578	28.1298		30.0073	33.4657	33.1028	30.8864	30.9133	29.8845
194.796		194.796	24.2301	24.3416	24.5951	23.066	23.1949	22.7549		26.6993	28.4583	27.9413	25.8606	26.0796	24.9833		27.895	29.57	29.1622	27.043	27.1636	26.1642		28.9946	30.6225	30.2991	28.0564	28.1539	27.1878		29.8899	31.4791	31.0899	28.9088	28.9721	28.0247		29.8899	33.3622	33.0174	30.8268	30.8148	29.7691
195.809		195.809	24.1358	24.232	24.4673	22.9474	23.067	22.6061		26.6165	28.3335	27.8053	25.7074	25.96	24.8698		27.7671	29.5194	29.0581	26.9631	27.017	26.0086		28.8716	30.5288	30.1696	27.9741	28.0298	27.0868		29.8106	31.3916	31.021	28.8157	28.8594	27.9124		29.8106	33.2855	32.928	30.727	30.7233	29.7281
196.823		196.823	23.9983	24.064	24.3208	22.7735	22.94	22.4871		26.458	28.2254	27.7164	25.6693	25.8762	24.7676		27.6498	29.3754	28.9562	26.837	26.9553	25.9363		28.7896	30.4322	30.073	27.8386	27.9656	26.979		29.7153	31.2947	30.9177	28.7148	28.7633	27.8091		29.7153	33.2024	32.8181	30.6312	30.6457	29.6072
197.837		197.837	23.8937	23.9611	24.2325	22.6472	22.8142	22.3324		26.3396	28.1535	27.6095	25.508	25.7309	24.6722		27.5888	29.2934	28.8898	26.713	26.8597	25.8403		28.7162	30.3467	29.979	27.7846	27.8402	26.8933		29.6246	31.2072	30.8678	28.6177	28.6704	27.754		29.6246	33.111	32.7784	30.5484	30.5724	29.5473
198.851		198.851	23.7232	23.8012	24.0513	22.4942	22.6566	22.2476		26.1797	28.0086	27.4844	25.3805	25.6255	24.5151		27.4079	29.1556	28.7549	26.5818	26.7525	25.6908		28.5771	30.2331	29.8976	27.6772	27.7489	26.7614		29.4827	31.1089	30.7429	28.4884	28.559	27.6192		29.4827	33.0626	32.6722	30.468	30.4694	29.4445
199.864		199.864	23.597	23.6835	23.9675	22.3792	22.5309	22.1236		26.1251	27.9272	27.4016	25.2815	25.5384	24.412		27.3564	29.0657	28.6575	26.4976	26.641	25.6157		28.5014	30.1536	29.8231	27.5882	27.656	26.6988		29.4101	31.0245	30.682	28.4612	28.4859	27.5568		29.4101	32.9737	32.6023	30.3721	30.4122	29.3561
200.878		200.878	23.471	23.5838	23.8048	22.2802	22.4184	21.974		25.9749	27.7852	27.262	25.1389	25.4084	24.3135		27.2115	28.9831	28.5644	26.4138	26.542	25.5036		28.4031	30.0618	29.6555	27.4785	27.5357	26.6051		29.3183	30.9631	30.5751	28.3054	28.3819	27.4837		29.3183	32.8868	32.504	30.3015	30.3011	29.2709
201.892		201.892	23.3367	23.4097	23.6612	22.1089	22.2848	21.8447		25.8702	27.6769	27.1441	25.0361	25.2831	24.1808		27.1165	28.9065	28.4503	26.2844	26.417	25.4119		28.2728	29.9519	29.606	27.3663	27.4528	26.5008		29.238	30.8079	30.5082	28.2058	28.2915	27.3195		29.238	32.8333	32.4544	30.2162	30.1979	29.2209
202.906		202.906	23.2533	23.2983	23.574	22.0275	22.1616	21.7404		25.7413	27.5505	27.0306	24.9204	25.1797	24.0732		26.9738	28.7731	28.3493	26.1955	26.3049	25.2928		28.1519	29.8634	29.5144	27.2774	27.3455	26.3839		29.1194	30.7731	30.4133	28.1192	28.2169	27.2615		29.1194	32.7251	32.32	30.1259	30.1562	29.1328
203.919		203.919	23.0999	23.1531	23.4316	21.874	22.0442	21.6189		25.6528	27.4755	26.9539	24.8039	25.0705	23.9816		26.8947	28.6816	28.2633	26.1077	26.2477	25.1914		28.0856	29.7877	29.4109	27.1857	27.2532	26.3231		29.0119	30.6841	30.3199	28.0802	28.1109	27.2085		29.0119	32.6442	32.2882	30.0904	30.0934	29.0611
204.933		204.933	22.9183	23.0151	23.3007	21.753	21.8874	21.4903		25.4915	27.3657	26.8394	24.7224	24.953	23.8373		26.82	28.5773	28.104	25.9988	26.1077	25.0924		27.969	29.6718	29.326	27.0635	27.1568	26.1896		28.936	30.532	30.2387	27.9609	28.0074	27.0687		28.936	32.584	32.1931	29.991	29.9823	28.9568
205.947		205.947	22.8358	22.9111	23.1751	21.604	21.7653	21.3449		25.3985	27.2858	26.7195	24.6041	24.8769	23.7751		26.6903	28.4682	28.051	25.8796	26.0174	25.0153		27.8378	29.5289	29.241	26.9852	27.0589	26.1061		28.8297	30.4849	30.1472	27.8668	27.9336	26.9775		28.8297	32.508	32.1385	29.9003	29.912	28.8705
206.961		206.961	22.6985	22.7817	23.0199	21.5209	21.6564	21.2632		25.3141	27.1679	26.6199	24.5096	24.746	23.6337		26.5777	28.3979	27.9525	25.7565	25.8769	24.8861		27.7997	29.5074	29.1343	26.9022	26.9604	26.0201		28.754	30.4288	30.0499	27.7711	27.8297	26.8638		28.754	32.4281	32.032	29.8292	29.8736	28.7971
207.974		207.974	22.5418	22.6476	22.901	21.3734	21.5411	21.0926		25.1376	27.0548	26.5306	24.3893	24.6549	23.5375		26.457	28.2896	27.855	25.6537	25.8245	24.7874		27.6417	29.3954	29.0658	26.802	26.8784	25.9241		28.6696	30.3453	29.9883	27.6919	27.736	26.8042		28.6696	32.338	31.9964	29.7176	29.743	28.725
208.988		208.988	22.4388	22.5207	22.7778	21.2504	21.3896	20.976		25.0831	26.9513	26.4125	24.3132	24.5147	23.3862		26.3796	28.2053	27.7219	25.59	25.6908	24.6841		27.5606	29.3105	28.9492	26.7106	26.7594	25.8069		28.5634	30.2785	29.8439	27.5906	27.6676	26.7055		28.5634	32.2718	31.8763	29.6577	29.6695	28.6246
210.002		210.002	22.3077	22.3968	22.6709	21.1381	21.2765	20.8628		24.9491	26.8646	26.3365	24.2012	24.4471	23.3168		26.2407	28.1208	27.6603	25.4861	25.6232	24.6021		27.4821	29.2564	28.8995	26.6128	26.6728	25.7637		28.4912	30.1607	29.8056	27.5286	27.5607	26.6605		28.4912	32.1989	31.8594	29.5927	29.6212	28.5731
211.016		211.016	22.1943	22.2999	22.5494	20.9823	21.1592	20.7462		24.8138	26.7615	26.2019	24.0498	24.2973	23.1773		26.1491	28.0224	27.5359	25.3769	25.4906	24.4694		27.37	29.1286	28.7927	26.5542	26.5961	25.6377		28.3891	30.091	29.6778	27.4119	27.4851	26.5636		28.3891	32.1311	31.7251	29.5248	29.4914	28.4436
212.029		212.029	22.0636	22.154	22.4157	20.8822	21.0151	20.6119		24.7138	26.6159	26.1307	23.9366	24.2195	23.1006		26.0474	27.8988	27.47	25.3018	25.4253	24.4159		27.2613	29.0446	28.6833	26.4475	26.5187	25.5659		28.2746	29.9763	29.6302	27.3381	27.3744	26.4491		28.2746	32.071	31.6851	29.4435	29.455	28.4072
213.043		213.043	21.9686	22.0506	22.2707	20.7868	20.9195	20.4898		24.6296	26.5491	26.0033	23.8611	24.1264	22.9889		25.9557	27.8413	27.3588	25.2258	25.3476	24.3069		27.2055	28.9857	28.5831	26.3494	26.4052	25.4434		28.2076	29.9134	29.5517	27.2613	27.3096	26.3858		28.2076	31.9868	31.5714	29.3787	29.4023	28.3147
214.057		214.057	21.8337	21.9028	22.1808	20.6681	20.7687	20.3946		24.5101	26.4323	25.8966	23.751	23.9985	22.9219		25.8638	27.7375	27.2661	25.0932	25.1957	24.2239		27.0658	28.893	28.493	26.2447	26.3106	25.354		28.1253	29.7972	29.4441	27.1735	27.2357	26.2825		28.1253	31.895	31.5366	29.2764	29.2845	28.2588
215.071		215.071	21.6754	21.8016	22.0535	20.5482	20.6973	20.2692		24.3641	26.3359	25.767	23.6453	23.8823	22.7685		25.7636	27.615	27.1829	25.0124	25.1063	24.0926		27.0045	28.7767	28.4366	26.1644	26.2183	25.2707		28.0214	29.7123	29.3867	27.0459	27.1277	26.2003		28.0214	31.8018	31.463	29.2163	29.1866	28.1773
216.084		216.084	21.5786	21.6779	21.9527	20.4175	20.577	20.1668		24.2882	26.2691	25.7162	23.546	23.8124	22.7151		25.6514	27.5472	27.1102	24.9115	25.035	24.0384		26.9162	28.7112	28.3498	26.0579	26.1586	25.2173		27.9535	29.691	29.2997	27.0292	27.0538	26.1375		27.9535	31.7794	31.4048	29.1417	29.1456	28.1336
217.098		217.098	21.4963	21.5242	21.8101	20.2937	20.4389	20.0283		24.1294	26.1474	25.5848	23.4269	23.6954	22.5622		25.5436	27.4172	26.9943	24.8113	24.932	23.9018		26.8171	28.592	28.2195	26.0073	26.0361	25.1049		27.843	29.5674	29.2033	26.9166	26.9846	26.0339		27.843	31.6758	31.3146	29.0557	29.0674	28.0265
218.112		218.112	21.3575	21.4244	21.6937	20.2114	20.3099	19.9446		24.0743	26.0607	25.4997	23.3301	23.5969	22.5007		25.4651	27.3501	26.8995	24.6906	24.8498	23.817		26.7238	28.5294	28.1335	25.9129	25.9642	25.003		27.7352	29.5047	29.1387	26.849	26.9165	25.9622		27.7352	31.622	31.2389	28.9825	28.9625	27.9457
219.126		219.126	21.2519	21.3409	21.5661	20.0488	20.2312	19.82		23.9737	25.9812	25.3796	23.2705	23.5224	22.3715		25.3938	27.2746	26.8029	24.6371	24.7731	23.771		26.6012	28.4715	28.0795	25.8092	25.9054	24.9497		27.6729	29.4167	29.0675	26.7764	26.823	25.849		27.6729	31.5611	31.1657	28.8852	28.9294	27.8834
220.14		220.14	21.0827	21.1777	21.4742	19.9596	20.0805	19.6829		23.8405	25.8645	25.3001	23.1424	23.3988	22.2907		25.2833	27.1524	26.7182	24.5219	24.6826	23.6488		26.5385	28.3803	27.9884	25.7444	25.7974	24.8303		27.6038	29.3142	28.9623	26.6814	26.7096	25.7855		27.6038	31.4959	31.1315	28.8356	28.8364	27.7779
221.153		221.153	21.0237	21.0692	21.342	19.8345	19.9746	19.5755		23.7536	25.7655	25.1788	23.0386	23.2985	22.1991		25.1804	27.0878	26.618	24.4543	24.5773	23.5304		26.4679	28.2601	27.9075	25.6511	25.7099	24.733		27.5197	29.2792	28.9046	26.5934	26.6215	25.7051		27.5197	31.4106	31.0204	28.732	28.7502	27.739
222.167		222.167	20.9032	20.997	21.2178	19.7245	19.8665	19.4611		23.6596	25.6794	25.1175	22.9366	23.2386	22.0719		25.0592	26.983	26.5377	24.3707	24.4803	23.447		26.3649	28.2296	27.8341	25.5717	25.6397	24.6757		27.4369	29.2083	28.8322	26.5132	26.5673	25.6287		27.4369	31.3445	30.9636	28.6985	28.6927	27.66
223.181		223.181	20.7435	20.8211	21.0986	19.6102	19.7353	19.3473		23.556	25.5743	24.9895	22.812	23.1041	21.98		24.9661	26.9124	26.4426	24.2653	24.3575	23.3563		26.2974	28.1051	27.7153	25.4622	25.5331	24.5695		27.3302	29.116	28.7262	26.4217	26.4608	25.5391		27.3302	31.2781	30.8898	28.6337	28.598	27.5607
224.195		224.195	20.6442	20.701	20.9796	19.5032	19.6333	19.2746		23.4345	25.4809	24.8981	22.7524	23.0051	21.8617		24.8944	26.8306	26.3601	24.1604	24.2498	23.2932		26.1706	28.0168	27.6679	25.4043	25.4423	24.5013		27.2425	29.0283	28.6656	26.3818	26.4089	25.451		27.2425	31.2382	30.8483	28.5642	28.561	27.5391
225.208		225.208	20.5235	20.6272	20.9132	19.3724	19.5242	19.1356		23.3157	25.3931	24.8366	22.6297	22.9372	21.7694		24.7944	26.7153	26.2733	24.0957	24.2387	23.2265		26.1124	27.9956	27.5438	25.3097	25.3744	24.4142		27.1623	28.9479	28.6056	26.2852	26.323	25.3547		27.1623	31.1519	30.7386	28.5061	28.5015	27.4481
226.222		226.222	20.3987	20.5237	20.7809	19.2534	19.4309	19.0444		23.2052	25.2802	24.7009	22.5377	22.8187	21.6661		24.6476	26.6647	26.1848	23.9561	24.1085	23.0883		26.0129	27.8659	27.4749	25.1944	25.2713	24.343		27.097	28.8488	28.4865	26.2007	26.2566	25.3105		27.097	31.064	30.6847	28.4424	28.4142	27.3624
227.236		227.236	20.3057	20.4047	20.6759	19.1709	19.2776	18.8967		23.1432	25.1962	24.6193	22.4745	22.7291	21.5972		24.5572	26.5428	26.0828	23.9005	24.0047	22.99		25.9438	27.7816	27.3973	25.1482	25.2177	24.2479		27.0116	28.7891	28.4179	26.128	26.1276	25.236		27.0116	31.0094	30.6164	28.3747	28.378	27.2785
228.25		228.25	20.1796	20.2849	20.5558	19.0568	19.1832	18.8463		23.0193	25.1141	24.5401	22.3572	22.6106	21.4848		24.5076	26.4605	26.0206	23.8243	23.9121	22.9272		25.8576	27.7179	27.3615	25.0425	25.1406	24.1607		26.9344	28.7452	28.3824	26.0215	26.0612	25.1577		26.9344	30.9603	30.5723	28.2633	28.3144	27.2408
229.263		229.263	20.072	20.1513	20.4237	18.9318	19.1129	18.7219		22.9117	25.0053	24.4061	22.2589	22.5315	21.3912		24.3804	26.3867	25.9376	23.7158	23.816	22.8185		25.7707	27.6371	27.227	24.9719	25.023	24.0406		26.8491	28.6379	28.26	25.9463	25.9795	25.0727		26.8491	30.8745	30.4886	28.1961	28.2252	27.145
230.277		230.277	19.922	20.0479	20.3002	18.8599	18.9627	18.5805		22.8064	24.909	24.3235	22.1665	22.4285	21.28		24.2868	26.2982	25.86	23.626	23.7602	22.7043		25.6577	27.5594	27.2146	24.8995	24.9639	23.9952		26.7417	28.5774	28.2214	25.8683	25.9337	25.0295		26.7417	30.8223	30.3677	28.1399	28.1417	27.1086
231.291		231.291	19.8696	19.9387	20.2278	18.7486	18.8545	18.4944		22.7367	24.8032	24.2338	22.0651	22.3661	21.2072		24.2251	26.2309	25.7451	23.5517	23.673	22.633		25.5934	27.4796	27.0917	24.8235	24.847	23.8891		26.6938	28.4995	28.0889	25.7827	25.8377	24.9159		26.6938	30.7587	30.3167	28.0925	28.0564	27.002
232.305		232.305	19.7012	19.8174	20.0764	18.6069	18.7435	18.3837		22.6158	24.726	24.1537	21.9544	22.2537	21.1556		24.122	26.1104	25.6856	23.4848	23.5967	22.5609		25.4857	27.3899	27.0345	24.729	24.8121	23.8457		26.612	28.4542	28.0582	25.731	25.7859	24.8442		26.612	30.6874	30.2827	27.9733	28.0103	26.9677
233.318		233.318	19.6153	19.7305	19.9493	18.5103	18.6597	18.2538		22.4985	24.6498	24.053	21.8875	22.1619	20.9988		24.0386	26.0638	25.5565	23.3962	23.4854	22.454		25.4271	27.318	26.9356	24.6226	24.7159	23.7306		26.548	28.3812	27.935	25.6916	25.7249	24.7318		26.548	30.5772	30.1886	27.9369	27.9019	26.8732
234.332		234.332	19.536	19.6219	19.8889	18.4328	18.5669	18.2128		22.4258	24.5392	24.0051	21.7954	22.0779	20.958		23.9517	25.9296	25.5331	23.3016	23.4627	22.3918		25.3314	27.2338	26.8562	24.5808	24.6303	23.6875		26.4586	28.3165	27.8967	25.5698	25.6251	24.699		26.4586	30.5604	30.138	27.8724	27.8717	26.8333
235.346		235.346	19.4143	19.4972	19.7618	18.2965	18.3739	18.0381		22.3485	24.4789	23.8547	21.683	21.9575	20.846		23.8853	25.9147	25.418	23.2312	23.3252	22.3245		25.2379	27.1688	26.78	24.4891	24.5347	23.5731		26.3497	28.201	27.8223	25.494	25.5197	24.5943		26.3497	30.4987	30.0934	27.7857	27.816	26.7481
236.36		236.36	19.2945	19.4325	19.6557	18.1956	18.3325	17.9822		22.2191	24.3753	23.7604	21.6113	21.8949	20.7665		23.7651	25.8053	25.3309	23.1285	23.2104	22.2063		25.1744	27.1138	26.7154	24.3866	24.4286	23.4989		26.2706	28.151	27.7695	25.4265	25.449	24.5294		26.2706	30.4061	30.038	27.7399	27.76	26.6909
237.373		237.373	19.215	19.3216	19.5796	18.0964	18.2039	17.8715		22.1258	24.3224	23.7052	21.5431	21.8248	20.6545		23.6875	25.7511	25.2671	23.0277	23.1852	22.1694		25.0747	27.0045	26.6201	24.3412	24.4074	23.4382		26.2236	28.0718	27.6872	25.3653	25.3844	24.4562		26.2236	30.3566	29.9831	27.6873	27.6589	26.6181
238.387		238.387	19.0734	19.1882	19.4716	17.9752	18.1088	17.7391		22.0223	24.2177	23.6018	21.4065	21.7306	20.5545		23.6193	25.6389	25.1695	22.974	23.0883	22.0715		24.9851	26.9382	26.545	24.2627	24.2992	23.3557		26.1758	28.0062	27.6287	25.2903	25.335	24.3743		26.1758	30.2925	29.9127	27.6243	27.6071	26.5747
239.401		239.401	18.9732	19.119	19.364	17.8895	18.0231	17.6483		21.9113	24.1404	23.5238	21.3398	21.6192	20.4673		23.4974	25.5505	25.0773	22.8948	22.9919	21.9472		24.8705	26.8583	26.49	24.2021	24.2054	23.2824		26.0578	27.9127	27.5262	25.208	25.2014	24.3283		26.0578	30.2293	29.8209	27.5513	27.514	26.521
240.415		240.415	18.8826	19.0232	19.2339	17.788	17.9261	17.5832		21.8281	24.0443	23.4446	21.2217	21.5426	20.4021		23.4254	25.5071	25.046	22.7934	22.908	21.8578		24.8309	26.795	26.4435	24.1094	24.1784	23.1995		25.9932	27.8887	27.4978	25.1289	25.1874	24.2591		25.9932	30.2021	29.7713	27.4804	27.5077	26.4464
241.428		241.428	18.7564	18.871	19.1309	17.6816	17.8128	17.4149		21.7749	23.9499	23.3361	21.1552	21.4133	20.3061		23.3329	25.4191	24.9285	22.7032	22.8066	21.7687		24.764	26.7298	26.3247	24.0389	24.0736	23.1327		25.9419	27.8012	27.3874	25.0479	25.0796	24.1697		25.9419	30.1094	29.6918	27.3952	27.4025	26.3434
242.442		242.442	18.6799	18.787	19.0289	17.5667	17.7194	17.3413		21.6608	23.8664	23.253	21.0628	21.37	20.1912		23.2268	25.2987	24.8606	22.6222	22.7463	21.7158		24.693	26.6642	26.2553	23.9658	23.9999	23.0533		25.7983	27.7278	27.3166	24.9921	25.0183	24.0965		25.7983	30.0456	29.6783	27.3812	27.3596	26.3014
243.456		243.456	18.5462	18.6633	18.9402	17.4971	17.6067	17.2617		21.5715	23.7669	23.1833	20.9663	21.2627	20.115		23.12	25.246	24.7714	22.5406	22.7034	21.6342		24.6139	26.5403	26.1913	23.8866	23.9394	23.0083		25.788	27.6617	27.29	24.958	24.9558	24.0174		25.788	29.9965	29.5678	27.3147	27.2555	26.2355
244.47		244.47	18.4705	18.584	18.8255	17.342	17.5328	17.1811		21.5035	23.7042	23.062	20.9061	21.1902	20.0074		23.0707	25.1744	24.6882	22.4487	22.5756	21.5693		24.5477	26.503	26.1299	23.7934	23.8383	22.9113		25.7028	27.6029	27.1739	24.844	24.9056	23.964		25.7028	29.959	29.5426	27.2452	27.2068	26.1867
245.484		245.484	18.3623	18.4483	18.7331	17.2899	17.4292	17.0555		21.4006	23.5848	23.0101	20.7928	21.11	19.9622		22.9439	25.0855	24.605	22.3836	22.5227	21.4858		24.4147	26.4364	26.0294	23.7302	23.8063	22.8086		25.6153	27.5241	27.1063	24.7772	24.8103	23.8987		25.6153	29.8999	29.4918	27.1794	27.1599	26.1333
246.497		246.497	18.2824	18.4109	18.6281	17.1934	17.3337	16.9749		21.3136	23.5533	22.9264	20.7484	21.0267	19.8568		22.9309	25.0441	24.5453	22.3309	22.4703	21.4085		24.3836	26.3579	25.9845	23.685	23.7229	22.7836		25.5659	27.4458	27.0476	24.7247	24.7663	23.843		25.5659	29.8449	29.4402	27.1291	27.0794	26.0444
247.511		247.511	18.1715	18.2754	18.5157	17.0916	17.1954	16.841		21.2115	23.4189	22.8228	20.6406	20.9195	19.7598		22.863	24.9404	24.4375	22.2145	22.3131	21.302		24.282	26.2949	25.9122	23.591	23.635	22.6683		25.4454	27.3978	26.9801	24.6432	24.6755	23.7349		25.4454	29.7758	29.3551	27.0365	27.0194	25.9949
248.525		248.525	18.0641	18.1548	18.4039	16.9538	17.0957	16.7539		21.1231	23.348	22.7196	20.5584	20.8298	19.6741		22.7317	24.8692	24.4085	22.1598	22.2492	21.217		24.1947	26.2253	25.8351	23.5006	23.5542	22.6135		25.4181	27.2976	26.9343	24.5933	24.5811	23.6633		25.4181	29.6821	29.3112	26.9981	27.0062	25.9275
249.539		249.539	17.9573	18.0535	18.3415	16.881	17.0026	16.6563		21.0413	23.2948	22.6822	20.487	20.7343	19.6306		22.651	24.8019	24.3051	22.0745	22.1906	21.1728		24.1289	26.1629	25.7177	23.4304	23.4424	22.5655		25.3543	27.2647	26.8624	24.5132	24.5484	23.6041		25.3543	29.6539	29.2383	26.9407	26.9313	25.8988
250.552		250.552	17.8591	17.9748	18.2225	16.7582	16.912	16.5645		20.9139	23.1994	22.566	20.3709	20.6536	19.505		22.5685	24.7363	24.2429	21.9804	22.1242	21.0813		24.0516	26.0516	25.7198	23.3576	23.4229	22.4438		25.2662	27.1848	26.7792	24.4356	24.4508	23.5532		25.2662	29.5869	29.185	26.869	26.8539	25.8314
251.566		251.566	17.7564	17.8742	18.1519	16.6826	16.8214	16.4735		20.8563	23.1092	22.5169	20.3108	20.5454	19.427		22.502	24.6247	24.1483	21.9143	22.0334	21.0152		23.9184	26.0049	25.5993	23.272	23.3059	22.3774		25.1581	27.1561	26.7415	24.3572	24.4022	23.4756		25.1581	29.5427	29.1382	26.7875	26.7927	25.7467
252.58		252.58	17.6984	17.7757	18.0478	16.6079	16.7345	16.4094		20.7451	23.0654	22.4262	20.2462	20.5282	19.3931		22.4371	24.5675	24.0949	21.8427	21.9909	20.9128		23.9369	25.9632	25.5024	23.2197	23.2708	22.3482		25.1405	27.0577	26.6458	24.3195	24.3203	23.4365		25.1405	29.4742	29.0759	26.7706	26.7251	25.7248
253.594		253.594	17.5443	17.6873	17.9082	16.5082	16.6111	16.2847		20.6762	22.9534	22.3278	20.1453	20.4504	19.2244		22.3181	24.5109	23.9992	21.7678	21.8722	20.8696		23.8359	25.8834	25.4974	23.1023	23.1585	22.2259		25.0349	26.9849	26.5516	24.2433	24.2372	23.3314		25.0349	29.4173	29.0066	26.7111	26.6845	25.6622
254.607		254.607	17.4647	17.5525	17.85	16.4084	16.5161	16.1836		20.5865	22.8907	22.2732	20.021	20.3767	19.1593		22.2233	24.4238	23.9315	21.672	21.8047	20.769		23.7425	25.7908	25.3794	23.0613	23.1201	22.1917		24.979	26.9739	26.5468	24.1694	24.1882	23.252		24.979	29.3684	28.9523	26.627	26.627	25.5981
255.621		255.621	17.3642	17.4834	17.7456	16.3255	16.4179	16.0748		20.499	22.8165	22.1857	19.9956	20.2549	19.0928		22.1801	24.3646	23.8543	21.601	21.7348	20.6998		23.6891	25.7378	25.3259	23.0352	23.0584	22.1163		24.9388	26.8503	26.4912	24.1058	24.1326	23.2014		24.9388	29.3018	28.9002	26.5967	26.5472	25.516
256.635		256.635	17.2593	17.3962	17.6428	16.207	16.333	15.9841		20.4071	22.7025	22.0581	19.8755	20.1785	19.0284		22.0556	24.2795	23.7978	21.5361	21.6787	20.6406		23.5908	25.6669	25.273	22.9611	22.984	22.0852		24.8499	26.802	26.3977	24.0492	24.0481	23.1632		24.8499	29.2505	28.8112	26.4959	26.4841	25.4753
257.649		257.649	17.1838	17.2922	17.5402	16.1176	16.2478	15.897		20.3136	22.6708	21.9928	19.8256	20.0847	18.9236		21.9836	24.1773	23.6923	21.4468	21.5648	20.5407		23.5494	25.5989	25.2049	22.8785	22.9073	21.9686		24.7465	26.7352	26.3478	23.9535	23.9875	23.0728		24.7465	29.1794	28.7814	26.4337	26.4664	25.4028
258.662		258.662	17.084	17.1949	17.4845	16.0471	16.1615	15.835		20.2243	22.5633	21.9227	19.7644	20.0384	18.8571		21.9235	24.1422	23.6547	21.4	21.5113	20.4753		23.4771	25.5344	25.1481	22.8338	22.8539	21.9351		24.7194	26.6932	26.2906	23.9259	23.9189	23.0375		24.7194	29.1404	28.7321	26.45	26.4075	25.3716
259.676		259.676	16.9885	17.118	17.3601	15.9389	16.0705	15.7325		20.142	22.4826	21.8221	19.6213	19.9528	18.7304		21.8505	24.0435	23.558	21.3187	21.4418	20.4213		23.3878	25.474	25.0814	22.7626	22.7754	21.8201		24.647	26.6128	26.1791	23.8647	23.8725	22.9308		24.647	29.0856	28.6572	26.3602	26.3481	25.3063
260.69		260.69	16.8935	16.986	17.2639	15.8339	15.9554	15.6657		20.0758	22.4	21.7347	19.5502	19.8614	18.6475		21.7549	23.9449	23.4821	21.25	21.3799	20.3302		23.3241	25.4178	24.972	22.6598	22.6858	21.7918		24.598	26.5629	26.156	23.7906	23.8184	22.8708		24.598	29.0412	28.6307	26.3297	26.2542	25.2314
261.704		261.704	16.8439	16.9364	17.1686	15.7827	15.8694	15.5607		19.9946	22.3538	21.6891	19.489	19.7875	18.6126		21.7024	23.9203	23.391	21.1837	21.2959	20.2615		23.2447	25.3232	24.9552	22.5906	22.6355	21.7225		24.5222	26.4849	26.0673	23.7253	23.7199	22.8142		24.5222	28.9652	28.5545	26.2278	26.2371	25.1889
262.717		262.717	16.7174	16.8137	17.1008	15.6708	15.8037	15.4476		19.9014	22.2401	21.6281	19.4297	19.7081	18.5318		21.6139	23.8762	23.3558	21.1081	21.1944	20.2139		23.1981	25.2909	24.8784	22.5618	22.5807	21.6698		24.4609	26.4182	26.0409	23.6514	23.6926	22.7769		24.4609	28.9396	28.4847	26.2046	26.1594	25.1396
263.731		263.731	16.6314	16.724	17.0117	15.5518	15.677	15.4033		19.8013	22.167	21.5313	19.334	19.6142	18.4249		21.5242	23.7606	23.2919	21.0346	21.1331	20.1071		23.1074	25.195	24.7935	22.4866	22.5073	21.5731		24.3746	26.3882	26.0002	23.5786	23.5688	22.6952		24.3746	28.8676	28.4244	26.1302	26.1251	25.1058
264.745		264.745	16.5473	16.6404	16.8998	15.4976	15.5965	15.2583		19.7349	22.1126	21.4595	19.2696	19.5755	18.3986		21.4459	23.6982	23.2071	21.0009	21.0643	20.0484		23.0263	25.1572	24.7672	22.361	22.4481	21.5216		24.3269	26.3223	25.916	23.5326	23.5382	22.6128		24.3269	28.8095	28.4053	26.0945	26.067	25.0459
265.759		265.759	16.4387	16.555	16.8415	15.3946	15.4947	15.1948		19.6247	22.0492	21.3662	19.1573	19.4704	18.2911		21.3747	23.616	23.1387	20.9055	21.0056	19.9431		22.9817	25.0412	24.6841	22.3343	22.368	21.4602		24.2402	26.2438	25.8496	23.464	23.4885	22.5972		24.2402	28.7285	28.3353	26.0106	26.0011	24.9395
266.772		266.772	16.3184	16.4583	16.727	15.3114	15.4442	15.1159		19.5502	21.9605	21.3126	19.1075	19.4024	18.2383		21.2802	23.5542	23.0782	20.8013	20.9521	19.8961		22.8988	25.0081	24.5967	22.2557	22.3027	21.3858		24.1698	26.2017	25.7882	23.3887	23.456	22.5605		24.1698	28.7114	28.3006	25.959	25.9467	24.9077
267.786		267.786	16.25	16.3774	16.6456	15.2055	15.3755	15.0218		19.4871	21.8598	21.2432	19.0369	19.3593	18.1302		21.2403	23.5052	23.0015	20.7536	20.8911	19.7987		22.8583	24.9607	24.5502	22.2097	22.2474	21.3377		24.1274	26.1376	25.7171	23.378	23.3747	22.4576		24.1274	28.6495	28.2469	25.9449	25.8996	24.8707
268.8		268.8	16.1661	16.2507	16.5094	15.1544	15.2474	14.9309		19.4339	21.8274	21.1332	18.9345	19.2752	18.0627		21.1844	23.4091	22.9273	20.6703	20.8279	19.78		22.7918	24.8923	24.4757	22.1559	22.1786	21.2493		24.0645	26.0437	25.6741	23.3131	23.3075	22.4321		24.0645	28.6238	28.1708	25.8244	25.8407	24.8251
269.814		269.814	16.0633	16.2089	16.4452	15.0459	15.1991	14.8587		19.3155	21.7432	21.098	18.8647	19.1782	18.0144		21.082	23.3832	22.8359	20.6153	20.7314	19.6889		22.6905	24.8152	24.3953	22.086	22.0965	21.1839		23.9723	26.0176	25.5845	23.2371	23.2435	22.3232		23.9723	28.5403	28.1217	25.805	25.7843	24.7341
270.828		270.828	16.0052	16.1038	16.3738	14.9742	15.0585	14.7612		19.2208	21.6623	21.0159	18.7988	19.0859	17.9251		21.0089	23.2946	22.7909	20.5515	20.6648	19.6341		22.6334	24.7811	24.3571	22.0046	22.0691	21.0961		23.9137	25.964	25.534	23.1812	23.2232	22.2829		23.9137	28.5	28.0794	25.7627	25.7274	24.731
271.841		271.841	15.9058	16.0196	16.2458	14.8737	14.9976	14.6896		19.1703	21.583	20.9244	18.6992	19.0142	17.8688		20.9186	23.2032	22.7171	20.4882	20.5899	19.5807		22.5751	24.6926	24.2979	21.9545	21.9841	21.0515		23.8363	25.8988	25.4792	23.1234	23.1173	22.2241		23.8363	28.4458	28.0169	25.7219	25.6755	24.6593
272.855		272.855	15.8037	15.9037	16.1999	14.7825	14.8923	14.5973		19.0652	21.4985	20.8639	18.6461	18.9469	17.7891		20.8602	23.137	22.673	20.39	20.5148	19.5117		22.4507	24.6242	24.2537	21.8776	21.9195	21.0137		23.7698	25.8378	25.4095	23.0408	23.0424	22.1789		23.7698	28.3695	28.002	25.6563	25.6394	24.586
273.869		273.869	15.7245	15.8685	16.1063	14.6957	14.8028	14.5083		18.9921	21.4342	20.7869	18.5862	18.881	17.7193		20.8112	23.1107	22.5526	20.3457	20.4611	19.4201		22.4436	24.5878	24.1741	21.8507	21.8538	20.945		23.7295	25.7767	25.3724	23.0062	23.0019	22.0978		23.7295	28.3756	27.9491	25.6299	25.5588	24.5407
274.883		274.883	15.6481	15.7568	15.9877	14.6181	14.7507	14.428		18.9216	21.3944	20.7077	18.4776	18.7957	17.6438		20.6944	23.0458	22.5139	20.2567	20.3891	19.3915		22.3512	24.5215	24.1136	21.756	21.7881	20.8585		23.667	25.6955	25.3317	22.9226	22.9323	22.0599		23.667	28.2717	27.901	25.5255	25.5174	24.4998
275.896		275.896	15.5561	15.6771	15.9107	14.5345	14.6474	14.3515		18.8542	21.2815	20.6249	18.4361	18.7301	17.5546		20.6543	22.9616	22.4377	20.1941	20.289	19.2763		22.2995	24.4499	24.0218	21.7242	21.7076	20.8072		23.6105	25.6532	25.2418	22.8562	22.8336	21.9406		23.6105	28.2282	27.8032	25.4932	25.4464	24.4199
276.91		276.91	15.4515	15.593	15.8062	14.4753	14.5732	14.2991		18.7615	21.2194	20.5644	18.3247	18.6683	17.4729		20.5991	22.9191	22.4112	20.1436	20.2698	19.2396		22.2321	24.3914	23.9987	21.6314	21.6881	20.7499		23.5492	25.6219	25.2139	22.8193	22.8129	21.9198		23.5492	28.2179	27.7832	25.4721	25.409	24.4165
277.924		277.924	15.3859	15.485	15.7692	14.3816	14.4958	14.2063		18.7002	21.1632	20.4783	18.2834	18.5782	17.4063		20.529	22.8359	22.32	20.0761	20.1836	19.1607		22.1726	24.3116	23.9486	21.5817	21.6179	20.6538		23.4914	25.5367	25.147	22.746	22.7469	21.8768		23.4914	28.1333	27.7087	25.4011	25.3607	24.2906
278.938		278.938	15.2829	15.3902	15.6845	14.2827	14.3872	14.0962		18.6294	21.0973	20.4393	18.2117	18.5358	17.3237		20.4299	22.7678	22.2379	20.0125	20.1249	19.0754		22.1402	24.2795	23.8714	21.5244	21.5243	20.6301		23.4463	25.4841	25.0782	22.6841	22.7083	21.7742		23.4463	28.1081	27.6858	25.3487	25.3417	24.2981
279.951		279.951	15.2345	15.2888	15.5938	14.2333	14.3194	14.0501		18.5459	20.9975	20.3591	18.1639	18.4444	17.2517		20.36	22.7081	22.1763	19.9395	20.0353	19.0426		22.0335	24.2361	23.8049	21.4669	21.503	20.5653		23.3861	25.4436	25.032	22.6577	22.6705	21.7647		23.3861	28.0775	27.6353	25.2834	25.2659	24.2109
280.965		280.965	15.1205	15.2462	15.5166	14.1301	14.2844	13.9282		18.4435	20.9477	20.3077	18.0503	18.388	17.1999		20.3029	22.6293	22.1481	19.8871	20.0142	18.9486		21.9742	24.1537	23.7634	21.4042	21.4183	20.523		23.3189	25.4027	24.9732	22.5873	22.5693	21.7113		23.3189	28.006	27.5878	25.256	25.2105	24.1761
281.979		281.979	15.0711	15.1411	15.3826	14.0236	14.1594	13.8522		18.3744	20.8844	20.2251	17.9876	18.2958	17.1408		20.1961	22.6022	22.0399	19.8109	19.9303	18.867		21.9007	24.0853	23.69	21.3524	21.3737	20.4377		23.2513	25.3052	24.8985	22.5475	22.5171	21.6249		23.2513	27.9158	27.5502	25.203	25.157	24.111
282.993		282.993	14.951	15.0756	15.3208	13.9776	14.0565	13.7986		18.2943	20.8352	20.152	17.9194	18.256	17.0497		20.1618	22.5275	22.009	19.7846	19.86	18.8492		21.8466	24.0596	23.6218	21.2853	21.3122	20.3722		23.215	25.2843	24.8636	22.496	22.5152	21.5813		23.215	27.8863	27.5023	25.1844	25.1226	24.0856
284.006		284.006	14.8841	14.9873	15.2409	13.8583	14.0284	13.7086		18.2276	20.7681	20.0821	17.8413	18.1539	17.0005		20.1065	22.4398	21.9497	19.6812	19.7763	18.7679		21.7726	23.9827	23.5911	21.2053	21.2439	20.3319		23.1308	25.1968	24.7941	22.4182	22.4255	21.5247		23.1308	27.8514	27.44	25.1267	25.0451	24.0339
285.02		285.02	14.7698	14.9166	15.1658	13.7972	13.9301	13.6326		18.135	20.7223	20.0043	17.7782	18.0756	16.925		20.0195	22.4118	21.8609	19.6221	19.7538	18.7157		21.7298	23.9126	23.5127	21.2101	21.1792	20.2548		23.0911	25.1518	24.7734	22.3812	22.3529	21.4964		23.0911	27.8131	27.3755	25.0463	25.0117	23.9625
286.034		286.034	14.7196	14.825	15.089	13.7315	13.8173	13.5776		18.0908	20.6237	19.9165	17.7397	18.0449	16.8421		19.9643	22.3253	21.8072	19.5662	19.7101	18.6385		21.6259	23.8755	23.4548	21.0905	21.1305	20.2472		23.0247	25.0882	24.7044	22.3124	22.3256	21.4236		23.0247	27.7818	27.3447	25.0049	24.9937	23.9143
287.048		287.048	14.6515	14.7474	15.0234	13.6471	13.7385	13.4748		18.0153	20.585	19.8491	17.6561	17.9655	16.7696		19.8804	22.2734	21.7416	19.5223	19.6222	18.5861		21.6121	23.7971	23.3762	21.0596	21.0614	20.1523		22.9619	25.0665	24.6405	22.2579	22.2775	21.3587		22.9619	27.7012	27.2678	24.9904	24.922	23.907
288.061		288.061	14.5167	14.6999	14.9241	13.5747	13.6384	13.4114		17.8984	20.4733	19.7878	17.5913	17.8693	16.7048		19.8304	22.1945	21.7095	19.4412	19.5473	18.5181		21.5391	23.7546	23.3222	20.9998	21.021	20.0945		22.9309	24.988	24.6065	22.1922	22.1863	21.3139		22.9309	27.6819	27.252	24.8939	24.8784	23.8774
289.075		289.075	14.4759	14.5593	14.8717	13.5014	13.6136	13.3298		17.8752	20.412	19.733	17.5269	17.8411	16.6473		19.7852	22.158	21.6353	19.3967	19.4979	18.472		21.4707	23.7194	23.2796	20.9441	20.9537	20.0404		22.8884	24.9266	24.5275	22.1318	22.147	21.2693		22.8884	27.6091	27.2191	24.8744	24.816	23.7836
290.089		290.089	14.4215	14.4941	14.7788	13.4136	13.527	13.2602		17.7838	20.3273	19.6491	17.4876	17.7422	16.5805		19.7096	22.0804	21.5535	19.3299	19.4228	18.3486		21.4086	23.6377	23.2114	20.8636	20.9137	20.0116		22.7745	24.8739	24.4816	22.0759	22.0709	21.2345		22.7745	27.5828	27.13	24.8298	24.7902	23.7558
291.103		291.103	14.306	14.4326	14.6998	13.3405	13.4744	13.1846		17.714	20.2859	19.5966	17.3975	17.689	16.512		19.6442	22.0092	21.4808	19.2866	19.3646	18.3228		21.3811	23.5681	23.1779	20.8327	20.8134	19.9242		22.7611	24.8512	24.4276	22.0361	22.0453	21.1517		22.7611	27.5298	27.1249	24.7558	24.726	23.7027
292.116		292.116	14.2662	14.3425	14.5996	13.2927	13.392	13.1017		17.6339	20.2201	19.5185	17.2799	17.6454	16.4584		19.5762	21.9548	21.4612	19.1993	19.2978	18.284		21.3012	23.4991	23.13	20.7922	20.7734	19.8752		22.686	24.7911	24.385	21.9789	22.0053	21.1139		22.686	27.4558	27.0355	24.738	24.7044	23.6602
293.13		293.13	14.1366	14.2563	14.5281	13.1891	13.296	13.0125		17.5597	20.171	19.4865	17.2546	17.5758	16.3623		19.491	21.9059	21.4025	19.1448	19.2527	18.2084		21.2433	23.4625	23.0899	20.7001	20.7248	19.8066		22.6747	24.7693	24.3308	21.9568	21.9109	21.0639		22.6747	27.4589	26.9895	24.7037	24.6888	23.6283
294.144		294.144	14.0877	14.1865	14.4669	13.1435	13.199	12.9301		17.5179	20.0949	19.3832	17.1415	17.5069	16.3233		19.4228	21.8392	21.3448	19.0693	19.1786	18.1357		21.1781	23.4296	23.0278	20.6622	20.6665	19.7524		22.5708	24.6981	24.2722	21.8607	21.8853	20.9886		22.5708	27.3903	26.9511	24.633	24.5955	23.57
295.158		295.158	13.9975	14.1113	14.3954	13.0612	13.1782	12.8671		17.4505	20.0074	19.3635	17.1017	17.4368	16.2574		19.356	21.8027	21.256	19.0126	19.1191	18.1298		21.1116	23.4211	22.9714	20.607	20.6145	19.6859		22.5108	24.644	24.2474	21.8299	21.8187	20.9525		22.5108	27.3668	26.9089	24.5894	24.5412	23.5113
296.172		296.172	13.9155	14.0752	14.3143	12.9505	13.0732	12.7826		17.3555	19.9628	19.269	17.0714	17.3752	16.1902		19.3372	21.7219	21.1723	18.966	19.0641	18.039		21.0704	23.299	22.9211	20.5479	20.5605	19.6392		22.4718	24.6004	24.172	21.7542	21.7824	20.8844		22.4718	27.291	26.871	24.5534	24.5117	23.4627
297.185		297.185	13.8349	13.9668	14.2242	12.8822	13.0165	12.7275		17.274	19.9117	19.2094	16.9761	17.3303	16.1112		19.2341	21.7	21.1581	18.8836	18.9844	17.9728		20.9784	23.2477	22.846	20.4773	20.51	19.5989		22.394	24.5498	24.1322	21.7229	21.7371	20.8332		22.394	27.2748	26.845	24.5042	24.4552	23.455
298.199		298.199	13.7765	13.9039	14.1398	12.8499	12.9341	12.6389		17.2191	19.8238	19.1289	16.9163	17.2365	16.064		19.1697	21.6053	21.0829	18.8418	18.953	17.9091		20.9405	23.1993	22.7913	20.4355	20.4447	19.5276		22.365	24.49	24.0632	21.6762	21.6481	20.7923		22.365	27.1752	26.7649	24.454	24.4093	23.3735
299.213		299.213	13.6754	13.7974	14.0786	12.7712	12.8571	12.576		17.1649	19.8062	19.0696	16.8635	17.1796	15.9706		19.113	21.5684	21.0357	18.765	18.8697	17.8881		20.8738	23.1761	22.7751	20.3795	20.4107	19.4837		22.2757	24.4486	24.0353	21.6615	21.6218	20.7582		22.2757	27.1595	26.7569	24.4205	24.3864	23.3779
300.227		300.227	13.6252	13.701	13.994	12.6905	12.7682	12.48		17.0883	19.7231	18.9981	16.805	17.1275	15.9344		19.0499	21.4864	20.9632	18.738	18.8239	17.7902		20.8227	23.1094	22.6785	20.3224	20.3244	19.4222		22.2532	24.3867	23.943	21.5714	21.5963	20.687		22.2532	27.1137	26.6896	24.3627	24.306	23.2715
301.24		301.24	13.535	13.664	13.9092	12.608	12.6959	12.42		17.0332	19.6601	18.9592	16.7043	17.067	15.8773		18.9917	21.4253	20.8982	18.668	18.7628	17.7473		20.7827	23.0373	22.6229	20.2772	20.3006	19.3872		22.1828	24.3326	23.9197	21.5112	21.5363	20.6511		22.1828	27.0897	26.6695	24.33	24.2861	23.2649
302.254		302.254	13.472	13.5876	13.8389	12.5542	12.6513	12.3708		16.937	19.594	18.8895	16.6705	16.9946	15.7975		18.9378	21.3811	20.8658	18.6041	18.6856	17.6449		20.7372	22.9959	22.6136	20.2383	20.2391	19.3401		22.1658	24.2867	23.8415	21.4868	21.4454	20.6011		22.1658	27.0186	26.5776	24.3	24.2662	23.2297
303.268		303.268	13.3642	13.4963	13.7576	12.4432	12.5818	12.3047		16.8909	19.5433	18.8599	16.6075	16.9344	15.7601		18.8554	21.34	20.8093	18.5277	18.6755	17.6186		20.6666	22.9346	22.5743	20.1871	20.1868	19.2864		22.0692	24.2486	23.8267	21.4187	21.3952	20.5375		22.0692	27.0147	26.5609	24.2587	24.1609	23.1705
304.282		304.282	13.3163	13.4442	13.7127	12.3915	12.5113	12.2036		16.7853	19.4724	18.7503	16.5599	16.8853	15.6628		18.826	21.2537	20.7318	18.5023	18.6135	17.5696		20.6123	22.8668	22.4716	20.1166	20.1338	19.2008		22.046	24.1769	23.7806	21.3649	21.3808	20.4888		22.046	26.9798	26.5538	24.1897	24.1572	23.1113
305.295		305.295	13.2584	13.3783	13.6383	12.3009	12.4275	12.1474		16.771	19.3939	18.6876	16.4887	16.815	15.6187		18.7315	21.2345	20.714	18.425	18.5665	17.5219		20.5543	22.8541	22.443	20.0826	20.0853	19.1817		21.991	24.1702	23.7565	21.3473	21.3116	20.4508		21.991	26.9364	26.4715	24.1716	24.1229	23.0976
306.309		306.309	13.1502	13.2748	13.5494	12.2459	12.3176	12.085		16.6669	19.3538	18.6451	16.4237	16.7538	15.5242		18.6896	21.1665	20.6504	18.3812	18.4739	17.4264		20.4854	22.8061	22.3481	20.0023	20.0218	19.1211		21.9542	24.0957	23.7095	21.2698	21.2673	20.3924		21.9542	26.8719	26.4207	24.1082	24.0674	23.0264
307.323		307.323	13.1033	13.2036	13.4623	12.1673	12.2835	12.0237		16.6325	19.2772	18.5801	16.3733	16.6727	15.475		18.598	21.0787	20.5901	18.3433	18.3956	17.3971		20.4561	22.7425	22.3135	19.964	19.993	19.0882		21.8674	24.0545	23.6308	21.253	21.2465	20.3937		21.8674	26.8454	26.4136	24.0869	24.0216	22.9963
308.337		308.337	13.0176	13.1252	13.4066	12.0928	12.1968	11.9672		16.5751	19.2483	18.5084	16.2988	16.647	15.4411		18.5777	21.0689	20.5217	18.2414	18.3593	17.3283		20.401	22.7001	22.298	19.8921	19.94	19.0175		21.8343	24.0021	23.5897	21.1876	21.168	20.3007		21.8343	26.7893	26.3707	24.0225	23.985	22.9548
309.35		309.35	12.9447	13.0821	13.3222	12.03	12.1454	11.8889		16.5	19.1718	18.4589	16.2187	16.5552	15.3519		18.5036	21.0127	20.4632	18.2009	18.3262	17.278		20.3586	22.6373	22.2428	19.8563	19.8704	18.975		21.7887	23.9474	23.5037	21.1511	21.1128	20.2156		21.7887	26.7265	26.3431	23.984	23.9567	22.8973
310.364		310.364	12.8575	12.984	13.2575	11.9929	12.0832	11.7877		16.4319	19.1107	18.3957	16.1804	16.5388	15.2838		18.4738	20.9524	20.4464	18.1323	18.2771	17.2234		20.2842	22.5885	22.1443	19.8031	19.8233	18.9054		21.7097	23.9018	23.5077	21.0532	21.0803	20.2146		21.7097	26.6991	26.2784	23.9451	23.8969	22.838
311.378		311.378	12.8192	12.8843	13.1703	11.8938	12.0051	11.769		16.3732	19.0604	18.3453	16.1229	16.455	15.2494		18.3902	20.9078	20.3617	18.0915	18.2337	17.2018		20.225	22.546	22.1205	19.7899	19.7556	18.8601		21.7029	23.8456	23.475	21.0375	21.0409	20.1795		21.7029	26.6719	26.1997	23.9181	23.8704	22.8323
312.392		312.392	12.7222	12.8799	13.1272	11.8333	11.9452	11.6728		16.2995	19.01	18.2685	16.0752	16.3998	15.1819		18.3481	20.8366	20.2914	18.0596	18.1767	17.1046		20.1566	22.4845	22.0504	19.6996	19.7378	18.8048		21.6426	23.7929	23.3818	21.0095	20.9782	20.0655		21.6426	26.6127	26.188	23.8793	23.7947	22.8151
313.405		313.405	12.6753	12.7851	13.0529	11.7691	11.887	11.6366		16.2366	18.9496	18.2119	16.0248	16.3787	15.1409		18.2903	20.7713	20.247	18.0188	18.0831	17.0691		20.1264	22.4521	22.0188	19.645	19.682	18.7515		21.5768	23.7858	23.3547	20.9574	20.9502	20.0815		21.5768	26.6115	26.1466	23.8294	23.7615	22.75
314.419		314.419	12.5904	12.7008	12.9921	11.7113	11.8196	11.5322		16.1732	18.8862	18.1644	15.9611	16.2824	15.0872		18.2293	20.7197	20.2074	17.9368	18.0482	16.9984		20.1061	22.3911	21.9774	19.6063	19.6033	18.6844		21.5304	23.7311	23.3016	20.9016	20.9013	20.0367		21.5304	26.5482	26.0935	23.7479	23.7553	22.7135
315.433		315.433	12.5683	12.6433	12.9067	11.6322	11.7398	11.4479		16.1038	18.812	18.0981	15.8741	16.2144	14.9978		18.1379	20.6717	20.1474	17.9176	18.0165	16.9421		20.0146	22.3602	21.9326	19.5962	19.5624	18.6372		21.4849	23.6963	23.2426	20.8556	20.8288	19.9644		21.4849	26.4926	26.0617	23.7658	23.6857	22.6784
316.447		316.447	12.4475	12.5877	12.8459	11.5566	11.6893	11.4339		16.0344	18.7695	18.0279	15.8323	16.161	14.9741		18.1017	20.6181	20.1193	17.8631	17.9326	16.9249		19.9534	22.2811	21.879	19.5072	19.5194	18.6315		21.4389	23.6305	23.2249	20.8187	20.8119	19.9122		21.4389	26.4666	26.0394	23.7075	23.6221	22.615
317.46		317.46	12.3861	12.509	12.7646	11.4811	11.6192	11.3456		15.9954	18.6875	17.9666	15.7564	16.1235	14.9002		18.055	20.5597	20.0614	17.8125	17.8749	16.8717		19.9262	22.2418	21.8265	19.4688	19.479	18.5916		21.4029	23.5936	23.162	20.7468	20.7358	19.8705		21.4029	26.4113	25.9895	23.6602	23.6098	22.5706
318.474		318.474	12.3199	12.4403	12.7054	11.4198	11.5273	11.2956		15.9219	18.6604	17.9447	15.6872	16.0625	14.8415		17.9714	20.5215	19.9632	17.738	17.8756	16.8118		19.8627	22.1818	21.7668	19.4288	19.4034	18.5216		21.363	23.5353	23.1242	20.7259	20.7048	19.8465		21.363	26.383	25.9235	23.6128	23.5539	22.5414
319.488		319.488	12.2617	12.3827	12.6306	11.3721	11.4471	11.2486		15.8591	18.5793	17.8619	15.6379	16.028	14.7713		17.9237	20.4664	19.949	17.682	17.7911	16.7744		19.7955	22.1576	21.7266	19.3535	19.3829	18.4525		21.2939	23.5192	23.0734	20.6904	20.6416	19.797		21.2939	26.3411	25.8881	23.566	23.5136	22.5335
320.502		320.502	12.2013	12.3032	12.559	11.3384	11.4252	11.168		15.8167	18.518	17.8133	15.6136	15.947	14.7424		17.8714	20.4008	19.8943	17.6378	17.7363	16.7248		19.7512	22.1002	21.6644	19.3131	19.3281	18.4345		21.2633	23.4764	23.0163	20.635	20.6183	19.7413		21.2633	26.3364	25.8821	23.5564	23.4359	22.4605
321.516		321.516	12.1096	12.2303	12.4815	11.242	11.3301	11.0912		15.7582	18.4629	17.7351	15.5455	15.8957	14.6959		17.8076	20.3784	19.8348	17.5626	17.6633	16.6715		19.7022	22.0335	21.6354	19.2581	19.2775	18.3782		21.1957	23.3894	22.9804	20.5931	20.5881	19.7022		21.1957	26.2854	25.8243	23.5225	23.4381	22.4062
322.529		322.529	12.0784	12.1501	12.4585	11.179	11.2632	11.0514		15.7043	18.4382	17.7184	15.4781	15.8347	14.5995		17.7716	20.3065	19.751	17.5364	17.6347	16.627		19.6379	22.0247	21.5861	19.2201	19.221	18.3216		21.1506	23.3813	22.9171	20.5366	20.5098	19.6506		21.1506	26.1856	25.7655	23.4448	23.4077	22.3817
323.543		323.543	11.959	12.0831	12.3481	11.1395	11.1938	10.968		15.6077	18.3883	17.6421	15.4171	15.795	14.571		17.7075	20.2787	19.7323	17.4877	17.5933	16.579		19.6123	21.9512	21.5625	19.1805	19.2003	18.2989		21.1235	23.3316	22.9357	20.5229	20.4936	19.6136		21.1235	26.1782	25.7664	23.4219	23.3785	22.3662
324.557		324.557	11.9148	12.0245	12.2778	11.0674	11.1376	10.9251		15.5446	18.3124	17.587	15.3601	15.7011	14.5015		17.6609	20.2092	19.7015	17.4161	17.5376	16.4865		19.5768	21.881	21.4949	19.1326	19.1226	18.2079		21.0723	23.2842	22.8569	20.454	20.4348	19.5718		21.0723	26.1376	25.6998	23.4023	23.2855	22.2909
325.571		325.571	11.8432	11.9651	12.2535	10.9841	11.1156	10.8628		15.4944	18.2492	17.5236	15.31	15.6312	14.4666		17.615	20.1865	19.6279	17.3867	17.4924	16.4683		19.4904	21.8773	21.4297	19.0695	19.0848	18.2133		21.0415	23.2668	22.7925	20.3967	20.3923	19.5207		21.0415	26.107	25.673	23.3262	23.2899	22.2592
326.584		326.584	11.7945	11.9088	12.1733	10.9219	11.0507	10.799		15.4293	18.1974	17.4888	15.241	15.6027	14.3945		17.566	20.125	19.5706	17.3386	17.4202	16.4209		19.4293	21.8408	21.4013	19.0658	19.0391	18.184		20.9798	23.1867	22.7835	20.3732	20.3479	19.4536		20.9798	26.0791	25.6373	23.2837	23.2552	22.2391
327.598		327.598	11.7376	11.845	12.0896	10.8906	10.962	10.7284		15.3659	18.164	17.4306	15.2002	15.5841	14.3348		17.5163	20.0655	19.538	17.2872	17.3759	16.3382		19.4408	21.781	21.344	19.0203	18.9854	18.1099		20.9093	23.1532	22.7199	20.3489	20.3057	19.4509		20.9093	26.0117	25.5905	23.2505	23.1928	22.2046
328.612		328.612	11.67	11.7702	12.0475	10.8114	10.8965	10.6467		15.346	18.1025	17.3574	15.1758	15.5151	14.2834		17.4703	20.0056	19.4674	17.2491	17.3445	16.3022		19.3486	21.7403	21.2979	18.962	18.9844	18.0589		20.8912	23.1026	22.6622	20.3019	20.2897	19.3882		20.8912	25.9867	25.5246	23.2423	23.1618	22.1436
329.626		329.626	11.5886	11.6958	11.9921	10.7771	10.8162	10.6458		15.3007	18.0675	17.3148	15.0961	15.4386	14.2308		17.4401	19.9827	19.4393	17.1916	17.2816	16.2782		19.3392	21.6815	21.2469	18.9108	18.9115	18.0181		20.8232	23.0776	22.6406	20.2176	20.2476	19.3763		20.8232	25.961	25.5335	23.2013	23.1265	22.1056
330.639		330.639	11.5179	11.6283	11.9029	10.6946	10.7949	10.519		15.1973	17.9941	17.2487	15.0282	15.3852	14.1399		17.3501	19.9354	19.3849	17.1339	17.2043	16.2025		19.251	21.634	21.2052	18.8788	18.8832	17.9539		20.7978	23.0124	22.5874	20.1971	20.1292	19.3281		20.7978	25.9017	25.4593	23.1594	23.0596	22.0682
331.653		331.653	11.4409	11.5574	11.866	10.6369	10.7194	10.5039		15.1328	17.9784	17.1958	15.0013	15.3413	14.1242		17.2846	19.8793	19.328	17.0902	17.1842	16.1737		19.2128	21.5866	21.1464	18.815	18.8102	17.9377		20.7553	22.9711	22.5372	20.1571	20.1308	19.2595		20.7553	25.9019	25.4395	23.1429	23.0489	22.0733
332.667		332.667	11.4023	11.5205	11.8216	10.5786	10.6517	10.4057		15.0932	17.8859	17.1523	14.9177	15.2995	14.0966		17.2356	19.8028	19.2802	17.0464	17.1372	16.1133		19.1596	21.5571	21.1302	18.7679	18.7727	17.8568		20.6965	22.9302	22.5422	20.1055	20.0868	19.2098		20.6965	25.8749	25.4078	23.0809	23.0156	21.9879
333.681		333.681	11.3239	11.4603	11.7327	10.5005	10.6099	10.379		15.0342	17.852	17.0654	14.9112	15.2313	14.0345		17.1854	19.7801	19.2165	16.9782	17.093	16.0473		19.1102	21.5041	21.0961	18.7403	18.6946	17.8381		20.6848	22.8935	22.452	20.0871	20.0302	19.1848		20.6848	25.8118	25.364	23.0332	22.983	21.981
334.694		334.694	11.3045	11.3878	11.6391	10.4426	10.5016	10.3174		14.9837	17.7852	17.0234	14.841	15.2077	13.963		17.1589	19.7249	19.2009	16.967	17.028	15.9889		19.1041	21.4707	21.0637	18.6766	18.6943	17.8018		20.6321	22.8768	22.4461	20.021	20.0151	19.1752		20.6321	25.7665	25.2871	22.988	22.937	21.942
335.708		335.708	11.2406	11.3759	11.6157	10.3941	10.498	10.27		14.9418	17.7222	16.9845	14.7953	15.1214	13.9005		17.0788	19.6822	19.1282	16.8737	17.0147	15.9575		19.032	21.4315	21.0102	18.6455	18.6564	17.791		20.5612	22.8071	22.403	20.0011	19.9329	19.1045		20.5612	25.725	25.2985	22.9734	22.9006	21.8758
336.722		336.722	11.127	11.2744	11.5393	10.3212	10.4251	10.1801		14.8564	17.6862	16.9555	14.7747	15.0852	13.8674		17.0253	19.6167	19.1098	16.8525	16.9602	15.9086		18.9848	21.3568	20.9995	18.5998	18.5977	17.7075		20.5305	22.7368	22.3439	19.9324	19.9488	19.0738		20.5305	25.7194	25.2431	22.9265	22.8685	21.8779
337.736		337.736	11.1242	11.1983	11.4639	10.2721	10.3442	10.1646		14.8385	17.6254	16.8968	14.6822	15.0836	13.8398		16.9913	19.594	19.0496	16.7965	16.9019	15.8843		18.9469	21.3351	20.9408	18.5677	18.5606	17.672		20.4772	22.757	22.307	19.9061	19.8646	19.013		20.4772	25.6579	25.2254	22.8994	22.8146	21.8338
338.749		338.749	11.0456	11.1549	11.4114	10.1873	10.3137	10.0746		14.7535	17.583	16.8369	14.6519	14.9791	13.7481		16.9364	19.5214	18.9981	16.7593	16.8622	15.853		18.892	21.2557	20.8521	18.488	18.5179	17.6184		20.4318	22.6625	22.2699	19.8679	19.8228	19.0084		20.4318	25.6116	25.1853	22.8659	22.8141	21.755
339.763		339.763	10.9576	11.0877	11.3407	10.1376	10.2659	10.0423		14.6719	17.4901	16.7767	14.6006	14.9402	13.7184		16.8682	19.4915	18.9503	16.7051	16.7807	15.7834		18.8357	21.2365	20.8139	18.4541	18.4752	17.6019		20.379	22.6785	22.2447	19.8458	19.7965	18.9588		20.379	25.61	25.1491	22.8318	22.7665	21.7716
340.777		340.777	10.9124	11.0275	11.2788	10.1	10.1833	9.95246		14.6413	17.4941	16.716	14.5295	14.9189	13.6752		16.8309	19.4304	18.8895	16.6616	16.7733	15.7519		18.7766	21.2166	20.7935	18.4459	18.4296	17.539		20.3569	22.6068	22.1862	19.805	19.7558	18.8945		20.3569	25.588	25.0967	22.8286	22.7337	21.6964
341.791		341.791	10.8658	10.9923	11.2115	10.0264	10.1418	9.91777		14.6157	17.443	16.7148	14.4937	14.8804	13.6227		16.7869	19.4182	18.8652	16.635	16.7091	15.704		18.7476	21.1718	20.715	18.3733	18.3895	17.5065		20.3297	22.5774	22.1589	19.7392	19.7078	18.8797		20.3297	25.5139	25.1143	22.7715	22.6917	21.6865
342.804		342.804	10.7804	10.8944	11.1556	10.0175	10.0696	9.84561		14.5173	17.3888	16.6213	14.4247	14.7645	13.5647		16.7149	19.3488	18.7985	16.5537	16.6853	15.6359		18.6982	21.1439	20.6727	18.3609	18.3605	17.4598		20.2656	22.5753	22.0957	19.7201	19.6811	18.8357		20.2656	25.4676	25.0454	22.7178	22.6611	21.6553
343.818		343.818	10.7282	10.8597	11.1283	9.90298	10.0177	9.78689		14.4745	17.3019	16.6105	14.3871	14.7446	13.5262		16.6662	19.3172	18.7565	16.5283	16.6319	15.6226		18.634	21.0888	20.6682	18.3215	18.3024	17.4124		20.233	22.4802	22.0654	19.6844	19.6673	18.7858		20.233	25.4645	25.0158	22.7116	22.6209	21.6159
344.832		344.832	10.7016	10.8102	11.072	9.89234	9.95149	9.75348		14.4166	17.2731	16.5251	14.3302	14.6929	13.4303		16.6533	19.267	18.7228	16.4757	16.5767	15.5756		18.634	21.0263	20.6064	18.2798	18.2567	17.371		20.2327	22.4245	22.0375	19.6272	19.58	18.7633		20.2327	25.4258	24.963	22.6305	22.5771	21.5895
345.846		345.846	10.6146	10.7179	11.018	9.80082	9.90795	9.68709		14.369	17.2128	16.4865	14.2788	14.6402	13.3763		16.5806	19.2449	18.6822	16.4386	16.536	15.4824		18.5964	20.9815	20.5718	18.2111	18.217	17.314		20.1738	22.4118	21.9846	19.6003	19.5497	18.7104		20.1738	25.4062	24.9526	22.6332	22.5672	21.5583
346.86		346.86	10.5617	10.6633	10.9349	9.7725	9.87434	9.61388		14.3511	17.1781	16.4306	14.234	14.5893	13.3596		16.5451	19.184	18.6219	16.3924	16.4696	15.4912		18.5139	20.9654	20.5142	18.1747	18.1719	17.2632		20.1114	22.3696	21.9486	19.5751	19.5261	18.6727		20.1114	25.38	24.8726	22.5825	22.5404	21.5279
347.873		347.873	10.5065	10.6422	10.8698	9.70871	9.76032	9.55202		14.2358	17.1324	16.3679	14.1974	14.5203	13.3276		16.5043	19.1279	18.6014	16.3533	16.4575	15.4155		18.4659	20.9154	20.5121	18.1688	18.1098	17.2413		20.0828	22.3546	21.912	19.5223	19.4709	18.6292		20.0828	25.3293	24.8622	22.5564	22.4973	21.4868
348.887		348.887	10.4446	10.5602	10.7848	9.66766	9.73709	9.50791		14.2032	17.0604	16.3203	14.1406	14.4778	13.2846		16.4296	19.0937	18.5158	16.3078	16.3856	15.3632		18.4361	20.8728	20.4252	18.0943	18.0861	17.1957		20.031	22.3016	21.8829	19.4759	19.4434	18.6047		20.031	25.2552	24.8085	22.5306	22.4601	21.4373
349.901		349.901	10.4049	10.5039	10.7491	9.59125	9.66539	9.45353		14.149	17.0565	16.2782	14.0973	14.4558	13.2358		16.4057	19.0399	18.5002	16.2749	16.348	15.3301		18.3946	20.8464	20.401	18.0633	18.0463	17.1922		19.9825	22.2487	21.8364	19.4358	19.4137	18.5781		19.9825	25.2362	24.7891	22.4668	22.4129	21.4052
350.915		350.915	10.3502	10.4235	10.6879	9.53887	9.62702	9.39554		14.1191	16.9689	16.2058	14.0612	14.424	13.1833		16.3314	19.0392	18.4447	16.2278	16.3531	15.2768		18.3711	20.7632	20.3674	18.0178	18.0133	17.1423		19.9715	22.2213	21.8227	19.413	19.3731	18.5275		19.9715	25.198	24.7571	22.4589	22.3661	21.3694
351.928		351.928	10.2643	10.374	10.6586	9.49241	9.54684	9.34771		14.0245	16.9484	16.1927	14.0042	14.3807	13.1213		16.2894	18.9618	18.4355	16.1869	16.2654	15.2596		18.307	20.746	20.3018	17.9843	17.9746	17.0956		19.9188	22.1904	21.7724	19.3634	19.3271	18.4775		19.9188	25.1891	24.7556	22.4323	22.3644	21.3096
352.942		352.942	10.2165	10.3239	10.5655	9.42701	9.51612	9.2963		14.0098	16.907	16.1363	13.9466	14.2936	13.0627		16.2511	18.9037	18.3621	16.1096	16.2101	15.2103		18.2836	20.7261	20.2698	17.9177	17.9309	17.0377		19.8726	22.1483	21.7425	19.2905	19.2901	18.4403		19.8726	25.1405	24.6476	22.3997	22.302	21.3068
353.956		353.956	10.1991	10.2713	10.5506	9.37416	9.43819	9.23645		13.9353	16.8411	16.1107	13.8904	14.279	13.0302		16.1953	18.9172	18.3163	16.08	16.1837	15.1806		18.2349	20.6806	20.2514	17.919	17.8928	17.0177		19.85	22.1147	21.6824	19.3008	19.2672	18.4162		19.85	25.1105	24.6606	22.3712	22.2549	21.2838
354.97		354.97	10.1197	10.2192	10.4843	9.3335	9.37752	9.19957		13.8924	16.8037	16.0368	13.8133	14.198	12.984		16.1676	18.8366	18.2725	16.0492	16.1602	15.1121		18.1676	20.6184	20.2203	17.8413	17.8691	16.9572		19.8043	22.0671	21.6506	19.2754	19.2186	18.3817		19.8043	25.0975	24.6448	22.3307	22.24	21.2508
355.983		355.983	10.0177	10.1787	10.4228	9.26513	9.34036	9.124		13.859	16.7411	16.0029	13.7983	14.1673	12.9544		16.146	18.7939	18.238	15.9963	16.0856	15.0694		18.1351	20.5928	20.1792	17.7947	17.8421	16.9111		19.7518	22.0365	21.5864	19.2167	19.2021	18.3573		19.7518	25.0312	24.5859	22.2827	22.2303	21.2071
356.997		356.997	9.99024	10.0909	10.3689	9.23698	9.31592	9.10125		13.7892	16.7079	15.9619	13.7339	14.1377	12.8945		16.0545	18.7404	18.2063	15.9866	16.0462	15.018		18.1012	20.5518	20.1166	17.7847	17.7825	16.8831		19.6996	21.9979	21.6068	19.17	19.1475	18.3201		19.6996	25.0256	24.577	22.2735	22.1951	21.1454
358.011		358.011	9.92506	10.0647	10.302	9.17012	9.25948	9.04817		13.7482	16.6452	15.8962	13.7084	14.0786	12.8364		16.0033	18.6873	18.1455	15.8886	16.0219	15.0322		18.0686	20.5102	20.0924	17.7528	17.748	16.8258		19.6443	21.9532	21.5108	19.1354	19.145	18.2676		19.6443	24.9505	24.5355	22.2132	22.1344	21.1436
359.025		359.025	9.88918	9.99877	10.2541	9.1009	9.19457	8.99202		13.7084	16.6191	15.8249	13.6254	14.02	12.8053		15.9896	18.6496	18.1039	15.8757	15.9908	14.9681		17.9867	20.4758	20.0537	17.7063	17.6571	16.8126		19.6104	21.9417	21.4949	19.0904	19.0642	18.2301		19.6104	24.9551	24.4891	22.1929	22.1254	21.0953
360.038		360.038	9.84753	9.93501	10.1882	9.06618	9.12839	8.92538		13.6388	16.5546	15.7714	13.6436	13.98	12.7663		15.947	18.6528	18.0539	15.8448	15.9382	14.9474		17.9811	20.4183	20.0267	17.662	17.6776	16.7736		19.5753	21.864	21.4567	19.0842	19.0318	18.2065		19.5753	24.9036	24.4451	22.1788	22.0987	21.0792
361.052		361.052	9.76975	9.87577	10.1145	9.016	9.07129	8.88001		13.6142	16.537	15.7612	13.566	13.9433	12.7111		15.8969	18.5799	18.0267	15.7935	15.8724	14.8503		17.9167	20.4048	19.9717	17.6303	17.6099	16.7514		19.5457	21.8503	21.4271	19.0137	18.9981	18.156		19.5457	24.8581	24.4292	22.1476	22.042	21.052
362.066		362.066	9.72998	9.84734	10.085	8.95012	9.05134	8.8113		13.5443	16.4747	15.6851	13.5254	13.8835	12.651		15.8184	18.5247	17.9924	15.7337	15.8579	14.8478		17.8829	20.3417	19.967	17.6127	17.5789	16.6909		19.5289	21.8184	21.3823	19.018	18.9543	18.1001		19.5289	24.8552	24.4095	22.1138	22.0296	21.015
363.08		363.08	9.6992	9.78143	10.0564	8.88485	8.96859	8.78296		13.5105	16.4317	15.6553	13.4816	13.8716	12.6469		15.8285	18.5142	17.9419	15.7454	15.7871	14.8021		17.8786	20.3212	19.9165	17.583	17.5255	16.6467		19.4905	21.771	21.3464	18.958	18.9571	18.0901		19.4905	24.8435	24.3506	22.0803	21.9436	21.012
364.093		364.093	9.622	9.72442	9.99121	8.85091	8.94251	8.73587		13.4665	16.3958	15.6438	13.4509	13.8017	12.5373		15.719	18.4263	17.8959	15.6737	15.7704	14.7301		17.8118	20.2615	19.8315	17.5175	17.4864	16.6197		19.439	21.7449	21.2961	18.9183	18.8849	18.0714		19.439	24.7959	24.3705	22.0335	21.9439	20.926
365.107		365.107	9.56571	9.67338	9.92275	8.80364	8.91791	8.67422		13.4195	16.3375	15.5601	13.3832	13.7689	12.5263		15.7383	18.4156	17.8488	15.6504	15.7189	14.7325		17.7757	20.2433	19.814	17.447	17.4271	16.6092		19.4117	21.6905	21.2552	18.8843	18.8645	18.0138		19.4117	24.7543	24.2865	22.0001	21.9318	20.9535
366.121		366.121	9.5393	9.63367	9.86837	8.75936	8.85132	8.6741		13.3523	16.2686	15.5536	13.3838	13.7291	12.4833		15.6596	18.3858	17.8038	15.5938	15.6863	14.6898		17.7529	20.2109	19.7802	17.4487	17.4052	16.561		19.3653	21.6668	21.2526	18.8663	18.8216	18.0054		19.3653	24.736	24.2832	21.961	21.8763	20.8972
367.135		367.135	9.47138	9.51983	9.80959	8.72511	8.75745	8.59511		13.3056	16.2553	15.4671	13.3107	13.6772	12.4427		15.6188	18.3312	17.7533	15.5257	15.6213	14.626		17.7108	20.1672	19.7261	17.3966	17.3897	16.4874		19.3184	21.6463	21.2011	18.8305	18.7849	17.9412		19.3184	24.7006	24.2312	21.9198	21.8554	20.8706
368.148		368.148	9.39799	9.51208	9.75599	8.64125	8.73442	8.55748		13.2655	16.1957	15.4444	13.2667	13.6315	12.3871		15.6059	18.3128	17.7525	15.5241	15.6247	14.5546		17.6741	20.1193	19.706	17.3708	17.3538	16.4665		19.2681	21.6021	21.1577	18.7964	18.749	17.9151		19.2681	24.6751	24.1992	21.9117	21.8082	20.8279
369.162		369.162	9.37968	9.49851	9.69336	8.61899	8.677	8.48046		13.2166	16.1836	15.3808	13.2218	13.604	12.3415		15.5251	18.264	17.7003	15.5092	15.5728	14.5718		17.6027	20.0803	19.663	17.3379	17.3323	16.457		19.2437	21.5628	21.1216	18.7273	18.72	17.8705		19.2437	24.628	24.1671	21.9086	21.8283	20.8072
370.176		370.176	9.28581	9.41967	9.6665	8.55532	8.63583	8.44903		13.1519	16.112	15.333	13.1588	13.5473	12.322		15.4701	18.2021	17.6535	15.4564	15.536	14.5327		17.5939	20.0613	19.6428	17.3077	17.2817	16.4076		19.2291	21.5214	21.0752	18.7085	18.6714	17.8555		19.2291	24.5962	24.1433	21.8753	21.7903	20.7657
371.19		371.19	9.25264	9.35525	9.61605	8.50585	8.57449	8.41685		13.0969	16.0783	15.2594	13.0962	13.4999	12.2576		15.4778	18.1701	17.6157	15.4233	15.5019	14.4665		17.5518	20.0356	19.5894	17.2755	17.2308	16.3587		19.2059	21.4792	21.0581	18.6801	18.6376	17.8438		19.2059	24.6014	24.1152	21.8222	21.7411	20.7518
372.204		372.204	9.19817	9.2921	9.57907	8.47699	8.54147	8.34553		13.0471	16.061	15.2594	13.118	13.4612	12.2524		15.4003	18.1412	17.5859	15.3524	15.4528	14.4424		17.5151	19.9721	19.5812	17.2262	17.1933	16.3327		19.1531	21.4803	21.0167	18.6361	18.6117	17.7641		19.1531	24.5639	24.0798	21.7782	21.7316	20.6972
373.217		373.217	9.17133	9.26823	9.52965	8.40022	8.48641	8.30377		13.0296	16.0208	15.2253	13.0336	13.3887	12.1984		15.3637	18.0888	17.5323	15.3018	15.4359	14.4369		17.454	19.9488	19.5295	17.1947	17.1576	16.3094		19.1016	21.4388	21.0035	18.6056	18.5482	17.7441		19.1016	24.51	24.022	21.7869	21.6944	20.6668
374.231		374.231	9.10448	9.20616	9.45896	8.35935	8.45202	8.27143		12.9995	15.9376	15.181	12.9905	13.3974	12.1643		15.3354	18.0566	17.5041	15.286	15.3908	14.3592		17.4211	19.9094	19.5025	17.1546	17.1153	16.256		19.0645	21.4107	20.964	18.6142	18.5318	17.7142		19.0645	24.4691	24.046	21.7307	21.6602	20.6413
375.245		375.245	9.07049	9.1566	9.4154	8.32968	8.41178	8.1872		12.9276	15.8995	15.1553	12.9876	13.3281	12.082		15.2933	18.0196	17.4632	15.2202	15.3168	14.3432		17.3827	19.8903	19.4364	17.1339	17.0538	16.2111		19.0208	21.3641	20.9076	18.5586	18.5107	17.6786		19.0208	24.4426	23.9872	21.7045	21.615	20.5962
376.259		376.259	8.98164	9.10931	9.38242	8.27452	8.37589	8.15408		12.8928	15.8451	15.0715	12.8953	13.3039	12.07		15.2551	18.0019	17.4171	15.2122	15.3013	14.2912		17.3559	19.8598	19.4182	17.0719	17.0384	16.2435		19.0253	21.3285	20.895	18.5117	18.4654	17.6328		19.0253	24.4299	23.9556	21.6917	21.5943	20.6042
377.272		377.272	8.9606	9.05799	9.29947	8.22933	8.31887	8.12467		12.8301	15.8262	15.0599	12.893	13.2354	11.9983		15.2011	17.9333	17.3658	15.1796	15.2564	14.2716		17.31	19.8244	19.3927	17.0602	17.0293	16.1328		18.994	21.3163	20.877	18.4946	18.447	17.6025		18.994	24.4026	23.9355	21.6045	21.5545	20.548
378.286		378.286	8.91035	9.00338	9.23283	8.19725	8.24528	8.0668		12.8246	15.811	15.0287	12.8396	13.2104	11.9752		15.1475	17.9077	17.3656	15.1099	15.2316	14.197		17.2792	19.744	19.3056	17.0132	16.9943	16.1253		18.9105	21.3028	20.8217	18.4499	18.4174	17.5883		18.9105	24.3703	23.8748	21.6355	21.5461	20.5429
379.3		379.3	8.86699	8.95318	9.2089	8.13386	8.2184	8.05255		12.769	15.7008	14.9711	12.802	13.1785	11.9366		15.1256	17.872	17.3208	15.1017	15.1718	14.1704		17.2319	19.7327	19.3214	16.9705	16.9615	16.069		18.9015	21.255	20.805	18.4281	18.3516	17.5505		18.9015	24.3339	23.8627	21.5847	21.471	20.4938
380.314		380.314	8.79771	8.91059	9.15087	8.08705	8.16613	7.99083		12.6911	15.7122	14.9249	12.7559	13.1494	11.9007		15.0784	17.8193	17.2653	15.0584	15.1439	14.1395		17.1916	19.704	19.2685	16.9371	16.9317	16.0858		18.873	21.2047	20.7896	18.3911	18.3494	17.5124		18.873	24.3194	23.8526	21.5619	21.4907	20.5089
381.327		381.327	8.77732	8.87922	9.12791	8.04454	8.1208	7.94406		12.6818	15.6491	14.9056	12.7255	13.0823	11.8576		15.0418	17.8008	17.2404	15.0251	15.1106	14.1138		17.1908	19.6722	19.2536	16.9431	16.8911	16.0151		18.8189	21.1748	20.7429	18.3669	18.3284	17.4818		18.8189	24.2843	23.8121	21.5196	21.4559	20.4498
382.341		382.341	8.69378	8.82145	9.0661	8.01013	8.10834	7.88801		12.6262	15.6173	14.8425	12.6782	13.0483	11.84		15.0074	17.7718	17.2097	15.0136	15.0797	14.077		17.1155	19.6206	19.211	16.8536	16.843	15.9759		18.7659	21.1358	20.7197	18.3295	18.252	17.4597		18.7659	24.2379	23.7816	21.483	21.4031	20.4251
383.355		383.355	8.68131	8.759	9.01356	7.94393	8.00077	7.85891		12.5525	15.5798	14.7882	12.6294	12.9937	11.7501		14.9773	17.7094	17.1778	14.9672	15.0144	14.0278		17.11	19.5953	19.1742	16.863	16.8038	15.9588		18.7832	21.1057	20.6232	18.257	18.1975	17.408		18.7832	24.2141	23.752	21.4781	21.3651	20.371
384.369		384.369	8.63474	8.70913	8.98036	7.9172	7.96468	7.80526		12.5545	15.5649	14.7684	12.6224	12.9712	11.7429		14.9179	17.6798	17.1387	14.9355	14.9869	13.9926		17.0909	19.5742	19.119	16.8171	16.7633	15.9276		18.7415	21.0803	20.6232	18.2534	18.2114	17.3986		18.7415	24.1779	23.7202	21.4459	21.3531	20.4047
385.382		385.382	8.57177	8.69769	8.9073	7.8596	7.95369	7.75339		12.5086	15.4815	14.7099	12.5632	12.9452	11.6963		14.8955	17.6348	17.0581	14.8868	14.9415	13.9662		16.9942	19.5058	19.0844	16.7452	16.74	15.8843		18.7085	21.0315	20.6042	18.2305	18.1844	17.3668		18.7085	24.15	23.6794	21.4154	21.3081	20.3077
386.396		386.396	8.50171	8.63756	8.87497	7.79769	7.91282	7.73574		12.4528	15.4487	14.6507	12.5099	12.9012	11.6561		14.8414	17.6047	17.061	14.8556	14.9363	13.9184		16.9804	19.503	19.0644	16.7453	16.6981	15.8492		18.6812	21.0063	20.5711	18.1871	18.1433	17.3257		18.6812	24.1193	23.6583	21.3859	21.2903	20.2937
387.41		387.41	8.50302	8.58796	8.8442	7.7779	7.84694	7.67708		12.3909	15.4	14.6337	12.4831	12.8661	11.6519		14.8113	17.573	17.017	14.8123	14.8985	13.8791		16.9554	19.4635	19.0125	16.7266	16.6908	15.8327		18.6355	21.0067	20.5316	18.1882	18.1195	17.3303		18.6355	24.101	23.6395	21.3713	21.2716	20.2715
388.424		388.424	8.44221	8.54418	8.75948	7.7158	7.80281	7.63218		12.3485	15.3564	14.597	12.4345	12.8114	11.6086		14.7743	17.5269	16.9851	14.7696	14.8631	13.8552		16.8831	19.4242	18.9841	16.6741	16.6431	15.7947		18.5751	20.9177	20.5065	18.1438	18.0985	17.2598		18.5751	24.0808	23.5981	21.3356	21.2244	20.2727
389.437		389.437	8.38159	8.49174	8.73859	7.6927	7.76995	7.58902		12.3306	15.3733	14.5611	12.3947	12.7716	11.5451		14.7435	17.4661	16.9593	14.753	14.8119	13.8011		16.8789	19.3894	18.9618	16.6386	16.6033	15.7708		18.5833	20.8779	20.4633	18.111	18.0727	17.223		18.5833	24.0419	23.5623	21.293	21.2192	20.2135
390.451		390.451	8.34888	8.42333	8.71005	7.63243	7.71543	7.5546		12.2837	15.2869	14.526	12.3401	12.7373	11.5176		14.7349	17.4725	16.9395	14.724	14.8014	13.8017		16.8311	19.3552	18.9512	16.6016	16.6087	15.7555		18.5341	20.8828	20.4464	18.0605	18.0249	17.2019		18.5341	24.058	23.5378	21.2674	21.1902	20.1774
391.465		391.465	8.2925	8.40986	8.64276	7.59872	7.68203	7.51191		12.2351	15.2969	14.4745	12.3157	12.7194	11.4772		14.6338	17.4433	16.8558	14.6647	14.7138	13.7718		16.7998	19.3435	18.9083	16.5664	16.5667	15.708		18.5074	20.825	20.4036	18.002	17.9894	17.19		18.5074	23.9892	23.5292	21.2405	21.1624	20.1754
392.479		392.479	8.24534	8.33547	8.63127	7.53951	7.64755	7.45132		12.1915	15.2407	14.4503	12.254	12.6752	11.4144		14.6133	17.3626	16.8189	14.6281	14.7442	13.7109		16.7655	19.3346	18.8632	16.551	16.5269	15.6801		18.461	20.8143	20.3616	18.0343	17.9777	17.116		18.461	23.9597	23.4896	21.2231	21.1491	20.1323
393.492		393.492	8.19601	8.31416	8.55466	7.49295	7.55207	7.42476		12.1631	15.208	14.416	12.2378	12.6359	11.3904		14.5829	17.3584	16.7776	14.5845	14.6998	13.6747		16.7416	19.2585	18.8248	16.4928	16.4942	15.6315		18.4537	20.8065	20.364	17.9769	17.9122	17.1226		18.4537	23.9435	23.4542	21.1979	21.1423	20.1265
394.506		394.506	8.12643	8.2684	8.47878	7.46037	7.548	7.36146		12.1069	15.1287	14.3345	12.1919	12.5766	11.352		14.5393	17.2877	16.7441	14.5217	14.6074	13.6424		16.7025	19.2277	18.7975	16.4667	16.4526	15.5926		18.3889	20.7776	20.313	17.9437	17.8962	17.0686		18.3889	23.8999	23.4461	21.1917	21.0844	20.0892
395.52		395.52	8.11414	8.20709	8.46386	7.40951	7.51755	7.3002		12.0478	15.1212	14.3153	12.1767	12.5523	11.2952		14.5083	17.3028	16.7068	14.5196	14.623	13.6037		16.6765	19.1958	18.7742	16.4388	16.423	15.569		18.3559	20.7188	20.2704	17.9402	17.8825	17.0419		18.3559	23.8644	23.3782	21.1539	21.0358	20.0517
396.534		396.534	8.07121	8.16265	8.42287	7.40531	7.43431	7.28992		12.0156	15.0978	14.2851	12.1484	12.5183	11.2781		14.4894	17.2618	16.7023	14.5222	14.569	13.5976		16.6469	19.1654	18.7482	16.4197	16.4215	15.5447		18.3502	20.7153	20.249	17.9115	17.8464	17.0224		18.3502	23.8405	23.3571	21.1094	21.0271	20.0366
397.548		397.548	8.03067	8.12811	8.36969	7.32684	7.40062	7.25276		11.9824	15.0124	14.2303	12.0937	12.4789	11.2121		14.4247	17.2212	16.6397	14.4355	14.5345	13.5337		16.5896	19.1297	18.705	16.3704	16.3359	15.4792		18.2708	20.6565	20.2248	17.8568	17.8146	16.9889		18.2708	23.8243	23.3395	21.0836	20.9611	20.0081
398.561		398.561	7.98788	8.09285	8.29867	7.29832	7.37913	7.20014		11.9466	15.0501	14.2227	12.0649	12.4571	11.1823		14.4112	17.1789	16.6136	14.4238	14.4992	13.5019		16.5801	19.0882	18.686	16.3707	16.3009	15.4897		18.2871	20.6602	20.2098	17.8467	17.7756	16.945		18.2871	23.8356	23.2998	21.0626	20.9692	19.9725
399.575		399.575	7.93144	8.04104	8.26337	7.28614	7.32908	7.1762		11.9111	14.9461	14.1995	12.0515	12.3896	11.1685		14.3526	17.1426	16.5882	14.3897	14.4791	13.475		16.5307	19.1108	18.6448	16.3303	16.3065	15.4167		18.1989	20.6082	20.1597	17.8027	17.7558	16.9593		18.1989	23.7768	23.2878	21.0172	20.9544	19.9495
400.589		400.589	7.89621	8.00626	8.23833	7.23008	7.30729	7.10931		11.8578	14.9282	14.1279	11.9935	12.3673	11.112		14.3313	17.1324	16.5287	14.3464	14.456	13.446		16.5109	19.0405	18.6158	16.3004	16.2603	15.4366		18.2133	20.5748	20.1282	17.7752	17.7036	16.8938		18.2133	23.7596	23.245	20.9922	20.8961	19.9286
401.603		401.603	7.82783	7.92219	8.18899	7.17894	7.22774	7.09271		11.8136	14.8866	14.099	11.9638	12.3312	11.0763		14.2829	17.0848	16.5113	14.3162	14.3993	13.41		16.429	19.029	18.5954	16.2431	16.2364	15.3823		18.1738	20.555	20.1189	17.7159	17.6872	16.8871		18.1738	23.7205	23.2444	20.9582	20.8906	19.8913
402.616		402.616	7.7955	7.93144	8.15105	7.15234	7.19666	7.02166		11.7907	14.8738	14.0698	11.927	12.2938	11.0471		14.2529	17.0428	16.5022	14.2794	14.3878	13.3725		16.4248	18.9843	18.5635	16.2373	16.1856	15.3521		18.1593	20.5325	20.0693	17.7043	17.6701	16.8529		18.1593	23.699	23.2153	20.9806	20.8624	19.8794
403.63		403.63	7.74706	7.874	8.10464	7.09093	7.15471	7.00586		11.7282	14.8059	14.0137	11.887	12.2399	11.023		14.1817	16.9934	16.435	14.2465	14.3282	13.3396		16.3931	18.9326	18.5216	16.1945	16.1379	15.3094		18.1173	20.4726	20.0356	17.6636	17.6016	16.8144		18.1173	23.684	23.14	20.9089	20.8339	19.852
404.644		404.644	7.71716	7.83024	8.07571	7.05209	7.11419	6.96803		11.6993	14.7628	13.9784	11.8444	12.2198	10.9542		14.164	16.9788	16.4014	14.2353	14.3281	13.3261		16.3752	18.9114	18.4571	16.2036	16.1529	15.3353		18.0796	20.459	20.0252	17.6737	17.5966	16.8106		18.0796	23.6404	23.1425	20.8926	20.8291	19.8108
405.658		405.658	7.68852	7.7803	8.03939	7.0278	7.10451	6.92548		11.66	14.7282	13.9259	11.8037	12.2067	10.9534		14.1434	16.922	16.3436	14.1892	14.2517	13.2788		16.35	18.8634	18.449	16.1358	16.1169	15.2786		18.0583	20.4309	19.993	17.6603	17.567	16.7527		18.0583	23.6016	23.1503	20.8842	20.7727	19.8322
406.671		406.671	7.6297	7.7398	7.97401	6.992	7.01834	6.91346		11.6567	14.7209	13.9035	11.7721	12.1457	10.927		14.0711	16.8812	16.3398	14.1643	14.2489	13.2668		16.2799	18.8621	18.435	16.1142	16.0785	15.2143		18.0267	20.3751	19.9518	17.6235	17.5497	16.7282		18.0267	23.5651	23.087	20.8737	20.757	19.7383
407.685		407.685	7.59488	7.71245	7.92926	6.9348	7.00984	6.86441		11.5828	14.6712	13.8771	11.7237	12.0918	10.8983		14.0606	16.9002	16.3097	14.1227	14.2075	13.1767		16.2796	18.8284	18.3666	16.0808	16.0382	15.2301		17.9561	20.3318	19.9032	17.5732	17.5293	16.7265		17.9561	23.5678	23.0595	20.8181	20.7416	19.7209
408.699		408.699	7.55775	7.65492	7.90319	6.90186	6.98055	6.81884		11.5704	14.651	13.838	11.6832	12.0975	10.8408		14.0534	16.8353	16.2617	14.0952	14.1727	13.2339		16.2418	18.7788	18.4058	16.0934	16.0338	15.1764		17.9867	20.385	19.8802	17.5517	17.4523	16.6787		17.9867	23.5281	23.0549	20.8045	20.6952	19.7551
409.713		409.713	7.53804	7.61368	7.84952	6.86254	6.95156	6.75562		11.4964	14.5562	13.7856	11.6436	12.0416	10.8102		13.9935	16.7851	16.2329	14.0566	14.1603	13.1501		16.1838	18.762	18.3048	16.0197	15.9585	15.1346		17.9427	20.3039	19.8772	17.5317	17.4444	16.6532		17.9427	23.4961	23.0134	20.7834	20.6579	19.7034
410.726		410.726	7.44608	7.5419	7.84498	6.84858	6.88848	6.74888		11.4632	14.5624	13.7545	11.6219	12.0104	10.8001		13.9709	16.763	16.2053	14.0345	14.126	13.103		16.1785	18.7247	18.3031	15.9915	15.9587	15.1435		17.9257	20.2732	19.8577	17.4715	17.4215	16.6341		17.9257	23.503	22.9831	20.7469	20.663	19.6583
411.74		411.74	7.4354	7.5365	7.79073	6.80718	6.85454	6.71036		11.4432	14.546	13.738	11.6044	11.9531	10.7406		13.9458	16.7547	16.1589	13.9705	14.0852	13.0928		16.1408	18.7134	18.2767	15.9584	15.9171	15.1022		17.9144	20.2725	19.8149	17.4497	17.4048	16.6049		17.9144	23.4679	23.0003	20.7303	20.6259	19.6333
412.754		412.754	7.35611	7.48576	7.74453	6.74905	6.82659	6.66822		11.4026	14.5175	13.6826	11.548	11.9309	10.7032		13.8583	16.7283	16.1617	13.9754	14.0688	13.052		16.1223	18.6964	18.234	15.9312	15.8854	15.0395		17.8311	20.2083	19.7851	17.4594	17.3662	16.5876		17.8311	23.4494	22.9341	20.7199	20.6028	19.6462
413.768		413.768	7.37771	7.43926	7.68563	6.70684	6.77617	6.62705		11.3648	14.4762	13.6804	11.5249	11.902	10.6921		13.8594	16.6773	16.1214	13.9402	14.0376	13.0402		16.1035	18.6691	18.2027	15.9152	15.873	15.0336		17.8317	20.2209	19.7392	17.3893	17.3387	16.5302		17.8317	23.3993	22.9269	20.6648	20.5909	19.5765
414.781		414.781	7.28745	7.41508	7.6699	6.68751	6.7239	6.59058		11.3331	14.4415	13.6254	11.5117	11.869	10.6295		13.8527	16.6886	16.1175	13.9394	14.0085	12.995		16.035	18.6155	18.1758	15.8751	15.8636	15.0301		17.8051	20.1556	19.7436	17.3879	17.303	16.5496		17.8051	23.4125	22.8832	20.6477	20.5713	19.5759
415.795		415.795	7.27179	7.37167	7.63243	6.64339	6.70261	6.55008		11.3069	14.4001	13.5746	11.458	11.8407	10.6117		13.7956	16.636	16.0633	13.8757	13.9466	12.964		16.0084	18.582	18.1666	15.8535	15.8159	15.0084		17.7248	20.1308	19.7076	17.3579	17.2775	16.5063		17.7248	23.3499	22.8671	20.6599	20.5248	19.539
416.809		416.809	7.23605	7.31375	7.55357	6.58598	6.67736	6.51195		11.234	14.3525	13.5603	11.4151	11.8059	10.5791		13.7265	16.5935	16.0714	13.8302	13.9649	12.9427		15.9738	18.5442	18.1239	15.8203	15.7959	14.949		17.728	20.1015	19.6588	17.3306	17.2533	16.4862		17.728	23.3413	22.8532	20.5909	20.4845	19.537
417.823		417.823	7.20482	7.30528	7.54027	6.56375	6.63456	6.49435		11.2252	14.3344	13.5352	11.3853	11.7774	10.5553		13.7565	16.547	16.0192	13.8492	13.8943	12.9095		15.9554	18.5439	18.0847	15.8207	15.7365	14.9106		17.7086	20.0665	19.6759	17.3091	17.2235	16.4531		17.7086	23.306	22.8398	20.5723	20.494	19.5045
418.836		418.836	7.17121	7.2326	7.50325	6.52319	6.57502	6.45684		11.1674	14.2754	13.4643	11.3631	11.7362	10.5153		13.6703	16.4949	15.9476	13.7771	13.874	12.8754		15.9347	18.4969	18.0606	15.7688	15.7472	14.881		17.6517	20.0612	19.6027	17.2545	17.2106	16.4064		17.6517	23.2914	22.795	20.5163	20.4482	19.4674
419.85		419.85	7.12285	7.2028	7.45959	6.4796	6.5275	6.38748		11.1257	14.2563	13.4424	11.3187	11.7333	10.4827		13.6318	16.5032	15.9235	13.7353	13.807	12.843		15.9049	18.4662	18.0115	15.7427	15.7242	14.8732		17.6559	20.0218	19.5488	17.2456	17.1852	16.3946		17.6559	23.2537	22.7629	20.5396	20.4283	19.4467
420.864		420.864	7.09094	7.15271	7.41521	6.47851	6.51673	6.35504		11.0948	14.2544	13.4041	11.3052	11.6915	10.4474		13.6265	16.4862	15.9058	13.7685	13.8232	12.8345		15.8702	18.4448	18.0271	15.7457	15.6716	14.8514		17.6198	20.0303	19.5899	17.2415	17.1665	16.383		17.6198	23.2607	22.7309	20.5248	20.4143	19.4239
421.878		421.878	7.04081	7.11915	7.38663	6.40283	6.47656	6.32663		11.0876	14.1799	13.3692	11.2567	11.6434	10.3965		13.5859	16.4609	15.8754	13.6837	13.7785	12.7827		15.8352	18.4058	17.9601	15.6812	15.6499	14.8133		17.5869	19.9635	19.53	17.2107	17.1378	16.357		17.5869	23.195	22.7065	20.4982	20.3735	19.4093
422.892		422.892	6.98464	7.0857	7.35509	6.41271	6.41601	6.2992		11.0212	14.1692	13.3366	11.215	11.625	10.3895		13.5451	16.4301	15.87	13.6811	13.7456	12.7526		15.7705	18.3866	17.9355	15.6729	15.6204	14.7748		17.5454	19.9459	19.4941	17.1706	17.087	16.3309		17.5454	23.1733	22.6974	20.4416	20.3478	19.3731
423.905		423.905	6.96832	7.09159	7.30112	6.36676	6.44083	6.25921		11.0017	14.1355	13.3112	11.2222	11.5839	10.3509		13.5334	16.395	15.7994	13.6599	13.7113	12.7456		15.8106	18.3726	17.9469	15.6446	15.5768	14.7711		17.5488	19.9322	19.483	17.1408	17.0936	16.2917		17.5488	23.1782	22.6637	20.447	20.3719	19.3412
424.919		424.919	6.90413	7.01701	7.28471	6.31382	6.3849	6.22067		10.9789	14.0914	13.228	11.1639	11.5629	10.3105		13.4761	16.3172	15.7554	13.6113	13.6885	12.6745		15.7463	18.3156	17.8753	15.5984	15.5601	14.7191		17.5079	19.8809	19.4222	17.1304	17.0528	16.2555		17.5079	23.1231	22.6128	20.3978	20.306	19.3398
425.933		425.933	6.896	6.99286	7.23325	6.26299	6.33648	6.19494		10.9314	14.0668	13.2479	11.1334	11.502	10.2779		13.4692	16.313	15.7302	13.6074	13.6609	12.6935		15.745	18.3027	17.8317	15.5812	15.5365	14.7115		17.5044	19.8983	19.3803	17.0761	16.9873	16.2217		17.5044	23.0979	22.62	20.4101	20.2931	19.3309
426.947		426.947	6.84674	6.98506	7.20806	6.24162	6.29977	6.14731		10.9063	14.0297	13.1877	11.0832	11.5012	10.2704		13.4331	16.3035	15.7186	13.5579	13.6336	12.6399		15.7068	18.2737	17.8341	15.5221	15.5223	14.7235		17.4669	19.8466	19.3888	17.0808	17.0079	16.2431		17.4669	23.0837	22.6154	20.3914	20.2779	19.2991
427.96		427.96	6.8165	6.92589	7.11597	6.18196	6.26905	6.11012		10.8264	13.9615	13.1903	11.0556	11.4534	10.213		13.3828	16.2832	15.6879	13.4914	13.5839	12.5827		15.6844	18.2169	17.797	15.5139	15.4858	14.6562		17.4258	19.8172	19.3477	17.034	16.9812	16.1785		17.4258	23.0441	22.5682	20.3358	20.2133	19.2426
428.974		428.974	6.76752	6.8585	7.12623	6.15662	6.22069	6.08297		10.8127	13.9495	13.143	11.0093	11.3978	10.1856		13.3803	16.224	15.6328	13.4983	13.604	12.5881		15.6524	18.197	17.7735	15.4521	15.457	14.6217		17.3788	19.7967	19.3238	17.0223	16.9533	16.1798		17.3788	23.0186	22.5612	20.3064	20.2255	19.239
429.988		429.988	6.76166	6.84582	7.09116	6.13912	6.1862	6.08193		10.7548	13.9304	13.1217	11.0302	11.3801	10.1821		13.3401	16.1969	15.605	13.4634	13.538	12.5366		15.5989	18.1877	17.7608	15.4767	15.3848	14.6418		17.3958	19.7516	19.3505	17.0278	16.9008	16.1527		17.3958	22.9935	22.5076	20.3022	20.1816	19.2421
431.002		431.002	6.70658	6.79348	7.0453	6.10456	6.17101	6.01616		10.7918	13.88	13.0324	10.9723	11.3463	10.1416		13.2752	16.1591	15.5925	13.4304	13.5242	12.5355		15.5861	18.1369	17.718	15.407	15.4139	14.5768		17.3298	19.7523	19.305	16.9695	16.8789	16.1162		17.3298	22.9636	22.5094	20.2769	20.1572	19.1771
432.015		432.015	6.68626	6.77024	7.00965	6.0803	6.12454	5.9668		10.7028	13.8434	13.0597	10.9411	11.3412	10.0838		13.2825	16.1045	15.5268	13.4261	13.4798	12.513		15.5413	18.1095	17.6812	15.4248	15.355	14.5475		17.3051	19.7278	19.2651	16.9569	16.8712	16.0666		17.3051	22.9583	22.4881	20.249	20.1386	19.1826
433.029		433.029	6.66243	6.71918	6.9486	6.01561	6.07876	5.92952		10.6591	13.8101	13.0322	10.934	11.295	10.0367		13.2585	16.1179	15.5537	13.4091	13.4532	12.4567		15.5251	18.1215	17.6838	15.397	15.3711	14.5245		17.2866	19.6921	19.2444	16.9557	16.857	16.06		17.2866	22.9355	22.4535	20.245	20.1256	19.1886
434.043		434.043	6.58024	6.68465	6.92832	5.99375	6.06207	5.92059		10.6508	13.8453	13.0017	10.8976	11.2584	10.0259		13.1998	16.0892	15.5261	13.3769	13.4138	12.4345		15.4772	18.0556	17.6084	15.3697	15.2974	14.503		17.2483	19.6671	19.1785	16.9063	16.7863	16.0637		17.2483	22.9152	22.4215	20.2074	20.1046	19.1253
435.057		435.057	6.56797	6.63381	6.9014	5.97508	6.02729	5.89261		10.6218	13.7559	12.9721	10.8639	11.2321	10.0011		13.1938	16.0475	15.4551	13.3434	13.4098	12.3951		15.4511	18.0443	17.6523	15.3477	15.2751	14.4576		17.2367	19.6096	19.1954	16.8526	16.8018	16.0101		17.2367	22.8929	22.3943	20.1671	20.0552	19.1021
436.07		436.07	6.52021	6.6019	6.84799	5.91111	6.01841	5.85141		10.5931	13.7358	12.9137	10.8532	11.2018	9.99649		13.1389	16.0014	15.4422	13.2842	13.3841	12.3654		15.4749	18.0148	17.5808	15.3325	15.2859	14.4364		17.1986	19.6073	19.1765	16.8193	16.7692	15.9766		17.1986	22.8796	22.3857	20.1697	20.0369	19.09
437.084		437.084	6.507	6.56424	6.83993	5.90143	5.97386	5.82627		10.567	13.7113	12.865	10.7998	11.185	9.9792		13.1454	16.0032	15.3984	13.2493	13.3476	12.3783		15.3795	17.9746	17.5502	15.3017	15.2561	14.4325		17.1775	19.5969	19.1301	16.8133	16.7605	15.9706		17.1775	22.8506	22.3458	20.132	20.038	19.0666
438.098		438.098	6.41883	6.52705	6.778	5.85938	5.91736	5.78539		10.5004	13.6599	12.819	10.7634	11.1608	9.89654		13.1039	15.9265	15.4097	13.2371	13.3135	12.3177		15.3464	17.9585	17.537	15.2829	15.1984	14.3874		17.1586	19.5608	19.1079	16.7728	16.7219	15.9176		17.1586	22.8182	22.2997	20.145	20.024	19.0469
439.112		439.112	6.45206	6.51122	6.7518	5.86956	5.94814	5.7814		10.5089	13.6666	12.8545	10.7284	11.1099	9.88826		13.0674	15.9152	15.3748	13.2581	13.3092	12.294		15.3527	17.9731	17.5299	15.2598	15.2039	14.3682		17.1348	19.5301	19.0977	16.7538	16.6912	15.9534		17.1348	22.8229	22.284	20.1168	19.988	19.0304
440.125		440.125	6.37021	6.47098	6.71467	5.83179	5.87832	5.72223		10.4495	13.6023	12.7792	10.6703	11.084	9.82962		13.0214	15.9389	15.3194	13.1547	13.2747	12.2906		15.3099	17.8966	17.4954	15.2338	15.1586	14.3182		17.0939	19.502	19.0634	16.7237	16.6765	15.8976		17.0939	22.771	22.294	20.0434	19.9879	19.0162
441.139		441.139	6.3559	6.42973	6.66988	5.77161	5.85869	5.69015		10.4323	13.567	12.8017	10.6783	11.0544	9.79429		13.0049	15.8843	15.3048	13.1456	13.2433	12.2619		15.3017	17.9076	17.4743	15.2068	15.1297	14.3365		17.0666	19.4895	19.0275	16.6964	16.645	15.8782		17.0666	22.7593	22.2386	20.0827	19.8987	18.9813
442.153		442.153	6.33743	6.39273	6.63144	5.72754	5.79212	5.65463		10.3801	13.5565	12.7315	10.6565	11.0395	9.81314		12.9647	15.8605	15.2953	13.131	13.213	12.2465		15.2634	17.8769	17.4501	15.1616	15.096	14.3109		17.068	19.4643	19.0255	16.687	16.5951	15.8665		17.068	22.7378	22.2366	20.0281	19.9153	18.9682
443.167		443.167	6.26401	6.32929	6.60736	5.68771	5.77122	5.63877		10.3599	13.5249	12.6836	10.6331	11.0231	9.75993		12.9261	15.843	15.247	13.1093	13.1778	12.2077		15.2436	17.8455	17.3746	15.1599	15.0717	14.2477		17.0406	19.4184	18.9863	16.6832	16.5786	15.8037		17.0406	22.6848	22.1899	20.0479	19.9087	18.9443
444.18		444.18	6.25528	6.32657	6.58807	5.66782	5.76113	5.59575		10.3093	13.4887	12.6589	10.58	10.9532	9.75993		12.9039	15.8134	15.212	13.0626	13.1518	12.1671		15.2103	17.7924	17.3562	15.1169	15.0591	14.2747		16.9682	19.4193	18.9678	16.6338	16.5626	15.7666		16.9682	22.6526	22.1907	19.9734	19.8668	18.9337
445.194		445.194	6.19968	6.27863	6.5325	5.64725	5.69358	5.57301		10.3043	13.4647	12.6303	10.5718	10.9551	9.73269		12.911	15.7597	15.2072	13.0892	13.1447	12.1656		15.2054	17.7814	17.3522	15.13	15.0347	14.2463		16.9731	19.4148	18.9655	16.6128	16.557	15.7855		16.9731	22.6696	22.1325	19.9841	19.873	18.8806
446.208		446.208	6.16521	6.26059	6.48579	5.60758	5.68011	5.54729		10.2523	13.4236	12.5691	10.5176	10.925	9.64407		12.8469	15.7301	15.1544	13.025	13.098	12.1117		15.1587	17.7414	17.326	15.087	15.0096	14.1981		16.9142	19.3747	18.8971	16.619	16.5337	15.751		16.9142	22.6462	22.1795	19.9029	19.8213	18.9088
447.222		447.222	6.1149	6.22004	6.46553	5.5837	5.60957	5.51435		10.2392	13.3834	12.5633	10.5093	10.8649	9.65169		12.8004	15.6642	15.0965	13.0161	13.0867	12.0934		15.1584	17.7615	17.2938	15.0284	14.9625	14.176		16.9334	19.3377	18.8665	16.5861	16.5078	15.7292		16.9334	22.5972	22.1176	19.9318	19.8202	18.8701
448.236		448.236	6.11452	6.21872	6.43451	5.54299	5.60057	5.47218		10.1907	13.3623	12.5495	10.4737	10.8712	9.63711		12.7682	15.6861	15.1131	13.0087	13.0286	12.0976		15.0945	17.6963	17.2567	14.9791	14.9432	14.1537		16.9069	19.2938	18.8877	16.5426	16.4819	15.7403		16.9069	22.5557	22.0959	19.8897	19.7933	18.8573
449.249		449.249	6.10442	6.16053	6.40495	5.51546	5.55672	5.4642		10.1659	13.3121	12.5309	10.4436	10.8259	9.61186		12.7536	15.6475	15.1048	12.9538	13.0172	12.0304		15.0817	17.6686	17.2331	15.0094	14.915	14.0928		16.8726	19.2879	18.8612	16.5212	16.4434	15.6737		16.8726	22.554	22.0434	19.8923	19.7602	18.7873
450.263		450.263	6.08018	6.13977	6.3599	5.47996	5.56296	5.39448		10.1368	13.296	12.4981	10.3993	10.7932	9.5846		12.7296	15.6414	15.0488	12.9261	12.9939	12.0046		15.0455	17.6648	17.2111	14.9482	14.8692	14.096		16.8536	19.264	18.7889	16.5433	16.4298	15.6799		16.8536	22.5588	22.0185	19.8525	19.7382	18.7957
451.277		451.277	6.00977	6.10668	6.3476	5.46751	5.54454	5.36661		10.1017	13.2859	12.4538	10.3848	10.7898	9.55397		12.7085	15.587	15.0356	12.8868	12.9669	12.0224		15.042	17.6371	17.2065	14.9321	14.9068	14.0703		16.836	19.2668	18.7981	16.4936	16.4252	15.619		16.836	22.5288	22.0448	19.8477	19.73	18.77
452.291		452.291	5.98847	6.04881	6.27782	5.43344	5.46904	5.36614		10.0976	13.2359	12.4333	10.3478	10.7289	9.50846		12.7146	15.5812	15.0067	12.8766	12.9367	11.978		14.9984	17.6019	17.1406	14.9044	14.8584	14.0678		16.815	19.2018	18.7546	16.4371	16.387	15.6096		16.815	22.5057	21.9753	19.8278	19.726	18.7543
453.304		453.304	5.90786	6.03745	6.27288	5.38864	5.45405	5.32359		10.0422	13.2452	12.4193	10.3199	10.7019	9.48348		12.6474	15.527	14.9679	12.8212	12.9269	11.9264		14.956	17.5721	17.1214	14.8545	14.846	14.0162		16.7746	19.1886	18.7582	16.423	16.3469	15.6033		16.7746	22.4532	21.9893	19.7986	19.6841	18.7366
454.318		454.318	5.91307	6.0121	6.2324	5.38502	5.41657	5.29298		9.98376	13.2197	12.3856	10.2978	10.6963	9.44925		12.6323	15.5288	14.9438	12.8449	12.8979	11.9177		14.936	17.5633	17.1201	14.876	14.7888	14.028		16.7738	19.17	18.7065	16.4225	16.354	15.5718		16.7738	22.4774	21.9524	19.7527	19.6598	18.7259
455.332		455.332	5.88666	5.96289	6.20234	5.34387	5.41863	5.2574		9.98312	13.1602	12.3583	10.2541	10.6479	9.38751		12.5931	15.4955	14.919	12.7894	12.8681	11.8829		14.9209	17.5249	17.1097	14.8554	14.7926	14.0094		16.7182	19.1664	18.6866	16.3734	16.3102	15.5713		16.7182	22.4463	21.9556	19.7506	19.6621	18.6839
456.346		456.346	5.85764	5.94049	6.18222	5.31025	5.36267	5.22093		9.93432	13.1257	12.3016	10.2539	10.6425	9.42341		12.6025	15.4627	14.9053	12.8086	12.8186	11.8696		14.9232	17.4958	17.0448	14.8088	14.7447	13.9464		16.74	19.1156	18.6672	16.4066	16.2901	15.5272		16.74	22.3862	21.8989	19.7617	19.6012	18.637
457.359		457.359	5.81977	5.90395	6.14304	5.2795	5.34896	5.22927		9.93501	13.1271	12.3215	10.1959	10.6161	9.3752		12.5479	15.4426	14.8816	12.7406	12.8351	11.8436		14.856	17.4988	17.0614	14.7963	14.7548	13.9144		16.6861	19.0956	18.6462	16.3413	16.2944	15.5245		16.6861	22.4128	21.9007	19.6951	19.5844	18.6391
458.373		458.373	5.82539	5.88573	6.09415	5.2784	5.29498	5.19608		9.91118	13.1014	12.2439	10.1905	10.5714	9.36422		12.5162	15.4205	14.8097	12.7416	12.7878	11.7933		14.8664	17.4773	17.0105	14.7709	14.7267	13.9179		16.6564	19.0577	18.6179	16.3139	16.2216	15.5056		16.6564	22.3709	21.8604	19.6901	19.5748	18.6199
459.387		459.387	5.77384	5.82502	6.06128	5.17596	5.2839	5.14875		9.84997	13.0341	12.2428	10.1376	10.5655	9.33168		12.466	15.4166	14.7927	12.697	12.7661	11.7822		14.784	17.4364	17.0096	14.7534	14.6856	13.9302		16.6349	19.0444	18.5917	16.3016	16.2362	15.4889		16.6349	22.3689	21.8723	19.6716	19.5459	18.5915
460.401		460.401	5.71747	5.82625	6.02221	5.17789	5.25988	5.11957		9.84402	13.0205	12.2004	10.1425	10.5273	9.29551		12.4555	15.3567	14.7794	12.6793	12.7666	11.7884		14.8243	17.387	16.9827	14.7436	14.6581	13.8659		16.6195	19.0305	18.5742	16.2741	16.1898	15.4329		16.6195	22.3254	21.8527	19.6661	19.5484	18.5815
461.414		461.414	5.65984	5.78546	6.02814	5.16002	5.19816	5.09417		9.79054	13.0037	12.1787	10.1042	10.5077	9.23752		12.4237	15.3264	14.733	12.6533	12.6746	11.7419		14.7497	17.3845	16.9356	14.7077	14.6793	13.8509		16.5797	19.0087	18.5478	16.2583	16.1577	15.4552		16.5797	22.3118	21.7759	19.6221	19.4953	18.5749
462.428		462.428	5.61749	5.75089	5.97888	5.09646	5.14929	5.06862		9.75111	12.9485	12.147	10.1066	10.4654	9.25924		12.4096	15.3171	14.6955	12.6032	12.6949	11.6891		14.7436	17.3818	16.9574	14.6471	14.6307	13.8468		16.6014	18.9757	18.5429	16.2422	16.1423	15.3896		16.6014	22.2887	21.7769	19.5964	19.4791	18.5452
463.442		463.442	5.6501	5.72584	5.95845	5.10247	5.16364	5.01252		9.73647	12.9623	12.1234	10.0685	10.4812	9.21581		12.3805	15.2991	14.7252	12.5972	12.6657	11.7286		14.7341	17.329	16.9048	14.6818	14.609	13.8416		16.5733	18.9442	18.4967	16.2226	16.1446	15.3939		16.5733	22.2455	21.7671	19.603	19.46	18.5299
464.456		464.456	5.59402	5.67714	5.88663	5.05593	5.12839	4.99566		9.66476	12.9291	12.0936	10.0179	10.4185	9.19545		12.3699	15.2667	14.681	12.5872	12.6579	11.6738		14.6836	17.3326	16.8936	14.6521	14.5716	13.7739		16.5244	18.9273	18.5149	16.2017	16.1369	15.332		16.5244	22.2364	21.7227	19.5766	19.4536	18.4882
465.469		465.469	5.58613	5.67683	5.87674	5.03968	5.09345	4.98288		9.66134	12.8827	12.0674	9.96881	10.4136	9.16534		12.3367	15.2236	14.6843	12.5379	12.6072	11.6707		14.6775	17.2889	16.8537	14.6055	14.5687	13.7888		16.4848	18.9268	18.4495	16.1542	16.0738	15.3233		16.4848	22.2171	21.7345	19.5198	19.4441	18.4766
466.483		466.483	5.53696	5.63531	5.85287	4.99288	5.10377	4.95427		9.66653	12.846	12.0407	9.9418	10.3635	9.14561		12.3029	15.1775	14.6415	12.5309	12.5945	11.6326		14.6595	17.2676	16.8422	14.576	14.5399	13.7506		16.4755	18.8947	18.4213	16.1455	16.0683	15.3231		16.4755	22.2141	21.6864	19.5619	19.4072	18.4522
467.497		467.497	5.51201	5.62762	5.81508	5.0049	5.03177	4.91851		9.65498	12.8232	12.0139	9.97497	10.3657	9.08906		12.281	15.1951	14.6002	12.4743	12.5762	11.5938		14.642	17.2531	16.8192	14.5678	14.4854	13.7048		16.4678	18.8784	18.4298	16.1598	16.0693	15.2995		16.4678	22.1657	21.6641	19.532	19.3937	18.4279
468.511		468.511	5.43994	5.56414	5.81214	4.96019	5.02624	4.90162		9.56797	12.8042	11.9903	9.91178	10.2992	9.08522		12.2358	15.1514	14.5759	12.4524	12.5358	11.5618		14.6087	17.2134	16.7809	14.5276	14.4718	13.7173		16.4179	18.8681	18.39	16.1148	16.0255	15.2888		16.4179	22.1769	21.6279	19.4569	19.3683	18.4277
469.524		469.524	5.43603	5.52774	5.78349	4.9447	5.00468	4.87033		9.58282	12.8063	11.9449	9.91521	10.2787	9.07549		12.2417	15.1298	14.5628	12.4551	12.5396	11.5792		14.5795	17.1829	16.7398	14.5246	14.4676	13.6741		16.4146	18.824	18.3711	16.1012	15.9882	15.2577		16.4146	22.1203	21.6295	19.4843	19.3529	18.4119
470.538		470.538	5.42386	5.49914	5.73918	4.89535	4.9494	4.82514		9.52736	12.7645	11.9412	9.86125	10.274	9.02605		12.1997	15.1061	14.5497	12.4077	12.4803	11.5219		14.5816	17.1635	16.7396	14.4868	14.4362	13.6541		16.3805	18.7933	18.3507	16.0613	15.9786	15.2573		16.3805	22.1342	21.5952	19.4538	19.3307	18.3948
471.552		471.552	5.40849	5.48745	5.68049	4.84543	4.93682	4.8295		9.48995	12.7427	11.8814	9.82484	10.2207	8.98505		12.1793	15.0587	14.4853	12.4122	12.4994	11.5229		14.5248	17.1683	16.7367	14.4913	14.4296	13.6188		16.3618	18.7793	18.3147	16.076	15.9665	15.2315		16.3618	22.0978	21.6012	19.4124	19.3058	18.3707
472.566		472.566	5.38378	5.43975	5.67924	4.85672	4.92763	4.78408		9.49301	12.7042	11.8768	9.82752	10.2007	9.00017		12.1687	15.0511	14.4944	12.3855	12.4429	11.4997		14.52	17.1245	16.7129	14.4719	14.4048	13.6031		16.3271	18.7649	18.3116	16.0389	15.9463	15.1644		16.3271	22.0831	21.5817	19.4289	19.2834	18.3732
473.58		473.58	5.34886	5.42802	5.63161	4.8105	4.88499	4.76978		9.46428	12.6765	11.8349	9.79886	10.1997	8.95791		12.1173	15.0448	14.4405	12.3451	12.4324	11.4621		14.5069	17.1028	16.6752	14.4346	14.3926	13.5859		16.3378	18.7277	18.2704	16.0337	15.9083	15.1861		16.3378	22.0721	21.5545	19.4104	19.2937	18.3103
474.593		474.593	5.2997	5.38979	5.6113	4.79666	4.86084	4.72909		9.42532	12.6524	11.814	9.78759	10.1832	8.91932		12.0904	15.0358	14.4248	12.3229	12.4007	11.4337		14.449	17.0646	16.6353	14.4011	14.341	13.5701		16.3065	18.7269	18.2484	15.9834	15.8825	15.1389		16.3065	22.0385	21.5358	19.39	19.2574	18.2797
475.607		475.607	5.28755	5.35308	5.58866	4.77292	4.82216	4.70027		9.4173	12.6393	11.7909	9.74084	10.1237	8.90052		12.0844	14.9997	14.4053	12.3078	12.3756	11.4347		14.4182	17.0495	16.6078	14.4037	14.3274	13.564		16.2822	18.6922	18.2377	15.9846	15.8912	15.1529		16.2822	21.9928	21.4646	19.3197	19.2589	18.2998
476.621		476.621	5.23544	5.34318	5.55045	4.72617	4.78602	4.65513		9.35066	12.5801	11.7631	9.74144	10.0984	8.87023		12.0295	14.9406	14.3881	12.2948	12.3432	11.3884		14.3947	17.0419	16.6139	14.4103	14.3054	13.5384		16.2464	18.651	18.1894	15.9453	15.8414	15.1165		16.2464	22.001	21.468	19.3602	19.2123	18.2684
477.635		477.635	5.24034	5.30757	5.54636	4.71997	4.77593	4.66389		9.34646	12.5827	11.7065	9.67968	10.0897	8.86321		12.0235	14.953	14.3544	12.2891	12.3445	11.3752		14.3939	17.0138	16.5677	14.3633	14.2872	13.4799		16.2327	18.6461	18.1951	15.9333	15.831	15.0863		16.2327	21.9769	21.4646	19.3048	19.1863	18.2549
478.648		478.648	5.18178	5.26963	5.52327	4.67337	4.74085	4.61134		9.31454	12.5681	11.718	9.6797	10.0776	8.85682		12.0229	14.9292	14.3721	12.2282	12.3127	11.353		14.3592	16.9888	16.5323	14.343	14.2708	13.4677		16.2081	18.6469	18.1622	15.8887	15.8193	15.063		16.2081	21.9557	21.4676	19.3024	19.1564	18.2281
479.662		479.662	5.18681	5.24942	5.47299	4.69152	4.71756	4.61916		9.26472	12.5008	11.6757	9.64638	10.0322	8.8076		12.0042	14.902	14.3054	12.2554	12.2984	11.3538		14.3527	16.9684	16.5364	14.3296	14.2363	13.465		16.1986	18.6333	18.1616	15.8957	15.7978	15.0569		16.1986	21.9615	21.43	19.2708	19.1751	18.2331
480.676		480.676	5.16379	5.25832	5.45128	4.63337	4.74058	4.5667		9.24402	12.4695	11.6372	9.61084	10.026	8.787		11.9429	14.8571	14.288	12.1789	12.2887	11.2888		14.2994	16.9562	16.53	14.2901	14.2249	13.4387		16.1468	18.5572	18.1186	15.8701	15.7829	15.0333		16.1468	21.8972	21.399	19.2408	19.1215	18.2066
481.69		481.69	5.10398	5.20193	5.44728	4.59259	4.67372	4.55776		9.19909	12.4492	11.6474	9.62054	9.99068	8.76968		11.9267	14.8319	14.2779	12.2068	12.2314	11.302		14.3243	16.9211	16.4975	14.2596	14.218	13.4402		16.1684	18.5595	18.1146	15.8617	15.7405	15.0434		16.1684	21.9026	21.3898	19.2406	19.1218	18.1756
482.703		482.703	5.0644	5.15678	5.4209	4.58752	4.63434	4.52866		9.20906	12.4388	11.6188	9.55604	9.9845	8.72244		11.8611	14.8159	14.2672	12.1688	12.2251	11.2721		14.277	16.901	16.4496	14.2415	14.1802	13.395		16.1361	18.5312	18.0646	15.8509	15.7196	14.9843		16.1361	21.8972	21.3779	19.2433	19.1192	18.1798
483.717		483.717	5.03786	5.15185	5.37546	4.53011	4.61453	4.49231		9.17666	12.4088	11.5899	9.56704	9.93897	8.71655		11.8742	14.8151	14.2028	12.1296	12.1774	11.2467		14.2653	16.9073	16.4572	14.2425	14.1326	13.3639		16.1066	18.5044	18.0474	15.8293	15.7059	14.9705		16.1066	21.8736	21.3508	19.2118	19.0742	18.1164
484.731		484.731	5.03783	5.09245	5.3113	4.50666	4.57427	4.48555		9.16018	12.3861	11.5623	9.5557	9.93135	8.69312		11.8645	14.7615	14.1888	12.1146	12.2013	11.2536		14.2295	16.8305	16.4367	14.2202	14.1412	13.3732		16.0705	18.49	18.0383	15.7742	15.6896	14.9424		16.0705	21.8297	21.3044	19.1944	19.0382	18.1287
485.745		485.745	5.00445	5.09011	5.30103	4.5122	4.56756	4.45341		9.12651	12.3748	11.5501	9.51226	9.90665	8.65526		11.8023	14.7566	14.1627	12.0857	12.1777	11.2031		14.2	16.838	16.4185	14.1853	14.1426	13.3711		16.075	18.5074	18.0356	15.7821	15.6911	14.9719		16.075	21.8148	21.2975	19.1619	19.057	18.1182
486.758		486.758	4.97032	5.03558	5.23491	4.502	4.52332	4.44155		9.0887	12.322	11.5169	9.47295	9.86131	8.64229		11.8188	14.7325	14.1566	12.0905	12.1019	11.1964		14.1819	16.8242	16.3681	14.1367	14.1081	13.3172		16.0077	18.4806	17.9859	15.7548	15.642	14.9197		16.0077	21.7843	21.2815	19.1254	19.0336	18.0776
487.772		487.772	4.94057	5.05489	5.24843	4.44014	4.51404	4.39596		9.10499	12.3377	11.4858	9.42214	9.86608	8.63051		11.7846	14.7209	14.1204	12.0353	12.129	11.16		14.1461	16.7809	16.3618	14.1293	14.072	13.3047		15.9853	18.4202	17.9626	15.7153	15.655	14.8703		15.9853	21.7711	21.2772	19.1555	19.0048	18.0913
488.786		488.786	4.91698	5.01518	5.24928	4.43135	4.50255	4.37524		9.05909	12.3152	11.4504	9.43031	9.81066	8.61617		11.7502	14.6785	14.0926	12.04	12.0731	11.1534		14.1494	16.7886	16.3209	14.1647	14.0626	13.2945		16.0066	18.4159	17.9433	15.7066	15.6192	14.8845		16.0066	21.7785	21.2576	19.1079	18.9709	18.0416
489.8		489.8	4.86572	4.97063	5.18513	4.42094	4.44312	4.32548		9.05213	12.2585	11.4172	9.3606	9.77854	8.58765		11.7389	14.6826	14.0974	11.9764	12.0576	11.1243		14.1265	16.7409	16.3265	14.0951	14.0285	13.2641		15.9608	18.403	17.9409	15.689	15.5916	14.876		15.9608	21.719	21.2221	19.108	18.9617	17.9995
490.813		490.813	4.87777	4.9657	5.1805	4.39632	4.41931	4.2802		9.01855	12.2485	11.4038	9.40051	9.80323	8.54421		11.7015	14.6745	14.0682	12.0102	12.0732	11.071		14.1075	16.7413	16.3085	14.1178	14.013	13.2679		15.9365	18.3482	17.9268	15.6803	15.5742	14.839		15.9365	21.7497	21.1965	19.0686	18.9444	18.0136
491.827		491.827	4.8345	4.93027	5.14423	4.39412	4.3977	4.31228		8.98183	12.206	11.3902	9.35442	9.75646	8.51363		11.6976	14.6167	14.0561	11.955	12.0435	11.1073		14.0727	16.7287	16.2587	14.0636	14.002	13.2029		15.9166	18.338	17.881	15.648	15.5739	14.8401		15.9166	21.7159	21.192	19.0567	18.924	17.974
492.841		492.841	4.8121	4.90844	5.11059	4.33512	4.36103	4.28158		8.98185	12.1885	11.3517	9.32612	9.72682	8.47125		11.6569	14.6264	14.0301	11.9722	12.0233	11.066		14.0674	16.6929	16.2569	14.0751	13.9467	13.2226		15.9094	18.3571	17.8583	15.6262	15.5278	14.8002		15.9094	21.6695	21.1636	19.0232	18.9102	17.9835
493.855		493.855	4.77225	4.87236	5.07068	4.30048	4.40297	4.27394		8.90464	12.151	11.3413	9.32369	9.69746	8.49692		11.6363	14.5736	13.9984	11.9217	11.9643	11.0389		14.0372	16.6696	16.2419	14.0153	13.9678	13.1557		15.8528	18.3213	17.8355	15.5958	15.5197	14.7856		15.8528	21.6525	21.1565	19.0227	18.8866	17.972
494.868		494.868	4.76148	4.85216	5.03437	4.29049	4.37998	4.24984		8.90145	12.1453	11.3195	9.29789	9.70302	8.48312		11.6466	14.5553	13.9808	11.9289	11.9635	11.0311		14.0187	16.6589	16.1981	14.041	13.951	13.1701		15.8815	18.3318	17.834	15.5973	15.5039	14.7913		15.8815	21.6342	21.1391	19.0054	18.8588	17.9463
495.882		495.882	4.74093	4.8316	5.04493	4.24355	4.27776	4.21911		8.86362	12.1186	11.2748	9.26325	9.65548	8.4494		11.5708	14.5107	13.962	11.8855	11.9246	10.964		13.9843	16.5991	16.1886	13.9983	13.9303	13.1343		15.8091	18.2935	17.8165	15.5493	15.4934	14.7745		15.8091	21.6175	21.113	18.9744	18.8656	17.9182
496.896		496.896	4.73234	4.82045	5.01174	4.25509	4.26811	4.18932		8.87065	12.1012	11.2779	9.24172	9.63441	8.45349		11.5758	14.5189	13.9361	11.8583	11.9068	10.9835		13.947	16.5976	16.1722	13.9529	13.8725	13.1467		15.8504	18.2611	17.7816	15.5291	15.4476	14.7311		15.8504	21.581	21.0808	18.9661	18.8453	17.8961
497.91		497.91	4.66366	4.74461	5.00218	4.20942	4.27731	4.17645		8.82134	12.0841	11.2435	9.21431	9.63579	8.40683		11.5505	14.4944	13.9003	11.8253	11.8916	10.942		13.9773	16.5855	16.1277	13.9512	13.8723	13.0933		15.8051	18.2348	17.798	15.5384	15.457	14.7007		15.8051	21.5645	21.1024	18.9193	18.8242	17.8664
498.924		498.924	4.6686	4.74019	4.94617	4.20477	4.2209	4.1544		8.79474	12.042	11.2006	9.21633	9.60897	8.38789		11.5331	14.4393	13.8742	11.8127	11.8791	10.9365		13.9224	16.5583	16.1469	13.9288	13.8332	13.0789		15.8085	18.1937	17.743	15.5437	15.4096	14.6864		15.8085	21.5887	21.0372	18.9461	18.8117	17.8699
499.937		499.937	4.62899	4.71864	4.92798	4.17071	4.21909	4.12466		8.77861	11.995	11.1781	9.1865	9.58462	8.35342		11.495	14.4187	13.8495	11.8065	11.8348	10.909		13.914	16.547	16.0992	13.9202	13.8577	13.061		15.7668	18.218	17.7246	15.4627	15.4366	14.6862		15.7668	21.5603	21.0458	18.9124	18.779	17.8608
500.951		500.951	4.62843	4.70587	4.928	4.14871	4.22565	4.1071		8.74947	12.0044	11.1807	9.14771	9.53742	8.30298		11.5149	14.3942	13.8187	11.7857	11.834	10.9069		13.9048	16.5299	16.06	13.8976	13.8128	13.0406		15.7905	18.1783	17.7085	15.4934	15.3648	14.6569		15.7905	21.5277	21.0053	18.9367	18.7655	17.7775
501.965		501.965	4.59065	4.67263	4.87293	4.12598	4.14756	4.04168		8.7107	11.9557	11.1265	9.1574	9.55856	8.31541		11.4731	14.3984	13.8125	11.7573	11.8241	10.8612		13.8621	16.5064	16.0837	13.8913	13.7869	13.0347		15.7055	18.1841	17.7131	15.4831	15.3647	14.6648		15.7055	21.5103	21.0204	18.8474	18.7447	17.829
502.979		502.979	4.54583	4.63444	4.80746	4.11321	4.15585	4.05325		8.71743	11.9573	11.1159	9.11646	9.49669	8.27917		11.425	14.3769	13.7907	11.7146	11.8091	10.8431		13.8575	16.4877	16.0473	13.8732	13.7786	13.0058		15.673	18.1288	17.6606	15.4375	15.3304	14.5794		15.673	21.4943	20.965	18.8704	18.7095	17.7868
503.992		503.992	4.54304	4.62642	4.7829	4.08441	4.09937	4.0151		8.6735	11.9357	11.0943	9.10451	9.4957	8.27954		11.4115	14.3808	13.8141	11.7295	11.7831	10.841		13.8295	16.4589	16.0245	13.8708	13.7695	13.0142		15.6932	18.1037	17.6439	15.4468	15.3216	14.6227		15.6932	21.4995	20.972	18.8574	18.7302	17.7923
505.006		505.006	4.51875	4.58718	4.80946	4.06116	4.12301	4.01044		8.64203	11.9337	11.0961	9.05554	9.46635	8.22198		11.4168	14.2937	13.757	11.7047	11.7556	10.8263		13.8226	16.4764	15.9993	13.8354	13.7433	12.9511		15.6654	18.0965	17.6324	15.388	15.3126	14.5932		15.6654	21.4273	20.9158	18.8528	18.7102	17.7652
506.02		506.02	4.46107	4.57948	4.78111	4.04412	4.09106	3.98889		8.61471	11.8929	11.0442	9.03922	9.45862	8.2315		11.3789	14.3051	13.7408	11.69	11.7409	10.8107		13.7915	16.4266	15.9793	13.7968	13.702	12.9544		15.6609	18.115	17.6168	15.3971	15.295	14.5683		15.6609	21.442	20.9016	18.8246	18.7079	17.7263
507.034		507.034	4.46667	4.53543	4.77389	4.01873	4.04488	3.96564		8.60884	11.8761	11.0129	9.02457	9.44285	8.19155		11.353	14.2996	13.6917	11.6751	11.7192	10.7654		13.7554	16.4238	15.9509	13.7773	13.6976	12.9378		15.6154	18.026	17.6044	15.3701	15.2498	14.5399		15.6154	21.4249	20.9048	18.7879	18.6626	17.7132
508.047		508.047	4.4544	4.53512	4.72514	3.96901	4.03742	3.94533		8.58747	11.8398	11.0016	9.00132	9.39513	8.17874		11.3348	14.2576	13.6805	11.6805	11.7081	10.7534		13.7502	16.3712	15.9508	13.7776	13.7084	12.8847		15.6423	18.0267	17.5611	15.3728	15.2629	14.5314		15.6423	21.4144	20.8567	18.7587	18.6448	17.716
509.061		509.061	4.38671	4.50678	4.71235	3.97077	4.01354	3.88123		8.5493	11.8531	10.9839	8.98085	9.4056	8.19714		11.3288	14.2563	13.6661	11.6154	11.6894	10.7394		13.6838	16.3647	15.9123	13.7043	13.657	12.9128		15.6137	18.0483	17.5798	15.3378	15.2452	14.5139		15.6137	21.3865	20.8717	18.7837	18.6518	17.7129
510.075		510.075	4.41405	4.47135	4.69846	3.95603	3.99119	3.89501		8.54621	11.8331	10.9675	8.95089	9.36923	8.16442		11.2931	14.227	13.6535	11.6256	11.6691	10.6997		13.7202	16.3592	15.9167	13.7544	13.6559	12.8713		15.5955	18.0338	17.5165	15.3065	15.2409	14.4987		15.5955	21.4225	20.8465	18.7501	18.6305	17.7034
511.089		511.089	4.35551	4.43261	4.66178	3.9343	3.97308	3.85743		8.50637	11.7897	10.9338	8.95609	9.34803	8.13478		11.2575	14.217	13.6297	11.5699	11.6338	10.7234		13.6861	16.3174	15.8838	13.6981	13.6243	12.8748		15.5622	17.9653	17.5121	15.2824	15.1917	14.4715		15.5622	21.2932	20.8247	18.7168	18.6013	17.6644
512.102		512.102	4.33823	4.41102	4.62706	3.90597	3.96735	3.85399		8.49762	11.7501	10.9244	8.92454	9.30807	8.09436		11.257	14.216	13.5984	11.5753	11.6209	10.692		13.67	16.2967	15.8555	13.6957	13.6247	12.8336		15.5573	17.9724	17.4799	15.2935	15.2071	14.4464		15.5573	21.3407	20.789	18.7179	18.5797	17.6247
513.116		513.116	4.34982	4.38565	4.61682	3.87146	3.92989	3.82236		8.45169	11.7327	10.8751	8.88441	9.28854	8.0999		11.1945	14.1592	13.5789	11.5915	11.6135	10.6796		13.6273	16.3041	15.8245	13.6719	13.5923	12.8087		15.4945	17.9527	17.4944	15.2533	15.189	14.458		15.4945	21.2869	20.7742	18.7076	18.526	17.6388
514.13		514.13	4.31658	4.37561	4.6058	3.86003	3.88463	3.82927		8.4491	11.7081	10.8663	8.86586	9.23636	8.06664		11.2054	14.1219	13.5238	11.513	11.5831	10.6409		13.6262	16.2459	15.8292	13.6685	13.5433	12.8201		15.515	17.9184	17.4922	15.2449	15.1436	14.4182		15.515	21.3044	20.7707	18.6633	18.5445	17.6396
515.144		515.144	4.27441	4.35337	4.55273	3.82888	3.87608	3.77452		8.43751	11.6875	10.8346	8.84817	9.2593	8.06495		11.1973	14.1209	13.5372	11.5175	11.5647	10.6014		13.615	16.2561	15.7712	13.6485	13.5435	12.7849		15.4763	17.9081	17.4375	15.2284	15.1216	14.4209		15.4763	21.2664	20.7677	18.6939	18.5125	17.6053
516.157		516.157	4.25454	4.31154	4.53644	3.81116	3.88098	3.75819		8.42117	11.6724	10.8334	8.84548	9.25465	8.0214		11.1541	14.0936	13.5546	11.4919	11.5667	10.6079		13.5987	16.2474	15.7781	13.658	13.5233	12.7906		15.4569	17.9	17.455	15.2492	15.1121	14.4179		15.4569	21.2383	20.7237	18.6608	18.4872	17.6025
517.171		517.171	4.24941	4.28433	4.51274	3.80458	3.82101	3.76151		8.38279	11.6616	10.8	8.81953	9.2355	8.0194		11.1303	14.0863	13.5328	11.4734	11.5059	10.5728		13.5465	16.18	15.739	13.5963	13.5309	12.7493		15.4169	17.844	17.4059	15.1977	15.0724	14.3712		15.4169	21.2613	20.7288	18.6148	18.4814	17.5459
518.185		518.185	4.23853	4.28832	4.50407	3.76006	3.84116	3.72028		8.33476	11.6498	10.7811	8.79048	9.20196	7.97287		11.1551	14.071	13.4998	11.4481	11.4982	10.5622		13.5434	16.1776	15.7649	13.5724	13.5076	12.7306		15.4103	17.8333	17.384	15.187	15.0855	14.3604		15.4103	21.2172	20.6872	18.6294	18.5211	17.5581
519.199		519.199	4.21837	4.25765	4.46392	3.77264	3.80979	3.72616		8.36134	11.5962	10.7424	8.77573	9.17457	7.95704		11.1058	14.0378	13.4521	11.458	11.4858	10.5668		13.5052	16.1442	15.7443	13.5659	13.4683	12.7011		15.4181	17.8644	17.3442	15.1406	15.0461	14.3344		15.4181	21.224	20.6535	18.6075	18.4521	17.5479
520.212		520.212	4.13491	4.22929	4.48769	3.70904	3.76268	3.69766		8.28272	11.5724	10.7342	8.75916	9.17134	7.97094		11.0588	14.0264	13.4441	11.4089	11.4713	10.542		13.5006	16.139	15.6909	13.5262	13.4539	12.6728		15.3831	17.8193	17.3403	15.1622	15.0293	14.3332		15.3831	21.21	20.6428	18.5826	18.4581	17.542
521.226		521.226	4.16085	4.23201	4.42658	3.71954	3.74515	3.6726		8.30861	11.5498	10.7227	8.72572	9.12993	7.91035		11.0474	14.0035	13.3986	11.4201	11.4272	10.539		13.4715	16.1282	15.6747	13.5203	13.4306	12.6963		15.3876	17.7961	17.3186	15.1224	15.0247	14.2911		15.3876	21.1842	20.6358	18.5615	18.4103	17.4891
522.24		522.24	4.12981	4.21023	4.3865	3.69319	3.73676	3.6463		8.25835	11.5306	10.6948	8.71294	9.13168	7.90331		11.0545	13.9932	13.4304	11.3676	11.4273	10.495		13.4557	16.1071	15.682	13.5115	13.4332	12.6565		15.3363	17.8058	17.3245	15.0858	15	14.2688		15.3363	21.1422	20.6431	18.5605	18.3814	17.5096
523.254		523.254	4.09957	4.13504	4.38994	3.7046	3.69763	3.59788		8.22778	11.4973	10.6771	8.70068	9.14095	7.86897		11.0335	13.9724	13.3979	11.3684	11.4128	10.4863		13.466	16.0782	15.6499	13.4919	13.4069	12.6162		15.3393	17.7754	17.2981	15.1123	14.9735	14.2815		15.3393	21.1433	20.6069	18.5284	18.3835	17.4924
524.268		524.268	4.06325	4.1308	4.37269	3.62743	3.6828	3.62627		8.20364	11.5119	10.6536	8.69461	9.10184	7.86207		10.9998	13.9279	13.3677	11.354	11.3821	10.4675		13.4441	16.087	15.6329	13.4776	13.3748	12.6513		15.319	17.7536	17.272	15.0563	14.9742	14.2724		15.319	21.1074	20.599	18.5195	18.3845	17.4676
525.281		525.281	4.05142	4.09894	4.35817	3.64615	3.68329	3.55486		8.23334	11.4815	10.6439	8.65932	9.08583	7.87358		10.9943	13.9181	13.3384	11.3173	11.3829	10.471		13.4304	16.0333	15.613	13.4217	13.3619	12.6172		15.3015	17.7096	17.2699	15.0685	14.9497	14.2717		15.3015	21.0731	20.558	18.5234	18.3798	17.4639
526.295		526.295	4.03425	4.08667	4.3134	3.59289	3.67289	3.54016		8.18342	11.4617	10.6138	8.64087	9.04922	7.82298		10.9635	13.9109	13.3116	11.2929	11.3373	10.408		13.3724	16.0177	15.5976	13.4384	13.363	12.6204		15.2858	17.6879	17.2594	15.0562	14.9448	14.2044		15.2858	21.115	20.5467	18.4548	18.3668	17.4145
527.309		527.309	4.0157	4.06838	4.27441	3.61061	3.63073	3.49785		8.16519	11.446	10.592	8.57824	9.04896	7.83042		10.9307	13.8982	13.2879	11.3018	11.3458	10.399		13.3834	16.0108	15.5713	13.4186	13.2917	12.6097		15.2997	17.6798	17.2341	15.0424	14.9148	14.2083		15.2997	21.0489	20.5013	18.4817	18.3052	17.4232
528.323		528.323	3.97016	4.05847	4.24945	3.54426	3.5952	3.53257		8.12884	11.4181	10.5588	8.61999	9.01256	7.80543		10.9238	13.8799	13.2948	11.2669	11.3294	10.3852		13.3671	15.9953	15.5568	13.409	13.312	12.5705		15.25	17.66	17.2301	15.0289	14.8993	14.1963		15.25	21.029	20.5051	18.4555	18.3168	17.4225
529.336		529.336	3.95044	4.06787	4.24243	3.54755	3.59518	3.47555		8.12303	11.3845	10.5343	8.57229	8.97396	7.7521		10.8887	13.8551	13.2615	11.2244	11.2839	10.4003		13.3481	15.9603	15.5321	13.3708	13.2983	12.5681		15.2097	17.6421	17.202	14.9864	14.8991	14.1751		15.2097	21.0008	20.533	18.4102	18.3316	17.38
530.35		530.35	3.95751	3.99299	4.20112	3.53541	3.57675	3.48088		8.13347	11.3505	10.5301	8.5695	8.94665	7.75347		10.8791	13.7937	13.2176	11.2381	11.2593	10.3483		13.3171	15.9682	15.5215	13.3827	13.2705	12.5476		15.2256	17.6652	17.175	14.9561	14.8391	14.1593		15.2256	20.9915	20.471	18.4082	18.2902	17.3534
531.364		531.364	3.9095	3.96551	4.20166	3.51445	3.58424	3.46565		8.07279	11.3429	10.4892	8.56225	8.95601	7.7087		10.864	13.8257	13.2241	11.2382	11.261	10.3672		13.3028	15.9328	15.4937	13.3521	13.248	12.5103		15.1899	17.6038	17.1399	14.9364	14.8498	14.1443		15.1899	20.9946	20.4488	18.3836	18.2438	17.3377
532.378		532.378	3.90866	3.96563	4.17383	3.48678	3.56201	3.43216		8.0376	11.3132	10.449	8.5212	8.93316	7.68908		10.8406	13.7837	13.203	11.1871	11.2718	10.2988		13.2775	15.9121	15.4839	13.3506	13.2622	12.476		15.1525	17.5899	17.1343	14.9333	14.8261	14.1091		15.1525	20.9977	20.4448	18.3899	18.2791	17.3543
533.391		533.391	3.87209	3.94425	4.14879	3.45838	3.51305	3.43481		8.03298	11.3113	10.4659	8.53509	8.93135	7.70195		10.7942	13.7698	13.1693	11.2153	11.2308	10.3297		13.2521	15.9304	15.4564	13.3102	13.2369	12.4983		15.1581	17.5759	17.1223	14.9093	14.8066	14.0797		15.1581	20.9269	20.3968	18.3744	18.2323	17.3116
534.405		534.405	3.86523	3.93482	4.14341	3.43433	3.52446	3.42132		8.01845	11.2979	10.454	8.51843	8.90682	7.70371		10.8499	13.7412	13.1972	11.1421	11.2037	10.2944		13.2274	15.8945	15.4516	13.3136	13.2344	12.4591		15.1216	17.5759	17.0954	14.9041	14.8082	14.0947		15.1216	20.9451	20.4073	18.3687	18.2275	17.289
535.419		535.419	3.82158	3.9167	4.11153	3.44408	3.511	3.3747		7.97776	11.2703	10.4303	8.4603	8.88057	7.69503		10.7806	13.7413	13.1231	11.1482	11.1721	10.2726		13.2269	15.8378	15.3968	13.3017	13.1911	12.4262		15.1331	17.5296	17.11	14.902	14.7702	14.0688		15.1331	20.8989	20.3829	18.3456	18.1826	17.2904
536.433		536.433	3.81986	3.90919	4.07009	3.39788	3.43482	3.37571		7.98335	11.2782	10.3943	8.43621	8.87347	7.66448		10.7664	13.7354	13.1278	11.1175	11.1731	10.2496		13.2118	15.8474	15.407	13.2547	13.1721	12.4412		15.12	17.5024	17.0767	14.8746	14.7512	14.0867		15.12	20.874	20.3885	18.3296	18.1778	17.2714
537.446		537.446	3.78845	3.86875	4.08841	3.43624	3.41464	3.33053		7.956	11.2535	10.3797	8.45063	8.8555	7.62493		10.745	13.683	13.0983	11.1323	11.1505	10.2496		13.2069	15.8371	15.4046	13.2793	13.1775	12.4208		15.0913	17.5016	17.0466	14.8769	14.7523	14.0523		15.0913	20.9253	20.3396	18.326	18.1577	17.2372
538.46		538.46	3.77919	3.83171	4.06808	3.39879	3.41599	3.35483		7.92929	11.2202	10.3491	8.41219	8.80792	7.6114		10.6878	13.6808	13.0832	11.0904	11.1354	10.1829		13.152	15.8276	15.3522	13.2232	13.1133	12.385		15.0781	17.4871	17.0045	14.8566	14.7177	14.0579		15.0781	20.8653	20.3421	18.2964	18.1579	17.2263
539.474		539.474	3.76375	3.82828	4.03184	3.35654	3.39362	3.29734		7.92783	11.2028	10.3695	8.40184	8.79947	7.60392		10.7141	13.6375	13.0567	11.1143	11.1451	10.1876		13.1599	15.8013	15.3505	13.228	13.1399	12.3967		15.0734	17.4974	16.9819	14.8368	14.717	14.0398		15.0734	20.8614	20.3309	18.267	18.1176	17.2177
540.488		540.488	3.71796	3.83745	4.02419	3.33165	3.37097	3.30136		7.86914	11.1531	10.3391	8.3613	8.79986	7.58305		10.7044	13.6552	13.0564	11.093	11.1141	10.172		13.1655	15.7833	15.3532	13.2081	13.1415	12.3917		15.0555	17.4857	16.9764	14.8216	14.7057	14.0135		15.0555	20.8437	20.2969	18.2865	18.1115	17.209
541.501		541.501	3.72907	3.78421	3.98809	3.32683	3.34028	3.30536		7.84069	11.1406	10.2957	8.35065	8.77986	7.55896		10.6774	13.6312	13.0407	11.0335	11.0998	10.1567		13.0788	15.7609	15.3072	13.1788	13.0821	12.359		14.995	17.4544	16.9621	14.8061	14.6932	13.9948		14.995	20.812	20.2716	18.2462	18.1161	17.1885
542.515		542.515	3.68508	3.79385	3.9838	3.27583	3.34161	3.26259		7.82875	11.1488	10.2754	8.36467	8.77437	7.53409		10.6148	13.6119	13.0289	11.0449	11.0737	10.1608		13.0926	15.71	15.3177	13.1768	13.0588	12.3176		15.0163	17.4463	16.9395	14.7912	14.6645	13.9784		15.0163	20.7953	20.2764	18.2311	18.0963	17.1606
543.529		543.529	3.67003	3.73753	3.94841	3.29823	3.31349	3.24952		7.83829	11.1139	10.2933	8.33247	8.72525	7.50228		10.6003	13.6137	12.9965	11.024	11.071	10.1189		13.116	15.7242	15.2738	13.1442	13.0666	12.3339		14.9998	17.3881	16.9862	14.7825	14.6501	13.9503		14.9998	20.7984	20.2726	18.2125	18.0527	17.1684
544.543		544.543	3.64858	3.71667	3.9324	3.28092	3.29866	3.19992		7.79919	11.1098	10.2353	8.29826	8.69437	7.50609		10.6204	13.543	12.9849	10.9883	11.0387	10.1228		13.0921	15.6999	15.285	13.1218	13.0282	12.2776		14.9812	17.398	16.921	14.7795	14.5917	13.9199		14.9812	20.7851	20.2686	18.1789	18.0377	17.142
545.556		545.556	3.65127	3.71261	3.90745	3.26302	3.28412	3.20592		7.76096	11.0786	10.235	8.29883	8.69413	7.47378		10.6055	13.5662	12.9236	10.9918	11.0073	10.1207		13.0504	15.693	15.2509	13.1272	13.0194	12.3026		14.949	17.3429	16.8943	14.7436	14.6035	13.8946		14.949	20.7369	20.2148	18.163	18.0586	17.1176
546.57		546.57	3.64874	3.66123	3.91621	3.21981	3.2834	3.22499		7.75582	11.0495	10.2144	8.27507	8.70119	7.44756		10.6057	13.5295	12.9541	10.951	11.0152	10.0939		13.0612	15.6848	15.2496	13.1382	13.0346	12.2922		14.9494	17.3723	16.9153	14.7245	14.6287	13.9109		14.9494	20.7247	20.19	18.1671	18.0297	17.1203
547.584		547.584	3.56667	3.67165	3.87325	3.20242	3.26086	3.16341		7.71943	11.025	10.1612	8.25095	8.61949	7.45488		10.5517	13.5258	12.9252	10.957	10.9748	10.0485		12.9729	15.6788	15.2161	13.0812	13.0118	12.2703		14.9251	17.3323	16.88	14.6935	14.5807	13.9041		14.9251	20.7507	20.1692	18.1525	17.9941	17.0883
548.598		548.598	3.61214	3.66587	3.85311	3.19823	3.23805	3.1668		7.74356	11.0083	10.1656	8.23504	8.64388	7.42848		10.5588	13.4921	12.9215	10.9186	10.967	10.0336		12.9992	15.6276	15.1926	13.0943	12.9897	12.2439		14.904	17.3095	16.8609	14.7063	14.5692	13.8818		14.904	20.7017	20.1606	18.1354	18.0004	17.0899
549.612		549.612	3.55458	3.62269	3.83365	3.2055	3.23128	3.12745		7.71913	11.0021	10.1507	8.20627	8.63647	7.4242		10.5166	13.4844	12.9189	10.8995	10.9559	10.0413		12.9741	15.6049	15.1698	13.0456	12.9385	12.2467		14.9121	17.2972	16.8397	14.6612	14.5765	13.8645		14.9121	20.6889	20.1507	18.1323	18.0096	17.0583
550.625		550.625	3.5152	3.59945	3.81959	3.15745	3.22557	3.13597		7.68128	10.9915	10.1332	8.20038	8.5925	7.39075		10.5065	13.4654	12.866	10.8731	10.9418	10.0048		12.9668	15.5796	15.1697	13.0547	12.9457	12.233		14.8724	17.2712	16.8367	14.6696	14.4973	13.8486		14.8724	20.6848	20.1498	18.1083	17.966	17.0522
551.639		551.639	3.53967	3.56724	3.77182	3.12567	3.18752	3.09363		7.65626	10.9883	10.1199	8.15176	8.58872	7.34215		10.4649	13.4611	12.8394	10.8991	10.9136	10.0204		12.9324	15.5722	15.1456	13.0358	12.9195	12.1806		14.8443	17.2736	16.7867	14.6494	14.516	13.7912		14.8443	20.6367	20.1036	18.0859	17.953	17.0271
552.653		552.653	3.52883	3.55709	3.76524	3.13492	3.15137	3.07293		7.62149	10.9415	10.1046	8.18153	8.56699	7.37051		10.4916	13.4334	12.847	10.8731	10.8702	9.979		12.9217	15.6009	15.1329	13.0373	12.909	12.2067		14.8363	17.2647	16.8024	14.6416	14.4901	13.8288		14.8363	20.6675	20.1021	18.1008	17.9325	17.0382
553.667		553.667	3.48922	3.55413	3.74729	3.1173	3.14036	3.06295		7.63707	10.9153	10.065	8.13509	8.52009	7.3553		10.4504	13.4071	12.7914	10.8548	10.8572	9.9906		12.911	15.5585	15.1037	12.9982	12.9123	12.2017		14.8181	17.2277	16.7808	14.6133	14.4839	13.8089		14.8181	20.6429	20.0732	18.0529	17.9569	17.0163
554.68		554.68	3.4582	3.54123	3.71988	3.07851	3.13316	3.06539		7.59765	10.8956	10.0658	8.1135	8.54554	7.34298		10.4333	13.4048	12.8036	10.8654	10.881	9.93994		12.893	15.549	15.0946	12.9968	12.8617	12.1443		14.8258	17.2159	16.7403	14.6095	14.4674	13.7991		14.8258	20.6174	20.0558	18.0649	17.8822	17.0002
555.694		555.694	3.4515	3.52573	3.72945	3.07996	3.14001	3.0285		7.60709	10.8782	10.028	8.12157	8.5244	7.30745		10.4108	13.3625	12.7642	10.818	10.8565	9.9743		12.8902	15.5421	15.0713	12.99	12.8491	12.1684		14.7892	17.1918	16.7536	14.5896	14.4697	13.7828		14.7892	20.5972	20.0501	18.0176	17.9015	16.9981
556.708		556.708	3.45127	3.52811	3.7171	3.06558	3.12205	3.00943		7.56858	10.883	9.99804	8.12313	8.48496	7.28679		10.3803	13.3711	12.7651	10.777	10.8588	9.9166		12.865	15.491	15.071	12.9451	12.8646	12.1435		14.7427	17.1977	16.7333	14.5836	14.4411	13.7386		14.7427	20.5725	20.0149	18.0463	17.8391	16.9748
557.722		557.722	3.40266	3.47079	3.64883	3.05672	3.07248	2.98687		7.55957	10.8593	9.96882	8.07005	8.50029	7.27728		10.3737	13.314	12.7553	10.7797	10.8195	9.91289		12.8738	15.4738	15.046	12.9647	12.8152	12.0933		14.7235	17.1689	16.6885	14.5511	14.4088	13.754		14.7235	20.5349	20.0403	18.0142	17.8241	16.9652
558.735		558.735	3.39448	3.46733	3.65363	3.02133	3.07648	2.98776		7.52211	10.829	9.99972	8.05755	8.4549	7.26431		10.3676	13.3191	12.7531	10.7724	10.787	9.91178		12.8547	15.4931	15.046	12.9202	12.845	12.1241		14.7191	17.171	16.6732	14.5319	14.4227	13.7167		14.7191	20.5569	19.9981	17.9826	17.8464	16.9375
559.749		559.749	3.36846	3.40332	3.63219	3.01393	3.03781	2.98378		7.52232	10.8396	9.97545	8.0423	8.4302	7.24317		10.3472	13.3012	12.6955	10.7627	10.7873	9.84559		12.8284	15.4511	14.9763	12.9067	12.8047	12.0779		14.7349	17.1608	16.6351	14.5196	14.405	13.6965		14.7349	20.5151	19.9929	17.9461	17.8295	16.9117
560.763		560.763	3.34193	3.40539	3.61826	3.00095	3.04369	2.95599		7.48706	10.7976	9.95939	8.03206	8.43885	7.21943		10.319	13.291	12.6819	10.7386	10.7489	9.87048		12.7909	15.4209	14.9699	12.91	12.7795	12.0575		14.704	17.1168	16.6297	14.5303	14.3918	13.7082		14.704	20.4898	19.9753	17.9436	17.7971	16.8947
561.777		561.777	3.3543	3.37646	3.59935	2.99554	3.00683	2.92131		7.50521	10.7858	9.89338	8.01744	8.43348	7.22198		10.3489	13.2754	12.6979	10.7571	10.7417	9.8446		12.7796	15.4527	15.0057	12.8821	12.7998	12.0657		14.7167	17.1229	16.6383	14.5091	14.3662	13.6899		14.7167	20.5133	19.9705	17.9541	17.7853	16.8968
562.79		562.79	3.29881	3.35654	3.60842	2.95715	3.02077	2.9312		7.46462	10.7672	9.8798	7.98657	8.36859	7.22018		10.2843	13.2624	12.6556	10.7046	10.7217	9.80343		12.7582	15.4273	14.9341	12.8617	12.7595	12.0225		14.6378	17.1092	16.6054	14.4766	14.354	13.6659		14.6378	20.4664	19.9352	17.9615	17.7956	16.8853
563.804		563.804	3.32025	3.38207	3.54118	2.93456	2.9687	2.88749		7.46408	10.7428	9.87968	8.02553	8.38384	7.1797		10.323	13.2008	12.6637	10.6957	10.6915	9.83772		12.741	15.3911	14.9233	12.8747	12.7163	12.023		14.6625	17.084	16.5809	14.5067	14.317	13.663		14.6625	20.5042	19.9212	17.9033	17.7672	16.8813
564.818		564.818	3.29319	3.34737	3.57949	2.9242	2.98676	2.88206		7.44001	10.7592	9.88924	7.96269	8.37751	7.17169		10.3041	13.2199	12.6318	10.6762	10.7022	9.79935		12.7324	15.3711	14.9107	12.8431	12.7417	12.0368		14.6218	17.0738	16.5852	14.4938	14.354	13.6733		14.6218	20.4979	19.9054	17.9035	17.7582	16.8671
565.832		565.832	3.28346	3.33785	3.52378	2.91417	2.95163	2.84286		7.39146	10.7199	9.84996	7.94238	8.34709	7.15303		10.241	13.2104	12.6035	10.663	10.693	9.78908		12.7237	15.3336	14.8775	12.8249	12.7249	12.0015		14.6486	17.0312	16.5722	14.4314	14.2846	13.6225		14.6486	20.4379	19.8915	17.9065	17.7446	16.8527
566.845		566.845	3.25159	3.31971	3.52157	2.88763	2.91976	2.86529		7.38987	10.6944	9.84383	7.94447	8.31178	7.13197		10.2294	13.1885	12.6396	10.6541	10.6853	9.80855		12.6784	15.3425	14.8902	12.7808	12.7021	11.9498		14.5987	17.0432	16.5438	14.4101	14.2876	13.609		14.5987	20.4147	19.8746	17.8982	17.7304	16.8413
567.859		567.859	3.24582	3.32056	3.48622	2.90331	2.93379	2.82533		7.39927	10.6811	9.81649	7.92912	8.30304	7.11719		10.2041	13.1403	12.5824	10.6584	10.6538	9.77228		12.6884	15.2833	14.8892	12.8173	12.6813	11.9932		14.5874	17.0211	16.5362	14.4154	14.2882	13.5722		14.5874	20.4075	19.8799	17.864	17.7023	16.8253
568.873		568.873	3.18877	3.26694	3.47655	2.84913	2.87628	2.81478		7.36856	10.6252	9.79816	7.88163	8.29112	7.08148		10.1768	13.1655	12.5529	10.5788	10.6386	9.74638		12.6682	15.3038	14.879	12.7778	12.6601	11.9727		14.5716	16.9921	16.5325	14.3952	14.2685	13.5864		14.5716	20.3608	19.8497	17.8454	17.7025	16.7856
569.887		569.887	3.19166	3.2759	3.4639	2.84729	2.8735	2.77066		7.33291	10.6159	9.77717	7.89318	8.2873	7.07165		10.1457	13.1353	12.5416	10.5805	10.605	9.68847		12.6361	15.2993	14.8483	12.7896	12.6404	11.9288		14.5885	16.9666	16.5063	14.3683	14.2524	13.5832		14.5885	20.3637	19.8376	17.8084	17.684	16.787
570.9		570.9	3.17046	3.24375	3.46731	2.82073	2.86446	2.78361		7.3522	10.6319	9.77148	7.87847	8.25395	7.08071		10.1474	13.1348	12.5277	10.6073	10.6241	9.72264		12.621	15.2712	14.826	12.7667	12.6425	11.9283		14.5496	16.9498	16.4893	14.3601	14.2153	13.5633		14.5496	20.3648	19.8015	17.8376	17.6489	16.8093
571.914		571.914	3.13401	3.24075	3.39335	2.80139	2.87572	2.75405		7.29404	10.6135	9.73163	7.83966	8.24457	7.04542		10.131	13.1095	12.5267	10.5615	10.596	9.6953		12.637	15.2501	14.7905	12.7191	12.6221	11.9002		14.5376	16.9637	16.461	14.3444	14.1991	13.5237		14.5376	20.3176	19.776	17.817	17.6254	16.7583
572.928		572.928	3.14766	3.1989	3.44094	2.79889	2.83374	2.74796		7.31104	10.5844	9.71065	7.84105	8.25739	7.02824		10.1164	13.0529	12.5174	10.5531	10.5786	9.69855		12.6051	15.2314	14.7937	12.7028	12.6267	11.9003		14.5365	16.9417	16.46	14.3399	14.2268	13.5539		14.5365	20.3318	19.7778	17.8232	17.62	16.7608
573.942		573.942	3.12959	3.20096	3.40271	2.75875	2.84745	2.74176		7.26199	10.6055	9.71548	7.8268	8.21349	7.04288		10.1089	13.0698	12.454	10.5732	10.5719	9.70416		12.6025	15.2324	14.8056	12.7267	12.6118	11.9188		14.5158	16.9354	16.4623	14.3227	14.2042	13.5205		14.5158	20.3344	19.7503	17.7769	17.6274	16.7498
574.956		574.956	3.1197	3.14987	3.35352	2.75591	2.80458	2.73634		7.25229	10.5428	9.6915	7.79823	8.19329	7.00466		10.1043	13.0573	12.452	10.4974	10.5823	9.66312		12.5611	15.2295	14.7339	12.6964	12.5837	11.8721		14.4937	16.8914	16.4072	14.3168	14.1875	13.5125		14.4937	20.2996	19.7587	17.7662	17.5947	16.7074
575.969		575.969	3.10568	3.16459	3.33658	2.78136	2.79687	2.70562		7.24407	10.5535	9.68621	7.79197	8.17869	6.99202		10.0768	13.0377	12.4229	10.5092	10.5313	9.66381		12.5611	15.1863	14.7276	12.6902	12.5596	11.8391		14.4602	16.8797	16.4112	14.3268	14.1824	13.482		14.4602	20.2921	19.74	17.7573	17.615	16.7064
576.983		576.983	3.09983	3.18736	3.35237	2.78343	2.80208	2.71789		7.19676	10.5114	9.6396	7.78278	8.20504	6.99387		10.0861	13.039	12.4384	10.4939	10.5486	9.65971		12.5672	15.1958	14.7459	12.6611	12.5501	11.8527		14.4909	16.8935	16.4052	14.2798	14.1775	13.4968		14.4909	20.2706	19.7305	17.7321	17.5691	16.7025
577.997		577.997	3.07973	3.13142	3.30436	2.72719	2.74982	2.66867		7.17402	10.4996	9.62707	7.74432	8.15322	6.98434		10.0405	12.9956	12.4217	10.4614	10.4993	9.63049		12.5401	15.1451	14.7349	12.6457	12.5367	11.8291		14.4466	16.8556	16.3935	14.2541	14.1445	13.4788		14.4466	20.2399	19.6769	17.7045	17.5785	16.6502
579.011		579.011	3.03773	3.09586	3.32539	2.7203	2.76065	2.6632		7.21844	10.4995	9.61696	7.74163	8.12512	6.94927		10.0174	12.9784	12.3968	10.4554	10.4756	9.60499		12.5032	15.1531	14.7146	12.6484	12.4969	11.8213		14.4513	16.8258	16.3328	14.2563	14.1401	13.4665		14.4513	20.2306	19.7109	17.6908	17.5572	16.6633
580.024		580.024	3.02895	3.10218	3.30748	2.74444	2.74187	2.65346		7.17391	10.4613	9.62648	7.73524	8.11005	6.96214		10.0312	12.9946	12.3922	10.4316	10.4993	9.61418		12.4912	15.1353	14.6951	12.6108	12.5021	11.8172		14.3944	16.8219	16.375	14.2371	14.1113	13.4781		14.3944	20.2189	19.6865	17.7128	17.5391	16.6436
581.038		581.038	2.99125	3.06272	3.27318	2.68129	2.70816	2.65638		7.17742	10.4505	9.58119	7.69729	8.12654	6.89053		9.98697	12.9534	12.3576	10.4405	10.4515	9.55409		12.5092	15.1353	14.6753	12.635	12.4866	11.7922		14.3984	16.7976	16.3188	14.2427	14.1009	13.4182		14.3984	20.2054	19.6402	17.651	17.5316	16.6115
582.052		582.052	3.01147	3.07448	3.23261	2.691	2.72475	2.6081		7.14042	10.4263	9.5578	7.68714	8.10869	6.88189		9.97227	12.9368	12.3599	10.4322	10.4494	9.56506		12.4584	15.0984	14.6887	12.5913	12.5004	11.7968		14.3596	16.7952	16.3336	14.1819	14.0836	13.4237		14.3596	20.1857	19.6276	17.6721	17.4976	16.6469
583.066		583.066	2.9942	3.03773	3.24285	2.6551	2.69281	2.62958		7.09935	10.4284	9.58417	7.69991	8.09782	6.87587		9.99957	12.923	12.3291	10.4144	10.4358	9.54252		12.4493	15.1124	14.6529	12.5889	12.468	11.7758		14.3924	16.804	16.2999	14.2373	14.0688	13.4118		14.3924	20.1422	19.6127	17.6788	17.4734	16.6257
584.079		584.079	2.95552	3.01607	3.21163	2.64115	2.68148	2.61104		7.11352	10.3979	9.5376	7.65132	8.07559	6.87284		9.94595	12.9032	12.3441	10.4014	10.4057	9.51917		12.4444	15.0769	14.6482	12.5683	12.4628	11.7272		14.3401	16.7856	16.2877	14.1975	14.0418	13.3912		14.3401	20.1637	19.5888	17.6255	17.4792	16.5977
585.093		585.093	2.93239	2.99838	3.18388	2.60997	2.66227	2.60267		7.10261	10.3875	9.52458	7.62035	8.05438	6.83322		9.9323	12.8634	12.293	10.4004	10.3909	9.53057		12.4075	15.0404	14.6279	12.5475	12.4436	11.7242		14.3058	16.7733	16.2926	14.202	14.0645	13.3968		14.3058	20.1525	19.5831	17.6391	17.4544	16.5612
586.107		586.107	2.94757	3.00395	3.19151	2.61615	2.6623	2.5877		7.06908	10.4131	9.52389	7.64976	8.03484	6.85225		9.9209	12.9111	12.2979	10.371	10.4051	9.53333		12.4235	15.0663	14.617	12.5307	12.432	11.7477		14.3365	16.7394	16.2573	14.1814	14.0172	13.3543		14.3365	20.13	19.5867	17.6265	17.434	16.5577
587.121		587.121	2.90739	2.9648	3.1564	2.59898	2.63321	2.55799		7.03443	10.3119	9.46579	7.64266	8.00281	6.82502		9.88953	12.879	12.2591	10.336	10.3956	9.47697		12.3924	15.0122	14.6124	12.524	12.3909	11.6969		14.3146	16.7484	16.2244	14.1449	14.0202	13.3403		14.3146	20.1497	19.5825	17.575	17.4424	16.5587
588.134		588.134	2.88251	2.98964	3.16965	2.58232	2.59885	2.56187		7.04583	10.3465	9.48365	7.60058	8.00016	6.81703		9.86822	12.8379	12.2429	10.3502	10.3542	9.45387		12.3845	14.9892	14.5877	12.5264	12.395	11.715		14.2832	16.7115	16.2138	14.1245	13.9864	13.3605		14.2832	20.0983	19.5712	17.5828	17.3992	16.5537
589.148		589.148	2.90979	2.94428	3.15554	2.56781	2.62969	2.53129		7.03545	10.3489	9.46478	7.57573	7.9877	6.82353		9.84891	12.8209	12.2259	10.3516	10.3452	9.46119		12.3965	15.0092	14.5706	12.4964	12.3865	11.6937		14.3165	16.685	16.2211	14.1157	13.9723	13.3271		14.3165	20.0875	19.5381	17.5764	17.43	16.5639
590.162		590.162	2.88722	2.95254	3.10748	2.52752	2.60103	2.49205		7.0115	10.2757	9.43597	7.58227	7.96722	6.76651		9.86346	12.8175	12.1973	10.3066	10.3359	9.46653		12.3514	14.9733	14.5179	12.4986	12.358	11.6714		14.2884	16.6881	16.2102	14.136	13.9556	13.3086		14.2884	20.0886	19.5051	17.5652	17.4004	16.5034
591.176		591.176	2.84261	2.92547	3.12046	2.53607	2.61163	2.50177		6.96603	10.3102	9.4097	7.55942	7.9555	6.77007		9.82958	12.7831	12.1882	10.3177	10.333	9.44626		12.3437	14.9727	14.5272	12.4538	12.356	11.64		14.2654	16.6632	16.1826	14.0824	13.9587	13.2619		14.2654	20.0415	19.5189	17.529	17.3892	16.4829
592.189		592.189	2.86691	2.91933	3.0819	2.52047	2.59253	2.50397		6.97901	10.2712	9.37586	7.56685	7.96345	6.75185		9.851	12.7914	12.2053	10.2841	10.318	9.43061		12.3233	14.9767	14.5041	12.4677	12.3317	11.6582		14.2499	16.6637	16.1811	14.0711	13.9205	13.2765		14.2499	20.0579	19.5249	17.5384	17.3817	16.4559
593.203		593.203	2.82512	2.9004	3.04835	2.50839	2.54212	2.47622		6.91876	10.2698	9.38025	7.52734	7.96336	6.75923		9.7689	12.7764	12.1874	10.2817	10.3039	9.40299		12.3009	14.9421	14.4899	12.4432	12.3175	11.6402		14.2278	16.6542	16.1076	14.0743	13.9281	13.2661		14.2278	20.0166	19.4877	17.5077	17.3487	16.4913
594.217		594.217	2.85	2.86292	3.0562	2.5082	2.50144	2.45053		6.94947	10.2253	9.41011	7.51083	7.9253	6.73189		9.79548	12.7528	12.1326	10.2718	10.2855	9.38053		12.2795	14.93	14.464	12.4321	12.3153	11.6174		14.1915	16.6193	16.1467	14.0597	13.9113	13.2647		14.1915	20.0188	19.4606	17.5027	17.3109	16.4601
595.231		595.231	2.79212	2.86755	3.0632	2.51193	2.52642	2.47309		6.9371	10.2582	9.3875	7.4812	7.91179	6.71979		9.80896	12.7136	12.1692	10.2656	10.2901	9.39919		12.2899	14.9215	14.4729	12.418	12.3055	11.5875		14.2159	16.5963	16.126	14.0497	13.8825	13.2428		14.2159	19.9699	19.4706	17.5005	17.3334	16.4587
596.244		596.244	2.76836	2.8269	3.01611	2.461	2.52284	2.43131		6.93421	10.1698	9.33699	7.47768	7.87688	6.69824		9.75589	12.7249	12.1186	10.2169	10.2362	9.36902		12.2766	14.9092	14.4344	12.4203	12.2732	11.5899		14.1887	16.5891	16.0866	14.0248	13.8953	13.2513		14.1887	19.9492	19.3939	17.4553	17.3078	16.4154
597.258		597.258	2.76807	2.81774	3.00269	2.44112	2.47414	2.42464		6.89377	10.1831	9.32645	7.50179	7.88613	6.70254		9.76771	12.7107	12.1153	10.2385	10.2354	9.36264		12.2463	14.8735	14.4453	12.39	12.2697	11.5708		14.1698	16.5865	16.0776	14.0029	13.8733	13.2274		14.1698	19.9692	19.4058	17.4779	17.288	16.4457
598.272		598.272	2.79632	2.81571	3.00734	2.43982	2.48852	2.42153		6.89939	10.1674	9.3154	7.44771	7.87001	6.67643		9.74077	12.6775	12.1007	10.1976	10.2519	9.35028		12.2516	14.8882	14.4187	12.3564	12.2591	11.566		14.1599	16.5651	16.082	13.9563	13.879	13.2071		14.1599	19.9777	19.4295	17.4464	17.3024	16.4522
599.286		599.286	2.73466	2.8113	2.9785	2.42499	2.44482	2.38239		6.84499	10.1697	9.27242	7.4275	7.81206	6.6343		9.69712	12.6937	12.0815	10.1639	10.2165	9.29984		12.2374	14.8574	14.399	12.363	12.2264	11.536		14.1411	16.5321	16.062	13.9607	13.8492	13.1942		14.1411	19.9375	19.3709	17.4491	17.2866	16.3729
600.3		600.3	2.72938	2.78199	2.93717	2.41093	2.46498	2.38995		6.81913	10.167	9.29006	7.42451	7.82501	6.63885		9.70515	12.6819	12.0695	10.1951	10.1907	9.30431		12.2008	14.8527	14.4089	12.356	12.2467	11.5483		14.1282	16.5309	16.0625	13.9783	13.8456	13.1975		14.1282	19.9311	19.3611	17.4292	17.2476	16.3983
601.313		601.313	2.69551	2.77052	2.92007	2.40443	2.44927	2.3709		6.84823	10.1345	9.26749	7.45579	7.80392	6.64326		9.70737	12.6934	12.0461	10.1938	10.1621	9.31499		12.1863	14.8303	14.3568	12.3527	12.2479	11.5295		14.1109	16.5165	16.041	13.9655	13.827	13.1745		14.1109	19.9211	19.3612	17.3997	17.268	16.4169
602.327		602.327	2.67693	2.72431	2.92142	2.39354	2.43178	2.35607		6.79997	10.1174	9.23518	7.40783	7.789	6.6156		9.66988	12.6413	12.0693	10.1667	10.1291	9.29394		12.1955	14.8058	14.3743	12.3317	12.184	11.5405		14.0935	16.5195	16.0105	13.9563	13.7858	13.145		14.0935	19.8877	19.3318	17.4006	17.2357	16.3487
603.341		603.341	2.66034	2.76949	2.94119	2.37929	2.39035	2.31298		6.77925	10.1114	9.29355	7.37949	7.75788	6.62391		9.66206	12.641	12.0335	10.1358	10.1424	9.26581		12.161	14.7756	14.3736	12.3267	12.1935	11.5023		14.0774	16.4975	15.9908	13.916	13.7545	13.1354		14.0774	19.8903	19.3284	17.4008	17.2284	16.3339
604.355		604.355	2.69396	2.74905	2.91773	2.37356	2.39875	2.32967		6.79166	10.1016	9.21368	7.39118	7.76301	6.58072		9.67478	12.6081	11.9848	10.1052	10.1302	9.26891		12.1764	14.8056	14.3426	12.2871	12.2111	11.5027		14.0838	16.4907	15.9875	13.9469	13.7971	13.1602		14.0838	19.9127	19.3056	17.3636	17.2024	16.3605
605.368		605.368	2.66474	2.71417	2.88403	2.34119	2.39284	2.34539		6.76125	10.0771	9.20921	7.3759	7.76017	6.58081		9.6207	12.5783	11.9907	10.1088	10.1284	9.27301		12.1273	14.7601	14.3193	12.2906	12.1666	11.4795		14.0275	16.4695	15.9788	13.9024	13.753	13.1103		14.0275	19.9086	19.274	17.3717	17.188	16.3373
606.382		606.382	2.65473	2.6915	2.8913	2.32602	2.36239	2.32386		6.75992	10.0693	9.18287	7.31464	7.72708	6.55521		9.62118	12.6016	11.9878	10.1035	10.1074	9.25382		12.1371	14.7696	14.2999	12.2757	12.1474	11.4841		14.0305	16.4622	15.9588	13.8685	13.7657	13.1447		14.0305	19.8376	19.2539	17.3686	17.1755	16.3614
607.396		607.396	2.63939	2.67384	2.85922	2.31067	2.34275	2.28791		6.72125	10.0642	9.1844	7.34893	7.74887	6.55341		9.61632	12.573	11.9714	10.0819	10.1182	9.23561		12.1234	14.7455	14.2799	12.2482	12.1558	11.4453		14.0223	16.444	15.9411	13.893	13.7384	13.0991		14.0223	19.8224	19.2677	17.3325	17.1772	16.2912
608.41		608.41	2.62729	2.6731	2.87329	2.34397	2.3661	2.26854		6.71103	10.0006	9.16393	7.33244	7.70157	6.52211		9.58115	12.5693	11.9728	10.0723	10.0665	9.20503		12.0897	14.7058	14.2594	12.2335	12.1811	11.4518		14.0303	16.3975	15.9209	13.8835	13.7412	13.0793		14.0303	19.7921	19.2656	17.3177	17.1481	16.2767
609.423		609.423	2.59081	2.63663	2.85873	2.29515	2.34651	2.26045		6.71875	10.0025	9.13689	7.31473	7.67834	6.54226		9.58305	12.5311	11.9621	10.0231	10.0538	9.21374		12.0708	14.7006	14.253	12.2452	12.1156	11.4485		13.9948	16.3823	15.9148	13.8542	13.6962	13.0809		13.9948	19.7866	19.2204	17.3071	17.1424	16.2729
610.437		610.437	2.58276	2.61944	2.84313	2.29745	2.31298	2.25788		6.69397	9.9962	9.16961	7.29551	7.69761	6.53919		9.56407	12.5117	11.9293	10.0603	10.077	9.23315		12.076	14.7041	14.2464	12.246	12.1073	11.4198		13.9971	16.4126	15.9084	13.862	13.7255	13.0718		13.9971	19.7982	19.2357	17.277	17.116	16.2661
611.451		611.451	2.58162	2.62336	2.78877	2.30977	2.31149	2.24255		6.71437	9.99798	9.11235	7.27696	7.66067	6.52014		9.57405	12.4947	11.92	10.0168	10.0239	9.16828		12.0527	14.6949	14.2103	12.2112	12.0978	11.4227		13.9813	16.3758	15.8882	13.8406	13.7025	13.049		13.9813	19.7746	19.2005	17.2908	17.1344	16.2321
612.465		612.465	2.56731	2.61332	2.80265	2.2655	2.29465	2.22828		6.64339	9.97371	9.10309	7.2692	7.6791	6.48343		9.54161	12.4832	11.878	10.025	10.0288	9.19576		12.0656	14.6461	14.2228	12.1832	12.0766	11.367		13.9708	16.3584	15.8747	13.8299	13.669	13.0256		13.9708	19.7412	19.1883	17.2658	17.1232	16.2439
613.478		613.478	2.5723	2.60565	2.81847	2.28308	2.28903	2.23524		6.6542	9.95578	9.08919	7.26287	7.67427	6.4904		9.53718	12.5089	11.8533	10.0127	10.037	9.14212		12.0642	14.6759	14.2063	12.1712	12.059	11.4005		13.9602	16.3486	15.8663	13.8137	13.6641	13.0454		13.9602	19.7675	19.1763	17.2915	17.1005	16.2571
614.492		614.492	2.52206	2.59995	2.77854	2.22071	2.25897	2.19762		6.60805	9.93137	9.08804	7.2251	7.65529	6.46602		9.49605	12.4307	11.8467	10.011	9.98932	9.13811		12.0347	14.6299	14.1912	12.1949	12.0757	11.3627		13.9286	16.3233	15.8347	13.7795	13.672	12.9956		13.9286	19.7211	19.1845	17.2359	17.0646	16.2508
615.506		615.506	2.51527	2.58214	2.78055	2.19438	2.24493	2.22737		6.63113	9.92964	9.02846	7.22339	7.61639	6.46148		9.51111	12.4524	11.8684	9.97764	10.0356	9.16106		12.0003	14.6146	14.1683	12.1755	12.0447	11.3635		13.9383	16.3322	15.8181	13.7449	13.639	13.0164		13.9383	19.708	19.1551	17.2207	17.0664	16.182
616.52		616.52	2.51223	2.56369	2.73951	2.22946	2.2575	2.1964		6.58065	9.90961	9.03396	7.20927	7.62122	6.45847		9.51081	12.4215	11.8372	9.99481	10.0036	9.12572		11.982	14.6248	14.1504	12.1527	12.0305	11.3534		13.9134	16.3288	15.8395	13.7687	13.6304	12.9847		13.9134	19.6932	19.1204	17.2024	17.0444	16.2192
617.533		617.533	2.47301	2.56864	2.75001	2.21594	2.24372	2.16046		6.62925	9.8979	9.01888	7.20455	7.59542	6.43634		9.49565	12.4449	11.8349	9.96006	9.98674	9.10981		11.9792	14.5972	14.1112	12.129	12.0165	11.342		13.8732	16.2749	15.7751	13.7674	13.6108	12.9895		13.8732	19.6855	19.1356	17.2033	17.0578	16.1671
618.547		618.547	2.50051	2.52899	2.71314	2.19937	2.18838	2.16081		6.55347	9.88126	9.00611	7.21937	7.605	6.41295		9.42625	12.401	11.8023	9.94752	9.95082	9.11389		11.9529	14.5517	14.0996	12.1036	11.9981	11.3359		13.8841	16.2776	15.7845	13.7143	13.5824	12.9682		13.8841	19.6481	19.1078	17.1851	17.0169	16.1734
619.561		619.561	2.44877	2.52967	2.69467	2.17156	2.20948	2.15666		6.55943	9.86088	8.95965	7.18048	7.57401	6.41382		9.4307	12.3969	11.7989	9.94219	9.95379	9.1234		11.9816	14.5768	14.1242	12.1243	11.9668	11.3029		13.8746	16.2795	15.7918	13.7265	13.6161	12.9359		13.8746	19.6523	19.1271	17.1885	17.0152	16.1752
620.575		620.575	2.46131	2.50887	2.68972	2.14255	2.18499	2.13		6.56214	9.84562	8.98467	7.12044	7.56435	6.38348		9.40649	12.3972	11.7724	9.913	9.93501	9.08245		11.9317	14.5974	14.112	12.0962	11.9758	11.3051		13.8121	16.2619	15.7741	13.6951	13.5635	12.9319		13.8121	19.6489	19.11	17.1737	17.0064	16.1369
621.588		621.588	2.44272	2.50127	2.66601	2.15796	2.19772	2.11464		6.53478	9.83325	8.96568	7.11275	7.53524	6.34966		9.43039	12.3682	11.749	9.92099	9.92044	9.06885		11.9243	14.5173	14.0722	12.0745	11.9583	11.3172		13.874	16.2468	15.7407	13.7459	13.5434	12.9266		13.874	19.6274	19.0538	17.1448	16.9604	16.1086
622.602		622.602	2.47084	2.52023	2.66271	2.15289	2.17725	2.15299		6.51833	9.82104	8.94911	7.1224	7.52837	6.38812		9.41147	12.3662	11.7401	9.91277	9.91102	9.07084		11.9429	14.5609	14.084	12.0984	11.9463	11.2579		13.8189	16.2397	15.7568	13.7	13.5882	12.9408		13.8189	19.6365	19.0731	17.1396	16.9685	16.1517
623.616		623.616	2.40275	2.43946	2.62507	2.16029	2.17368	2.11302		6.48784	9.79805	8.93927	7.12626	7.52157	6.31374		9.38538	12.3316	11.7321	9.86543	9.91617	9.04261		11.9071	14.4865	14.0671	12.0638	11.9393	11.223		13.8237	16.2154	15.7125	13.6886	13.5249	12.9039		13.8237	19.597	19.0058	17.1405	16.9759	16.1133
624.63		624.63	2.38521	2.46571	2.6293	2.13217	2.16465	2.08553		6.46496	9.80756	8.93672	7.10526	7.52537	6.3541		9.34961	12.3148	11.7303	9.87272	9.89553	9.03556		11.8699	14.5284	14.0215	12.035	11.9204	11.2363		13.8024	16.1943	15.7106	13.6718	13.5381	12.8932		13.8024	19.5845	18.9922	17.0991	16.9412	16.0782
625.644		625.644	2.37357	2.43664	2.63232	2.10555	2.11619	2.09441		6.47705	9.79603	8.8939	7.07785	7.4801	6.32079		9.36374	12.3426	11.7231	9.86643	9.86534	9.00327		11.8746	14.4874	14.0441	12.0355	11.9239	11.244		13.8078	16.1695	15.6919	13.6524	13.5028	12.8888		13.8078	19.589	18.9911	17.1296	16.9633	16.1088
626.657		626.657	2.38753	2.43601	2.63512	2.07771	2.10533	2.07226		6.46606	9.76692	8.89364	7.09819	7.48279	6.31641		9.35633	12.28	11.7247	9.86782	9.84921	9.02264		11.8475	14.4759	14.0215	12.0409	11.8884	11.2553		13.7737	16.2004	15.6836	13.6452	13.5017	12.8859		13.7737	19.555	19.0264	17.0488	16.9251	16.0741
627.671		627.671	2.3718	2.44118	2.62768	2.07879	2.12787	2.04839		6.43826	9.72991	8.85537	7.08389	7.46931	6.29343		9.34065	12.2913	11.6906	9.84558	9.83476	8.98541		11.8566	14.4719	14.029	12.0196	11.8883	11.1801		13.7634	16.1653	15.6903	13.6173	13.4963	12.8544		13.7634	19.5339	18.9347	17.0899	16.9094	16.0961
628.685		628.685	2.36193	2.39367	2.60296	2.05109	2.12901	2.08064		6.44575	9.74939	8.89697	7.07099	7.49528	6.26765		9.32688	12.2703	11.6747	9.83548	9.87073	8.998		11.8418	14.4323	14.0125	11.9791	11.864	11.1914		13.7711	16.1545	15.6698	13.6438	13.4847	12.8171		13.7711	19.5704	18.9699	17.0625	16.9019	16.0472
629.699		629.699	2.35418	2.38031	2.56926	2.066	2.11319	2.04084		6.41737	9.70598	8.87077	7.08688	7.46509	6.30177		9.32266	12.2953	11.648	9.81562	9.84772	8.92123		11.8173	14.4224	13.9743	11.9345	11.8693	11.2032		13.7318	16.1306	15.6625	13.6068	13.4711	12.8028		13.7318	19.5027	18.9345	17.0552	16.8632	16.0433
630.712		630.712	2.38225	2.38239	2.5845	2.07104	2.10115	2.02959		6.41846	9.70716	8.857	7.03429	7.42971	6.25436		9.303	12.2121	11.6341	9.80805	9.83694	8.93601		11.8001	14.425	13.9958	11.9732	11.8477	11.1634		13.7341	16.1276	15.6088	13.6188	13.4238	12.8166		13.7341	19.4844	18.9286	17.0751	16.8893	16.0334
631.726		631.726	2.3162	2.35948	2.51012	2.07249	2.08534	2.01685		6.39696	9.70782	8.84601	7.02774	7.4212	6.264		9.28602	12.2569	11.6437	9.80173	9.76818	8.94289		11.7638	14.4246	13.9516	11.9757	11.8525	11.186		13.7212	16.0995	15.6609	13.5818	13.4635	12.8223		13.7212	19.5043	18.9441	17.0405	16.8811	16.0176
632.74		632.74	2.31366	2.33755	2.55585	2.06149	2.06869	2.02187		6.37668	9.68121	8.8275	7.01224	7.41412	6.24437		9.28577	12.2167	11.578	9.768	9.77195	8.90858		11.7598	14.363	13.9265	11.9474	11.8235	11.1067		13.6813	16.0987	15.6182	13.5701	13.4109	12.7962		13.6813	19.4942	18.8929	17.0468	16.8341	15.9935
633.754		633.754	2.28235	2.31826	2.54299	2.02069	2.03586	1.99059		6.36127	9.63104	8.80495	7.02077	7.39303	6.25232		9.26487	12.185	11.5983	9.75524	9.76774	8.94971		11.7568	14.3549	13.9179	11.9412	11.8308	11.1364		13.6912	16.0755	15.5845	13.5675	13.4316	12.7778		13.6912	19.4772	18.8889	16.9962	16.8265	16.0003
634.767		634.767	2.29007	2.32011	2.51219	1.99919	2.04448	1.9785		6.39206	9.67756	8.77932	7.00679	7.39132	6.22682		9.25498	12.1792	11.5691	9.76018	9.76607	8.89407		11.7504	14.3829	13.9187	11.9301	11.7968	11.1295		13.6735	16.0619	15.5719	13.5571	13.4023	12.7951		13.6735	19.4538	18.8913	17.0021	16.8249	15.9783
635.781		635.781	2.24518	2.3294	2.49647	2.00304	2.03137	1.97414		6.36396	9.64143	8.80043	6.96077	7.36276	6.22172		9.23078	12.1725	11.5832	9.73827	9.77037	8.91735		11.7506	14.3794	13.9119	11.8916	11.7778	11.1071		13.6542	16.0617	15.5548	13.5353	13.4161	12.7819		13.6542	19.4326	18.8373	17.0074	16.8037	15.9534
636.795		636.795	2.23906	2.31459	2.4895	1.97491	2.02223	1.99355		6.30368	9.64949	8.77864	6.97987	7.38735	6.20415		9.21569	12.1712	11.5607	9.69942	9.72582	8.85932		11.7644	14.3332	13.8719	11.9206	11.7887	11.1191		13.6638	16.0487	15.5452	13.5292	13.3826	12.7303		13.6638	19.4309	18.8484	16.9802	16.7924	15.9425
637.809		637.809	2.25685	2.28398	2.46768	1.99633	2.00184	1.94182		6.31292	9.61862	8.78022	6.99075	7.37349	6.17762		9.20326	12.1485	11.5488	9.73233	9.73196	8.87823		11.7108	14.341	13.8876	11.8671	11.783	11.0862		13.6451	16.0327	15.5672	13.5161	13.3659	12.7367		13.6451	19.4309	18.8683	16.964	16.7803	15.928
638.822		638.822	2.22903	2.27637	2.45182	1.98674	2.00883	1.95318		6.34187	9.60423	8.72769	6.92282	7.34666	6.17425		9.17715	12.1568	11.5567	9.69669	9.7029	8.86045		11.7149	14.3158	13.828	11.8877	11.7287	11.0792		13.6355	16.037	15.5387	13.5122	13.3515	12.7196		13.6355	19.4057	18.8286	16.9527	16.7468	15.9463
639.836		639.836	2.21767	2.26726	2.44711	1.96204	1.99538	1.92897		6.31713	9.61418	8.71708	6.93729	7.32445	6.19677		9.15327	12.1272	11.5148	9.68837	9.71633	8.87535		11.6872	14.3349	13.8311	11.8941	11.7678	11.0643		13.6422	15.9827	15.506	13.4938	13.3278	12.6949		13.6422	19.3949	18.8072	16.9343	16.7611	15.9284
640.85		640.85	2.21043	2.29383	2.44709	1.9545	1.99265	1.91974		6.27796	9.57806	8.70379	6.92645	7.30022	6.16083		9.16452	12.1119	11.5182	9.68947	9.70465	8.83612		11.6879	14.2888	13.8248	11.8647	11.7153	11.1049		13.6063	15.9695	15.5013	13.4792	13.3317	12.7225		13.6063	19.3596	18.8191	16.9364	16.7736	15.914
641.864		641.864	2.1851	2.23821	2.44545	1.93459	1.97876	1.9178		6.25136	9.55363	8.67689	6.91455	7.30102	6.1342		9.17058	12.0958	11.4853	9.68105	9.6855	8.83553		11.6572	14.2561	13.8239	11.8455	11.7162	11.0652		13.5886	15.9618	15.4831	13.4754	13.2948	12.6877		13.5886	19.3486	18.8056	16.9181	16.7189	15.9179
642.877		642.877	2.16258	2.26281	2.38853	1.89378	1.95766	1.93174		6.20905	9.55223	8.6681	6.90862	7.27134	6.15545		9.16135	12.0835	11.4943	9.63388	9.66036	8.81963		11.6385	14.2519	13.8248	11.8227	11.6905	11.0436		13.5621	15.9569	15.4538	13.4811	13.2698	12.692		13.5621	19.3381	18.7683	16.9079	16.7335	15.8814
643.891		643.891	2.1949	2.21983	2.40249	1.93066	1.95093	1.87999		6.25307	9.54642	8.68444	6.91077	7.2879	6.11884		9.14794	12.0725	11.4909	9.66673	9.67661	8.79969		11.6474	14.2577	13.8138	11.8469	11.707	11.0211		13.5813	15.9589	15.4759	13.4591	13.2758	12.6801		13.5813	19.353	18.792	16.8976	16.7239	15.8879
644.905		644.905	2.15041	2.1961	2.38339	1.91475	1.93174	1.86796		6.22644	9.52358	8.67642	6.91083	7.27638	6.07849		9.12519	12.0317	11.4485	9.63889	9.66355	8.81598		11.6253	14.2326	13.7842	11.8365	11.7028	11.0217		13.5552	15.9354	15.4326	13.4246	13.2812	12.6847		13.5552	19.2962	18.7683	16.8851	16.7049	15.8319
645.919		645.919	2.13385	2.22415	2.35586	1.88341	1.92881	1.8722		6.21512	9.49772	8.61957	6.88947	7.26827	6.08773		9.11415	12.0806	11.4441	9.61558	9.62735	8.76987		11.6278	14.1998	13.7649	11.8151	11.6798	11.0112		13.5131	15.9209	15.4522	13.4285	13.2633	12.6451		13.5131	19.311	18.7483	16.8754	16.7044	15.8265
646.932		646.932	2.15911	2.1626	2.36196	1.87134	1.88678	1.87898		6.18867	9.49643	8.64995	6.87176	7.23245	6.06771		9.08961	12.0431	11.4453	9.593	9.63169	8.79239		11.6195	14.2324	13.7723	11.8058	11.6757	11.0209		13.5499	15.9575	15.4564	13.4072	13.2671	12.6579		13.5499	19.3133	18.7151	16.859	16.6773	15.837
647.946		647.946	2.12602	2.16716	2.32711	1.88732	1.92866	1.88251		6.16242	9.50058	8.6196	6.84058	7.23568	6.06137		9.08475	12.0254	11.4257	9.59344	9.61256	8.73432		11.5972	14.2362	13.7476	11.8067	11.645	11.0072		13.516	15.9007	15.3947	13.4163	13.2643	12.6456		13.516	19.2684	18.6877	16.8113	16.6813	15.8244
648.96		648.96	2.11761	2.17568	2.34397	1.8618	1.90058	1.84209		6.13766	9.46195	8.61704	6.82282	7.22846	6.06608		9.05777	12.0091	11.4254	9.58351	9.61121	8.77109		11.5919	14.1874	13.7175	11.7567	11.6702	10.9754		13.5178	15.9025	15.3826	13.3953	13.2079	12.6148		13.5178	19.2648	18.6794	16.8364	16.6432	15.8249
649.974		649.974	2.1038	2.18596	2.30122	1.85227	1.91095	1.83308		6.17877	9.46611	8.57814	6.8181	7.22202	6.06529		9.06833	11.9848	11.4005	9.55407	9.58462	8.7601		11.5731	14.1819	13.7476	11.7946	11.6416	10.9624		13.4704	15.8797	15.3729	13.3982	13.2287	12.6448		13.4704	19.2405	18.678	16.836	16.6599	15.8039
650.988		650.988	2.07732	2.1426	2.31424	1.84544	1.86398	1.82454		6.14442	9.43838	8.57102	6.81381	7.19265	6.01925		9.0567	11.9788	11.3862	9.55997	9.58473	8.72879		11.5261	14.1362	13.7265	11.7609	11.584	10.9486		13.4726	15.8469	15.3605	13.3963	13.2177	12.5951		13.4726	19.2356	18.6669	16.8259	16.6215	15.789
652.001		652.001	2.08844	2.15192	2.30043	1.83346	1.86147	1.80429		6.13915	9.45142	8.58433	6.80559	7.19921	6.02141		8.99816	11.966	11.3659	9.52374	9.56097	8.71047		11.5395	14.1349	13.6682	11.7232	11.601	10.9656		13.4701	15.8318	15.3445	13.3281	13.1976	12.6018		13.4701	19.2069	18.6741	16.7998	16.5776	15.7657
653.015		653.015	2.10011	2.15259	2.3035	1.8546	1.842	1.80846		6.15202	9.40112	8.54892	6.7631	7.19535	6.00231		9.02413	11.9675	11.3946	9.56355	9.57483	8.72115		11.5434	14.1332	13.6912	11.7366	11.5803	10.9679		13.4765	15.8485	15.3176	13.3766	13.1808	12.6129		13.4765	19.2143	18.6529	16.7969	16.5934	15.7907
654.029		654.029	2.06286	2.11355	2.27798	1.79779	1.88098	1.80904		6.11495	9.41688	8.53049	6.77685	7.14619	6.02859		8.97622	11.9377	11.3455	9.51967	9.54632	8.69067		11.5169	14.148	13.6883	11.7154	11.585	10.9313		13.4564	15.8328	15.3471	13.3172	13.2031	12.5666		13.4564	19.2125	18.6348	16.7694	16.5768	15.7581
655.043		655.043	2.05451	2.08641	2.25816	1.79949	1.84464	1.78166		6.07769	9.40222	8.5068	6.78619	7.17427	6.01996		8.99424	11.9296	11.3201	9.52775	9.53125	8.67398		11.5208	14.105	13.6637	11.7121	11.58	10.8919		13.451	15.8455	15.3025	13.3344	13.1667	12.5488		13.451	19.1791	18.6027	16.7553	16.5591	15.7353
656.056		656.056	2.03803	2.13309	2.26984	1.82091	1.82374	1.7654		6.11535	9.37962	8.54061	6.71603	7.13178	5.96536		9.00141	11.9365	11.3539	9.53996	9.54888	8.67501		11.5016	14.0784	13.6551	11.7018	11.5731	10.9106		13.4174	15.805	15.3109	13.3361	13.1643	12.5695		13.4174	19.1759	18.6354	16.7548	16.5958	15.738
657.07		657.07	2.04133	2.0672	2.23014	1.79368	1.78974	1.75753		6.1024	9.37453	8.51139	6.76209	7.12233	5.96754		8.96271	11.903	11.3002	9.51615	9.47858	8.65465		11.4851	14.11	13.6306	11.6794	11.5273	10.8982		13.4319	15.7929	15.2725	13.3047	13.1476	12.5103		13.4319	19.178	18.5876	16.7447	16.5355	15.7139
658.084		658.084	1.97906	2.05387	2.23516	1.786	1.84066	1.76834		6.03599	9.34392	8.47616	6.74299	7.13457	5.95092		8.9563	11.9034	11.2807	9.49647	9.50874	8.67231		11.485	14.0667	13.6433	11.6902	11.5724	10.8852		13.4053	15.7746	15.2767	13.3	13.1245	12.5256		13.4053	19.1639	18.5729	16.6887	16.5459	15.7082
659.098		659.098	1.98065	2.0758	2.23293	1.74978	1.79277	1.74838		6.0695	9.36569	8.49389	6.71556	7.08719	5.95245		8.97182	11.8862	11.2823	9.46685	9.49954	8.63741		11.4652	14.0677	13.6102	11.6721	11.5175	10.8687		13.3984	15.7828	15.2728	13.3076	13.1069	12.5243		13.3984	19.1304	18.5349	16.7341	16.5359	15.6697
660.111		660.111	2.01355	2.03387	2.19303	1.76288	1.78808	1.72952		6.04485	9.32364	8.4768	6.69592	7.08774	5.95434		8.96774	11.8949	11.2779	9.46157	9.45879	8.64215		11.4435	14.0749	13.5993	11.6547	11.5145	10.8839		13.387	15.7492	15.2627	13.2971	13.1112	12.4981		13.387	19.1179	18.5476	16.6934	16.5394	15.7234
661.125		661.125	2.01379	2.02872	2.18427	1.74026	1.7581	1.71984		6.04168	9.31816	8.44628	6.66212	7.07493	5.93967		8.91576	11.8513	11.2569	9.44943	9.47115	8.6051		11.4239	14.0362	13.5909	11.6519	11.4947	10.8529		13.373	15.7145	15.2412	13.2603	13.0835	12.4728		13.373	19.1125	18.5728	16.6841	16.5304	15.6722
662.139		662.139	1.97232	2.01074	2.18609	1.72598	1.76732	1.71923		6.03452	9.32756	8.43523	6.68554	7.07984	5.95284		8.9162	11.8387	11.2274	9.44484	9.43961	8.61371		11.4315	14.0291	13.5755	11.6428	11.5039	10.8604		13.3548	15.7112	15.2615	13.246	13.0922	12.5058		13.3548	19.1214	18.5099	16.6998	16.5315	15.6515
663.153		663.153	1.9554	2.01019	2.18445	1.70799	1.75753	1.70911		6.01288	9.31051	8.42479	6.68918	7.06101	5.92737		8.87924	11.8457	11.2286	9.44602	9.45444	8.59954		11.401	14.0379	13.5675	11.6398	11.4886	10.8288		13.3291	15.7114	15.2161	13.2477	13.0857	12.4675		13.3291	19.0846	18.5374	16.6633	16.477	15.6292
664.166		664.166	1.95021	1.9862	2.13532	1.72863	1.76878	1.67393		6.00128	9.27036	8.41184	6.66343	7.05104	5.91897		8.87562	11.8123	11.2238	9.43507	9.41649	8.61285		11.4108	13.9833	13.5217	11.6344	11.4919	10.8632		13.3415	15.6991	15.1735	13.2224	13.0559	12.4864		13.3415	19.0697	18.4934	16.661	16.4642	15.6412
665.18		665.18	1.97634	2.00981	2.12383	1.73633	1.74785	1.69577		5.98547	9.29429	8.41835	6.66517	7.04218	5.89253		8.89724	11.8006	11.2198	9.41672	9.4557	8.59637		11.3935	13.9709	13.5214	11.6324	11.4706	10.8385		13.3152	15.6612	15.2037	13.2118	13.0529	12.4629		13.3152	19.0556	18.5055	16.6648	16.4932	15.6456
666.194		666.194	1.93527	1.97683	2.16777	1.69188	1.75042	1.68637		5.97494	9.24808	8.37592	6.60169	7.02562	5.91154		8.87269	11.8063	11.2115	9.43299	9.40825	8.5738		11.3764	14.0296	13.5457	11.5577	11.4346	10.8436		13.2992	15.683	15.1879	13.2116	13.069	12.4466		13.2992	19.0716	18.4745	16.6385	16.4314	15.6161
667.208		667.208	1.91826	1.93848	2.11456	1.65415	1.72971	1.66428		5.95213	9.22506	8.38284	6.62859	7.03233	5.86367		8.85919	11.773	11.178	9.40365	9.39667	8.59772		11.375	13.9711	13.5146	11.5815	11.4503	10.783		13.2705	15.6645	15.181	13.1849	13.0673	12.4452		13.2705	19.02	18.4351	16.6306	16.4499	15.6097
668.221		668.221	1.91588	1.96117	2.11075	1.68833	1.69272	1.65498		5.97014	9.26715	8.36624	6.62949	7.00371	5.87534		8.86153	11.8086	11.1798	9.39796	9.37729	8.56737		11.3649	13.9719	13.4793	11.5663	11.4104	10.7735		13.2853	15.6654	15.166	13.2073	13.0204	12.4393		13.2853	19.0169	18.4617	16.6487	16.4315	15.599
669.235		669.235	1.90455	1.98353	2.11192	1.70157	1.68385	1.65394		5.9175	9.20504	8.34648	6.63047	6.99623	5.85018		8.82203	11.7404	11.1796	9.37247	9.38051	8.55856		11.3569	13.9412	13.4996	11.575	11.4283	10.7737		13.3029	15.6343	15.1278	13.1775	13.0017	12.4154		13.3029	19.0027	18.4254	16.599	16.4211	15.6067
670.249		670.249	1.90018	1.94373	2.08218	1.67802	1.69028	1.631		5.92123	9.21282	8.3144	6.60646	7.03056	5.83471		8.82502	11.7804	11.1625	9.35784	9.37446	8.54501		11.3456	13.9243	13.472	11.5533	11.408	10.7726		13.2354	15.6281	15.1039	13.1739	12.9994	12.397		13.2354	18.9819	18.4233	16.6049	16.3937	15.6034
671.263		671.263	1.89523	1.93414	2.11174	1.67072	1.67933	1.65348		5.93407	9.21025	8.35617	6.61113	6.99417	5.83693		8.82114	11.7375	11.1424	9.3709	9.37992	8.54822		11.32	13.928	13.4768	11.5328	11.4116	10.7716		13.2756	15.6139	15.1448	13.1455	13.0076	12.4175		13.2756	18.9829	18.4046	16.612	16.3975	15.5796
672.276		672.276	1.89485	1.90928	2.06913	1.67087	1.68116	1.60666		5.87318	9.17445	8.3339	6.56587	6.95198	5.8296		8.78383	11.7317	11.0928	9.36875	9.35861	8.51882		11.3112	13.9252	13.458	11.5146	11.3933	10.7367		13.2183	15.6153	15.1117	13.1909	12.9815	12.3884		13.2183	18.9927	18.3644	16.5877	16.3736	15.5641
673.29		673.29	1.88815	1.89393	2.052	1.64396	1.64712	1.6157		5.87629	9.18014	8.31034	6.57223	6.96832	5.85389		8.77745	11.7085	11.1085	9.34503	9.3406	8.48388		11.2712	13.9454	13.4507	11.529	11.3697	10.75		13.2365	15.5733	15.095	13.1445	12.9655	12.3626		13.2365	18.953	18.394	16.5749	16.4055	15.5566
674.304		674.304	1.84743	1.89523	2.08801	1.61731	1.65795	1.61382		5.88397	9.13583	8.28711	6.59941	6.95293	5.80184		8.78775	11.7112	11.08	9.31941	9.32912	8.50097		11.2934	13.9391	13.4195	11.5132	11.3648	10.741		13.2181	15.5988	15.0889	13.1269	12.9686	12.3737		13.2181	18.9727	18.3808	16.5473	16.4001	15.5483
675.318		675.318	1.85742	1.88593	2.03738	1.65538	1.66042	1.61754		5.87921	9.15601	8.2898	6.54822	6.9112	5.79139		8.77488	11.6517	11.0708	9.3369	9.315	8.49877		11.2897	13.8987	13.4315	11.4948	11.3662	10.6973		13.2039	15.5728	15.0853	13.1208	12.942	12.3352		13.2039	18.9614	18.3811	16.537	16.3507	15.5191
676.332		676.332	1.82348	1.85901	2.04504	1.65347	1.63109	1.6134		5.85992	9.11729	8.27629	6.52197	6.93834	5.7526		8.72825	11.6706	11.0779	9.30545	9.28268	8.47681		11.2535	13.8626	13.4212	11.4654	11.347	10.6813		13.1557	15.5504	15.0495	13.1325	12.9388	12.3527		13.1557	18.8838	18.3702	16.5015	16.3635	15.5076
677.345		677.345	1.83647	1.87708	2.03568	1.61053	1.63654	1.56087		5.83029	9.13486	8.25468	6.53883	6.89823	5.76552		8.76385	11.6438	11.0657	9.28093	9.28471	8.48849		11.2469	13.8685	13.3994	11.5052	11.3268	10.6725		13.1709	15.5483	15.03	13.0735	12.9597	12.3083		13.1709	18.9285	18.3518	16.4993	16.3046	15.5158
678.359		678.359	1.83174	1.87419	2.02684	1.60798	1.63608	1.56258		5.84827	9.13134	8.24102	6.5379	6.93548	5.74259		8.73093	11.6558	11.0487	9.29421	9.3064	8.45289		11.2631	13.8339	13.3675	11.4735	11.3393	10.6961		13.1614	15.5336	15.0393	13.1044	12.9118	12.3096		13.1614	18.9293	18.3188	16.5065	16.3157	15.4802
679.373		679.373	1.79564	1.87883	2.04055	1.57905	1.57905	1.57474		5.82248	9.09444	8.23932	6.50807	6.8867	5.74677		8.69293	11.6219	11.0449	9.26376	9.25549	8.461		11.2561	13.7892	13.3701	11.4591	11.2966	10.698		13.1384	15.5096	15.0167	13.0582	12.9159	12.2986		13.1384	18.8624	18.3037	16.4754	16.2708	15.4932
680.387		680.387	1.78071	1.84897	2.02326	1.57259	1.60718	1.561		5.79123	9.10338	8.22645	6.49954	6.8987	5.74661		8.72773	11.6472	11.0477	9.28247	9.26828	8.47301		11.2451	13.8043	13.3232	11.4521	11.3112	10.6549		13.1477	15.4937	15.0311	13.083	12.8983	12.3185		13.1477	18.9189	18.2904	16.5089	16.2853	15.5043
681.4		681.4	1.79581	1.83956	2.02291	1.61044	1.5897	1.54904		5.80868	9.09342	8.18476	6.4999	6.87691	5.73971		8.73691	11.6195	11.0146	9.25283	9.25674	8.4303		11.2088	13.834	13.34	11.4523	11.3097	10.6635		13.1598	15.5122	14.9913	13.044	12.8921	12.2838		13.1598	18.8514	18.2893	16.4591	16.3034	15.4815
682.414		682.414	1.78696	1.8226	1.96322	1.55995	1.55922	1.55514		5.78112	9.07211	8.20633	6.46551	6.86474	5.71802		8.6827	11.5835	11.0027	9.24875	9.24574	8.41123		11.187	13.8171	13.3314	11.4376	11.2544	10.6524		13.1108	15.475	14.9919	13.0469	12.8764	12.2761		13.1108	18.8707	18.2658	16.4416	16.2884	15.4743
683.428		683.428	1.74868	1.81949	1.97056	1.56855	1.59945	1.51567		5.77491	9.05376	8.17776	6.45703	6.86099	5.73084		8.68237	11.592	11.0222	9.25032	9.25043	8.41334		11.1907	13.7676	13.318	11.4244	11.2477	10.641		13.1273	15.4596	14.9743	13.0004	12.8778	12.2759		13.1273	18.846	18.2695	16.4457	16.2605	15.4554
684.442		684.442	1.75198	1.81347	1.97196	1.55248	1.58644	1.5358		5.76799	9.0497	8.16158	6.45932	6.88527	5.70354		8.66279	11.6197	11.008	9.22864	9.2145	8.41852		11.1768	13.7648	13.3075	11.4175	11.2847	10.6455		13.121	15.4511	14.9674	13.0431	12.8377	12.2816		13.121	18.8429	18.2285	16.4401	16.2664	15.443
685.455		685.455	1.74142	1.77725	1.95523	1.55186	1.55186	1.50982		5.77268	9.03201	8.18031	6.47029	6.83562	5.69901		8.62073	11.5672	10.9514	9.21434	9.20737	8.37923		11.1842	13.737	13.3145	11.3873	11.2639	10.6373		13.0947	15.4641	14.9152	12.9957	12.8654	12.2501		13.0947	18.8044	18.215	16.4253	16.2354	15.4116
686.469		686.469	1.73309	1.77693	1.91786	1.53524	1.56672	1.4946		5.76105	9.02848	8.1845	6.42528	6.82596	5.66544		8.67231	11.561	10.9805	9.1932	9.21767	8.37594		11.1755	13.7637	13.3072	11.3928	11.2277	10.6136		13.0625	15.4324	14.925	13.0086	12.8577	12.2398		13.0625	18.7969	18.2126	16.4161	16.2207	15.4154
687.483		687.483	1.72571	1.7934	1.93756	1.53444	1.54277	1.5111		5.70631	9.01802	8.18002	6.41845	6.8293	5.68403		8.64468	11.568	10.9645	9.18594	9.19457	8.38222		11.1577	13.7204	13.2702	11.3792	11.2383	10.5968		13.0559	15.4542	14.9466	13.0147	12.8091	12.225		13.0559	18.7892	18.1788	16.4122	16.2618	15.4173
688.497		688.497	1.74339	1.8102	1.91267	1.51347	1.53152	1.49087		5.72165	8.98365	8.12315	6.41442	6.80187	5.6453		8.60887	11.5216	10.9341	9.20218	9.17267	8.3664		11.1477	13.7267	13.2481	11.3847	11.1869	10.5761		13.0597	15.415	14.9063	12.9704	12.8045	12.2248		13.0597	18.7591	18.2199	16.3902	16.1993	15.4108
689.51		689.51	1.74098	1.76583	1.8977	1.49489	1.52765	1.48452		5.70584	9.01325	8.14089	6.43037	6.79774	5.62854		8.60475	11.5466	10.9493	9.21492	9.17216	8.38052		11.1496	13.7175	13.2443	11.3773	11.2099	10.5867		13.0585	15.4229	14.9282	12.9815	12.8118	12.2322		13.0585	18.7813	18.1803	16.3904	16.1964	15.3976
690.524		690.524	1.70561	1.76399	1.91288	1.50163	1.52289	1.48693		5.71652	9.00315	8.09507	6.40053	6.77487	5.65969		8.61131	11.5178	10.9315	9.15671	9.18297	8.34759		11.0959	13.7093	13.2066	11.3755	11.213	10.5572		13.0527	15.3774	14.8782	12.9697	12.8178	12.205		13.0527	18.7617	18.1826	16.3704	16.1951	15.38
691.538		691.538	1.71781	1.75486	1.88089	1.4933	1.52315	1.43944		5.6638	8.97881	8.09086	6.39104	6.77707	5.62321		8.59966	11.5014	10.8774	9.13486	9.15077	8.34927		11.0987	13.6767	13.234	11.3313	11.2072	10.5691		13.0388	15.3492	14.8897	12.9585	12.7875	12.2259		13.0388	18.7254	18.1455	16.3278	16.1847	15.3442
692.552		692.552	1.69577	1.75634	1.90066	1.47876	1.51864	1.44371		5.68889	8.96982	8.08256	6.37547	6.75229	5.6191		8.59665	11.4979	10.8904	9.14997	9.14017	8.32452		11.0889	13.6812	13.196	11.3498	11.171	10.5451		13.0081	15.3713	14.8676	12.9278	12.7538	12.2077		13.0081	18.7211	18.1264	16.3824	16.1784	15.343
693.565		693.565	1.68785	1.73859	1.86243	1.47097	1.51423	1.44579		5.67614	8.95093	8.07949	6.34632	6.77863	5.61136		8.55183	11.4749	10.8764	9.14317	9.11566	8.31836		11.1003	13.6762	13.2123	11.3264	11.1904	10.5724		13.0056	15.3564	14.8945	12.943	12.7354	12.1854		13.0056	18.7423	18.1205	16.3316	16.1315	15.3647
694.579		694.579	1.66752	1.70972	1.87031	1.47485	1.49791	1.45643		5.62572	8.92091	8.06312	6.36222	6.73295	5.61416		8.55363	11.4495	10.9069	9.14712	9.13163	8.30836		11.0801	13.69	13.2233	11.3033	11.176	10.5333		13.0234	15.3436	14.8497	12.8919	12.7524	12.1772		13.0234	18.7355	18.1177	16.344	16.1552	15.3369
695.593		695.593	1.67153	1.71615	1.87512	1.46814	1.46814	1.41576		5.6736	8.94055	8.05509	6.35349	6.72006	5.61003		8.56893	11.4685	10.859	9.14373	9.11763	8.29789		11.0906	13.6377	13.2003	11.3103	11.1451	10.5193		12.9922	15.3253	14.83	12.8951	12.7383	12.1737		12.9922	18.7001	18.1112	16.3504	16.1322	15.342
696.607		696.607	1.64498	1.69639	1.84166	1.48779	1.48253	1.42603		5.65304	8.9139	8.05791	6.32939	6.73085	5.59987		8.56293	11.4565	10.8283	9.1062	9.10325	8.28547		11.0785	13.6225	13.1818	11.296	11.1509	10.5153		12.9695	15.336	14.8165	12.9201	12.7182	12.1644		12.9695	18.6667	18.0605	16.3474	16.14	15.3145
697.62		697.62	1.64976	1.68292	1.8084	1.43821	1.46583	1.40409		5.59195	8.92886	7.99555	6.31904	6.69466	5.59398		8.52379	11.4105	10.8415	9.09669	9.09858	8.30007		11.0625	13.6398	13.1633	11.2827	11.1179	10.5028		12.9568	15.3026	14.8231	12.8809	12.7232	12.1702		12.9568	18.6832	18.0844	16.2667	16.1089	15.3127
698.634		698.634	1.62858	1.65772	1.7968	1.42603	1.46746	1.42753		5.61435	8.88995	8.01985	6.32231	6.70254	5.58755		8.49747	11.4093	10.8319	9.07752	9.09177	8.28555		11.056	13.5862	13.1475	11.2874	11.1494	10.5155		12.9689	15.2896	14.8061	12.8688	12.7155	12.1186		12.9689	18.6569	18.1014	16.2598	16.108	15.2927
699.648		699.648	1.62754	1.66366	1.82979	1.43814	1.45571	1.39522		5.62193	8.86264	8.01209	6.34797	6.71597	5.53289		8.50077	11.3961	10.8216	9.08318	9.07454	8.27841		11.0388	13.6245	13.1498	11.2705	11.0944	10.5227		12.9333	15.3259	14.7753	12.8546	12.7098	12.1199		12.9333	18.6328	18.0398	16.2656	16.0944	15.2817
700.662		700.662	1.62735	1.68273	1.7782	1.41899	1.4403	1.42606		5.59236	8.87663	8.01507	6.31951	6.68084	5.56572		8.51766	11.4207	10.7926	9.11126	9.10469	8.25874		11.0416	13.588	13.1501	11.2534	11.0606	10.4841		12.9187	15.286	14.7865	12.857	12.6837	12.0912		12.9187	18.6238	18.0681	16.2881	16.0647	15.2859
701.676		701.676	1.61064	1.65329	1.81973	1.42623	1.43645	1.38811		5.62346	8.87379	7.99595	6.2976	6.69361	5.52655		8.51123	11.398	10.793	9.05154	9.0643	8.23816		11.0221	13.5876	13.1047	11.2363	11.0971	10.4725		12.904	15.2596	14.7635	12.8776	12.6893	12.0946		12.904	18.5973	18.0312	16.25	16.0589	15.2754
702.689		702.689	1.63456	1.62003	1.81808	1.38723	1.4167	1.37647		5.58081	8.8366	7.96988	6.29992	6.6767	5.54713		8.47563	11.4115	10.7894	9.07247	9.0086	8.25541		11.0065	13.5561	13.1239	11.2102	11.083	10.4623		12.9224	15.2655	14.7451	12.8431	12.6829	12.1278		12.9224	18.6169	18.0239	16.244	16.0886	15.2383
703.703		703.703	1.57795	1.63611	1.7861	1.40206	1.42633	1.3792		5.57101	8.82082	7.97921	6.28525	6.67547	5.52447		8.43955	11.373	10.7753	9.05191	9.0164	8.22921		10.9763	13.5475	13.0744	11.2151	11.0522	10.4757		12.9065	15.2486	14.7174	12.8376	12.6546	12.0753		12.9065	18.5924	18.01	16.2285	16.0445	15.2429
704.717		704.717	1.58311	1.63305	1.76516	1.41528	1.43029	1.37508		5.57022	8.81975	7.93555	6.2827	6.65289	5.53483		8.4628	11.368	10.7678	9.05398	9.05231	8.23177		10.9686	13.5533	13.0849	11.2309	11.0546	10.4381		12.8951	15.2332	14.7276	12.8235	12.6713	12.0615		12.8951	18.571	18.0246	16.2455	16.0377	15.2271
705.731		705.731	1.58699	1.63057	1.76888	1.37138	1.38357	1.3666		5.54689	8.80624	7.96007	6.26996	6.65792	5.55684		8.46449	11.367	10.7628	9.0339	9.02195	8.22865		10.9789	13.5074	13.0791	11.233	11.0894	10.4172		12.8612	15.1988	14.7235	12.8178	12.6664	12.0671		12.8612	18.5845	17.9967	16.2091	16.0297	15.2153
706.744		706.744	1.5602	1.60764	1.75163	1.39455	1.38859	1.34453		5.53106	8.82327	7.94168	6.24036	6.61693	5.50553		8.44219	11.3252	10.7611	9.02478	9.01006	8.21947		10.9493	13.5314	13.059	11.2093	11.035	10.4353		12.8493	15.2024	14.6742	12.7831	12.6403	12.0426		12.8493	18.5635	17.9745	16.2073	15.9806	15.2004
707.758		707.758	1.56959	1.61759	1.76902	1.36433	1.41929	1.35971		5.53767	8.79859	7.93751	6.23236	6.62626	5.47966		8.43365	11.3223	10.7305	9.00563	8.98118	8.16952		10.9403	13.5134	13.0187	11.1944	11.0216	10.4244		12.8531	15.2256	14.6827	12.8179	12.6271	12.068		12.8531	18.5513	17.9758	16.1997	16.0008	15.2012
708.772		708.772	1.55733	1.62156	1.70546	1.40097	1.38715	1.36041		5.52624	8.78112	7.91477	6.25235	6.6281	5.50878		8.41156	11.3292	10.7266	9.02506	8.96862	8.16626		10.964	13.4903	13.0482	11.205	11.0135	10.3971		12.8562	15.2039	14.6758	12.8157	12.6335	12.0203		12.8562	18.5422	17.9527	16.2036	16.0025	15.2149
709.786		709.786	1.55395	1.56601	1.73087	1.34945	1.39221	1.33742		5.52523	8.76013	7.90248	6.22892	6.6098	5.50035		8.38556	11.3226	10.694	8.98732	8.97828	8.16525		10.9042	13.4765	13.0116	11.1677	11.0118	10.4035		12.8199	15.2049	14.7058	12.77	12.5955	12.0207		12.8199	18.5375	17.9246	16.1696	15.979	15.1989
710.799		710.799	1.53614	1.55775	1.71308	1.35763	1.36609	1.3411		5.50077	8.7913	7.88983	6.23139	6.58932	5.46939		8.40898	11.3141	10.7146	8.99273	8.96276	8.16695		10.9024	13.472	13.0049	11.1815	10.998	10.3905		12.8314	15.2015	14.6425	12.7623	12.5583	12.0179		12.8314	18.5016	17.9158	16.1672	15.9752	15.1809
711.813		711.813	1.55705	1.53369	1.70653	1.34908	1.37928	1.32663		5.51349	8.75852	7.88458	6.1803	6.60869	5.43877		8.3758	11.2949	10.6752	8.98424	8.96092	8.13643		10.8949	13.4687	13.0258	11.131	10.9849	10.3786		12.8218	15.1619	14.6437	12.7761	12.5829	11.9999		12.8218	18.5139	17.928	16.1461	15.9655	15.1513
712.827		712.827	1.50627	1.5597	1.70738	1.3163	1.37914	1.29758		5.48356	8.7371	7.87166	6.19376	6.59458	5.45585		8.37014	11.2963	10.6865	8.96612	8.88739	8.16217		10.8976	13.4706	12.9975	11.1501	10.9899	10.3762		12.7964	15.1534	14.607	12.7272	12.5558	12.0175		12.7964	18.5137	17.8894	16.1442	15.9679	15.1578
713.841		713.841	1.5254	1.55747	1.67888	1.30052	1.36928	1.28528		5.47151	8.74097	7.84165	6.17369	6.56206	5.44531		8.35344	11.2463	10.6539	8.9541	8.93107	8.11994		10.8636	13.4028	12.9979	11.1379	10.9856	10.3635		12.7928	15.1502	14.6209	12.7271	12.5497	12.0043		12.7928	18.5001	17.9028	16.1298	15.9502	15.1357
714.854		714.854	1.4833	1.54184	1.69855	1.32576	1.33929	1.30099		5.46126	8.71743	7.85714	6.17546	6.54897	5.43027		8.34249	11.2507	10.6424	8.95725	8.93321	8.13652		10.8807	13.4394	12.9786	11.1226	10.9752	10.3826		12.7903	15.1405	14.6356	12.7114	12.5483	11.9491		12.7903	18.4548	17.881	16.1303	15.9157	15.1365
715.868		715.868	1.51875	1.50601	1.68946	1.29636	1.34351	1.26404		5.43568	8.69213	7.85462	6.1426	6.55482	5.41548		8.36778	11.2649	10.656	8.93146	8.91982	8.13207		10.8407	13.4148	12.9779	11.0889	10.9877	10.3621		12.7608	15.096	14.6091	12.6797	12.5603	11.9718		12.7608	18.405	17.8956	16.1302	15.9101	15.1109
716.882		716.882	1.50577	1.53335	1.69055	1.31507	1.33172	1.29652		5.44438	8.69005	7.8048	6.15807	6.54722	5.44595		8.37237	11.2711	10.6548	8.947	8.90988	8.11516		10.8697	13.4133	12.9579	11.084	10.962	10.3326		12.739	15.0925	14.5994	12.7224	12.5369	11.9767		12.739	18.4203	17.8718	16.0636	15.8829	15.1004
717.896		717.896	1.45368	1.5069	1.6597	1.30008	1.3321	1.28029		5.42229	8.71312	7.84063	6.16504	6.54293	5.43247		8.3293	11.2235	10.6263	8.94782	8.91119	8.09829		10.8601	13.441	12.9266	11.0844	10.9614	10.3099		12.7478	15.1082	14.5835	12.6928	12.5315	11.9665		12.7478	18.4384	17.8229	16.0647	15.9018	15.1052
718.909		718.909	1.50398	1.52352	1.66472	1.31044	1.32656	1.2551		5.43056	8.68125	7.79489	6.16687	6.4977	5.41689		8.31701	11.2074	10.593	8.91688	8.90714	8.07994		10.8436	13.4129	12.9144	11.0909	10.9207	10.2767		12.7433	15.0812	14.5866	12.7142	12.5278	11.9276		12.7433	18.4277	17.816	16.0742	15.8811	15.0823
719.923		719.923	1.43665	1.49399	1.67671	1.28297	1.30692	1.24464		5.38104	8.66359	7.80916	6.15134	6.4896	5.42521		8.32157	11.1988	10.6117	8.90248	8.86608	8.10306		10.8341	13.3688	12.9295	11.0612	10.9084	10.2984		12.7462	15.0674	14.5947	12.6795	12.4999	11.9352		12.7462	18.3872	17.8263	16.0628	15.8738	15.0635
720.937		720.937	1.47827	1.50069	1.67546	1.26291	1.27132	1.29716		5.39361	8.67637	7.78	6.0898	6.48958	5.38076		8.30376	11.1968	10.6401	8.91807	8.90181	8.08667		10.8085	13.3865	12.912	11.048	10.9359	10.2953		12.7436	15.0724	14.5515	12.6966	12.4947	11.9176		12.7436	18.3791	17.8549	16.0418	15.8731	15.0693
721.951		721.951	1.42705	1.47996	1.65135	1.25986	1.28439	1.25609		5.40572	8.65015	7.75274	6.12851	6.51303	5.40252		8.30151	11.2004	10.5683	8.88716	8.8728	8.06856		10.7966	13.3593	12.9014	11.065	10.9062	10.3154		12.7156	15.0542	14.4992	12.662	12.4585	11.9046		12.7156	18.4009	17.7902	16.022	15.8335	15.0559
722.964		722.964	1.4544	1.46378	1.61805	1.26403	1.2604	1.2338		5.37229	8.62289	7.75527	6.09968	6.49055	5.36196		8.27645	11.1923	10.5837	8.85824	8.84063	8.08278		10.7712	13.3893	12.9007	11.0519	10.9084	10.299		12.7181	15.0328	14.5539	12.664	12.4729	11.8923		12.7181	18.3366	17.7979	16.0419	15.8614	15.0482
723.978		723.978	1.42653	1.46961	1.61968	1.23692	1.28798	1.24465		5.39156	8.63767	7.74614	6.10165	6.48502	5.37318		8.27475	11.1552	10.5502	8.87515	8.82938	8.06441		10.7812	13.3686	12.8577	11.0634	10.863	10.274		12.6704	15.0462	14.5158	12.6462	12.4721	11.9049		12.6704	18.362	17.752	16.032	15.8165	15.0422
724.992		724.992	1.43107	1.47372	1.587	1.23115	1.26495	1.25015		5.35396	8.65772	7.74645	6.11069	6.47009	5.34519		8.24621	11.1482	10.5478	8.86319	8.82654	8.00217		10.7567	13.351	12.8813	11.0323	10.8744	10.2528		12.7032	15.0419	14.5142	12.6382	12.456	11.8659		12.7032	18.3508	17.7662	16.0268	15.84	15.0368
726.006		726.006	1.41161	1.44348	1.6123	1.2541	1.27203	1.23865		5.34879	8.61022	7.72269	6.10583	6.45891	5.3511		8.26081	11.1503	10.5355	8.84577	8.84128	8.00826		10.8016	13.3001	12.8589	11.0102	10.886	10.2283		12.67	15.0393	14.4944	12.6363	12.4356	11.8809		12.67	18.3416	17.7375	15.9892	15.834	15.0224
727.02		727.02	1.40552	1.46417	1.60286	1.23293	1.25467	1.17997		5.33981	8.60968	7.72055	6.05449	6.49889	5.34853		8.25384	11.1555	10.5261	8.85474	8.8377	8.05241		10.7351	13.3147	12.821	10.9908	10.8602	10.239		12.6903	15.0192	14.4827	12.607	12.4267	11.8689		12.6903	18.3276	17.7193	16.0148	15.8091	15.051
728.033		728.033	1.3945	1.43636	1.58718	1.24275	1.28029	1.21604		5.31825	8.58734	7.69593	6.0695	6.44697	5.29553		8.24672	11.1467	10.5306	8.84671	8.80859	8.01223		10.7434	13.2901	12.8316	11.0158	10.8245	10.2194		12.6438	14.9732	14.4809	12.6121	12.4398	11.8614		12.6438	18.3416	17.7128	16.0153	15.7792	15.0002
729.047		729.047	1.40034	1.43633	1.59677	1.24054	1.24258	1.22566		5.31765	8.62356	7.68601	6.03634	6.41103	5.34904		8.21821	11.1264	10.4871	8.81247	8.79515	7.99587		10.7537	13.2477	12.8297	10.9813	10.8455	10.2001		12.6389	14.9688	14.4893	12.6037	12.3881	11.8732		12.6389	18.297	17.7046	15.9834	15.8084	14.9843
730.061		730.061	1.37998	1.4526	1.55478	1.22731	1.22979	1.19734		5.31499	8.59242	7.71414	6.0602	6.45087	5.30398		8.23004	11.1	10.4859	8.81282	8.78913	7.99134		10.715	13.2791	12.8075	10.9866	10.8284	10.2172		12.6135	14.9867	14.4658	12.5828	12.413	11.827		12.6135	18.2916	17.7019	15.9904	15.7868	14.9958
731.075		731.075	1.37516	1.41242	1.5705	1.23034	1.20519	1.22174		5.29139	8.59454	7.66524	6.03766	6.42203	5.29815		8.19831	11.0605	10.4916	8.78672	8.77576	7.98867		10.739	13.243	12.7907	10.978	10.8358	10.191		12.6217	14.9413	14.4363	12.5888	12.3933	11.8415		12.6217	18.2647	17.6971	15.9359	15.7381	14.9769
732.088		732.088	1.3505	1.42473	1.58112	1.20034	1.24149	1.17928		5.30659	8.58063	7.66926	6.05519	6.4401	5.29475		8.21393	11.0834	10.4856	8.81785	8.79041	7.97673		10.7023	13.2515	12.7947	10.9593	10.7869	10.18		12.5911	14.9479	14.4575	12.5814	12.3776	11.8249		12.5911	18.2717	17.694	15.928	15.7277	14.9505
733.102		733.102	1.36433	1.4193	1.55254	1.22276	1.22026	1.18101		5.28364	8.52099	7.6472	6.04442	6.40627	5.30184		8.21723	11.0991	10.4744	8.79242	8.77673	7.97931		10.6949	13.2635	12.7767	10.9517	10.7904	10.1943		12.6295	14.933	14.41	12.5593	12.374	11.8293		12.6295	18.244	17.6566	15.9519	15.7378	14.9423
734.116		734.116	1.38014	1.43303	1.5438	1.1954	1.21498	1.1614		5.2996	8.51564	7.66158	6.02216	6.38839	5.28219		8.19592	11.0705	10.4406	8.75728	8.77182	7.96815		10.6963	13.2539	12.756	10.9605	10.7807	10.1832		12.5852	14.9165	14.4122	12.5423	12.3702	11.8111		12.5852	18.2433	17.6772	15.9406	15.7248	14.9624
735.13		735.13	1.38667	1.4048	1.54987	1.19335	1.21768	1.1756		5.28206	8.51495	7.66604	6.02552	6.39163	5.27245		8.15853	11.0652	10.4765	8.75023	8.73736	7.98726		10.6727	13.1939	12.7404	10.9455	10.7801	10.1663		12.5949	14.9284	14.3846	12.5469	12.3509	11.817		12.5949	18.224	17.6393	15.9396	15.7463	14.9744
736.143		736.143	1.35564	1.38322	1.5315	1.18127	1.18368	1.18186		5.25359	8.53557	7.66639	6.01009	6.40906	5.27518		8.16979	11.0348	10.454	8.7552	8.74344	7.95265		10.6895	13.2082	12.7599	10.9277	10.7785	10.1806		12.5969	14.9	14.3885	12.525	12.356	11.7989		12.5969	18.2454	17.6626	15.9104	15.7223	14.9219
737.157		737.157	1.32637	1.38194	1.53307	1.165	1.20104	1.14051		5.25359	8.49336	7.64131	6.00577	6.36029	5.25916		8.1491	11.0256	10.4291	8.75101	8.71756	7.93785		10.6408	13.1825	12.7334	10.9104	10.7569	10.147		12.5811	14.8909	14.3643	12.5337	12.3066	11.7431		12.5811	18.1962	17.6172	15.9052	15.7103	14.9034
738.171		738.171	1.31412	1.3882	1.50795	1.17049	1.19163	1.16156		5.25457	8.54349	7.58001	5.95493	6.36134	5.26555		8.16438	11.0335	10.4123	8.75638	8.7395	7.9611		10.6412	13.1811	12.751	10.9253	10.7624	10.1501		12.5249	14.8941	14.3561	12.5332	12.314	11.789		12.5249	18.2165	17.5975	15.8965	15.6636	14.9342
739.185		739.185	1.34114	1.37596	1.51379	1.17	1.18979	1.1508		5.25057	8.49465	7.61138	5.97085	6.4035	5.24526		8.15497	11.0021	10.4052	8.73541	8.72775	7.9315		10.6601	13.1927	12.7483	10.9175	10.7606	10.1553		12.5488	14.8893	14.3533	12.5265	12.3143	11.7462		12.5488	18.1935	17.6204	15.9077	15.6965	14.9086
740.198		740.198	1.31608	1.36559	1.49638	1.15786	1.14056	1.14014		5.2087	8.46772	7.60169	5.99775	6.35524	5.2451		8.11901	10.9892	10.4152	8.76353	8.70742	7.92668		10.6308	13.1669	12.7097	10.8952	10.7127	10.1186		12.548	14.8631	14.3755	12.5011	12.3239	11.7454		12.548	18.1537	17.6142	15.8499	15.6674	14.8912
741.212		741.212	1.32208	1.36572	1.50482	1.15812	1.17366	1.14796		5.23779	8.43013	7.57735	5.94656	6.33748	5.23221		8.11765	10.9896	10.4098	8.71239	8.71133	7.90465		10.6333	13.1564	12.7136	10.9098	10.7271	10.1159		12.55	14.8446	14.3513	12.4707	12.2936	11.7336		12.55	18.1795	17.5924	15.8542	15.6666	14.867
742.226		742.226	1.32244	1.36748	1.47989	1.14803	1.16586	1.14297		5.20497	8.48009	7.58037	5.9645	6.32004	5.23471		8.11073	10.9927	10.3801	8.72843	8.70892	7.90567		10.6304	13.1644	12.7143	10.8882	10.7087	10.0847		12.539	14.85	14.3407	12.462	12.3191	11.7421		12.539	18.1913	17.5763	15.8465	15.673	14.8869
743.24		743.24	1.2905	1.33839	1.50368	1.16205	1.16574	1.13207		5.18628	8.45314	7.56779	5.94494	6.31079	5.19939		8.11386	10.9919	10.3697	8.70158	8.69377	7.90795		10.6126	13.1508	12.7014	10.8478	10.7064	10.1065		12.5036	14.8218	14.2989	12.4532	12.3209	11.7225		12.5036	18.1309	17.5547	15.8341	15.647	14.8451
744.253		744.253	1.28869	1.33473	1.46703	1.11276	1.15063	1.11082		5.20242	8.44501	7.54093	5.8999	6.29653	5.1876		8.07658	10.9589	10.3441	8.6901	8.67118	7.86886		10.5951	13.1115	12.6743	10.8613	10.7055	10.0868		12.4744	14.8072	14.2777	12.4389	12.2694	11.7218		12.4744	18.1497	17.5245	15.8464	15.6355	14.8508
745.267		745.267	1.27874	1.32989	1.47195	1.11891	1.14668	1.10568		5.18672	8.44667	7.54531	5.93587	6.33513	5.20177		8.11824	10.9706	10.3629	8.71847	8.68251	7.88922		10.549	13.1536	12.6713	10.8627	10.694	10.114		12.4787	14.8096	14.3048	12.4341	12.2873	11.712		12.4787	18.1257	17.5416	15.8206	15.6242	14.874
746.281		746.281	1.31262	1.32223	1.45317	1.10616	1.14056	1.10329		5.20523	8.37445	7.53628	5.93457	6.30647	5.18591		8.06965	10.9504	10.3337	8.64945	8.64312	7.85994		10.5908	13.1263	12.6521	10.8653	10.6826	10.0773		12.4901	14.7823	14.2836	12.423	12.2511	11.7104		12.4901	18.1188	17.4863	15.8224	15.6053	14.8003
747.295		747.295	1.26801	1.32406	1.47376	1.11447	1.13892	1.09965		5.18283	8.40103	7.55422	5.92056	6.26502	5.21651		8.07589	10.9801	10.318	8.65141	8.65335	7.87508		10.5725	13.1175	12.641	10.8377	10.6859	10.0867		12.4803	14.7719	14.3006	12.4271	12.2362	11.6726		12.4803	18.0923	17.5234	15.8059	15.6066	14.8237
748.308		748.308	1.28631	1.31027	1.42949	1.13027	1.1088	1.08769		5.16987	8.43596	7.53177	5.89123	6.3092	5.19538		8.04727	10.9049	10.3492	8.66412	8.62751	7.86308		10.5889	13.1121	12.6118	10.815	10.6935	10.0609		12.4666	14.7783	14.2774	12.4164	12.2321	11.6865		12.4666	18.0962	17.4883	15.7969	15.5865	14.814
749.322		749.322	1.26199	1.28939	1.41296	1.07995	1.12908	1.10069		5.136	8.41002	7.52523	5.89745	6.25276	5.18281		8.03929	10.9182	10.3301	8.65943	8.6201	7.8375		10.5474	13.0805	12.61	10.8421	10.6663	10.0305		12.4422	14.7652	14.2576	12.4199	12.232	11.6696		12.4422	18.0857	17.4839	15.7865	15.5794	14.8042
750.336		750.336	1.25076	1.27368	1.41407	1.08795	1.1218	1.05656		5.13117	8.38866	7.52951	5.90921	6.26787	5.16999		8.01613	10.9065	10.2941	8.62	8.64265	7.8432		10.5569	13.0805	12.6194	10.83	10.6331	10.064		12.4551	14.7742	14.2406	12.4064	12.2303	11.6613		12.4551	18.0829	17.4768	15.7449	15.581	14.8225
751.35		751.35	1.24242	1.30296	1.42653	1.05516	1.14078	1.07731		5.12168	8.37224	7.4793	5.9043	6.2646	5.18313		8.04177	10.914	10.3183	8.65342	8.61285	7.85353		10.5462	13.0849	12.6038	10.7909	10.6395	10.0368		12.4303	14.7653	14.2554	12.4153	12.2326	11.6565		12.4303	18.0589	17.5179	15.7421	15.5366	14.7804
752.364		752.364	1.24647	1.27051	1.40368	1.07677	1.10253	1.08463		5.10037	8.34373	7.47178	5.90506	6.23018	5.14726		8.02661	10.9189	10.2785	8.63091	8.60621	7.82392		10.5271	13.0454	12.5599	10.7978	10.6151	10.0385		12.4023	14.7312	14.2325	12.3835	12.2132	11.6373		12.4023	18.0449	17.4622	15.7638	15.5952	14.7886
753.377		753.377	1.23922	1.27159	1.38607	1.08708	1.11185	1.039		5.11708	8.36941	7.49438	5.88049	6.20658	5.11374		7.99828	10.8794	10.2634	8.64644	8.5942	7.83424		10.4917	13.0748	12.5779	10.7926	10.6228	9.99806		12.4397	14.733	14.2438	12.3811	12.1779	11.6562		12.4397	18.042	17.4436	15.7869	15.5654	14.7681
754.391		754.391	1.22859	1.27754	1.39417	1.06233	1.09743	1.06529		5.14111	8.33172	7.46918	5.8626	6.21974	5.12748		7.99709	10.8897	10.2725	8.64388	8.58147	7.80349		10.5279	13.0261	12.5853	10.772	10.6007	10.0374		12.3993	14.7158	14.232	12.3779	12.1886	11.6568		12.3993	18.0183	17.438	15.7416	15.5551	14.7439
755.405		755.405	1.21451	1.25159	1.40687	1.05638	1.10137	1.01607		5.08205	8.35873	7.46022	5.83694	6.19891	5.13027		7.98185	10.8664	10.255	8.61715	8.57595	7.80183		10.4846	13.0034	12.5692	10.7766	10.6011	9.99166		12.3868	14.6942	14.2014	12.349	12.1492	11.6193		12.3868	18.0116	17.4044	15.6831	15.5124	14.7106
756.419		756.419	1.21384	1.25214	1.40984	1.05484	1.06048	1.05171		5.10991	8.35554	7.46468	5.8721	6.20959	5.09611		7.97562	10.8459	10.2584	8.60171	8.59628	7.83187		10.4957	13.038	12.5652	10.7556	10.5891	10.0124		12.4061	14.7086	14.1445	12.3585	12.1594	11.609		12.4061	18.0162	17.4179	15.6989	15.5267	14.7423
757.432		757.432	1.21772	1.25452	1.35367	1.06084	1.07986	1.06726		5.09578	8.33031	7.44778	5.85877	6.20885	5.0951		7.97058	10.8562	10.2344	8.59266	8.57066	7.81406		10.4755	12.984	12.531	10.7425	10.5889	9.96835		12.3925	14.6965	14.151	12.342	12.1589	11.6251		12.3925	18.0042	17.3684	15.7052	15.539	14.7131
758.446		758.446	1.18595	1.2346	1.37374	1.03986	1.0819	1.0455		5.07541	8.28821	7.43118	5.8131	6.18318	5.09075		7.93872	10.8313	10.2509	8.58855	8.56661	7.80243		10.4641	13.0175	12.5301	10.7321	10.5901	10.001		12.3728	14.6763	14.1961	12.323	12.1478	11.6069		12.3728	18	17.3741	15.7042	15.4723	14.6994
759.46		759.46	1.16447	1.24192	1.37979	1.07963	1.05388	1.03077		5.07614	8.27526	7.42332	5.81639	6.19492	5.08777		7.92597	10.8346	10.2341	8.57342	8.53998	7.79328		10.4258	12.9693	12.5173	10.7234	10.5695	9.96956		12.3805	14.6773	14.1335	12.3315	12.1294	11.6043		12.3805	17.9844	17.3611	15.6775	15.4754	14.6741
760.474		760.474	1.19734	1.2392	1.37048	1.05529	1.08111	1.04713		5.05557	8.30848	7.41777	5.84222	6.20253	5.12653		7.95421	10.8451	10.2192	8.56464	8.51166	7.81191		10.4648	13.0114	12.519	10.7256	10.5759	9.97775		12.3469	14.6703	14.1544	12.3244	12.1611	11.575		12.3469	17.9403	17.3257	15.6727	15.4713	14.7018
761.487		761.487	1.20658	1.22101	1.34015	1.01244	1.02335	1.02651		5.02651	8.27414	7.4267	5.7907	6.17818	5.07003		7.96414	10.8126	10.1995	8.5655	8.53302	7.76486		10.4385	12.9878	12.4816	10.693	10.5473	9.96885		12.3332	14.6163	14.1074	12.2811	12.1184	11.5973		12.3332	17.9466	17.3228	15.6547	15.446	14.6863
762.501		762.501	1.1673	1.23658	1.32765	1.04267	1.03853	1.03105		5.05443	8.28455	7.37319	5.81472	6.15684	5.0611		7.91932	10.8103	10.197	8.52962	8.50795	7.7738		10.4315	12.9583	12.4964	10.7148	10.5263	9.95216		12.3278	14.6463	14.1301	12.2908	12.1173	11.5925		12.3278	17.9288	17.323	15.6386	15.4585	14.6963
763.515		763.515	1.18246	1.23707	1.34135	1.02935	1.03212	1.02971		5.04919	8.25637	7.3861	5.77217	6.17275	5.07546		7.92682	10.7832	10.22	8.55125	8.51741	7.77603		10.4175	12.9444	12.4922	10.7519	10.5386	9.95737		12.3351	14.6085	14.0886	12.2987	12.1161	11.5554		12.3351	17.9569	17.3547	15.629	15.4525	14.6833
764.529		764.529	1.17749	1.18667	1.33818	1.0266	1.03077	1.02246		5.0097	8.23425	7.39869	5.78482	6.12443	5.0653		7.90305	10.7536	10.1965	8.52987	8.50362	7.74613		10.4122	12.957	12.4572	10.6787	10.5344	9.94399		12.3035	14.6276	14.111	12.2902	12.1133	11.5596		12.3035	17.9123	17.3068	15.6401	15.4279	14.6669
765.542		765.542	1.18659	1.19171	1.32241	1.00222	0.98227	1.00446		5.00719	8.25022	7.40264	5.78383	6.15098	5.0502		7.88465	10.7901	10.1783	8.5235	8.5121	7.75024		10.4166	12.9175	12.4455	10.6787	10.5295	9.92287		12.3166	14.6089	14.1158	12.266	12.0822	11.5526		12.3166	17.9193	17.2966	15.6058	15.4274	14.6442
766.556		766.556	1.16913	1.18587	1.3083	0.99329	1.03876	0.98461		5.01925	8.23447	7.38711	5.76304	6.16125	5.06907		7.91104	10.7427	10.1686	8.55133	8.50541	7.72036		10.4442	12.9359	12.4564	10.673	10.5102	9.91271		12.3216	14.6222	14.0823	12.2962	12.0778	11.5126		12.3216	17.8812	17.2847	15.6334	15.3967	14.6384
767.57		767.57	1.15017	1.18843	1.31466	1.02494	1.02434	1.00687		4.98401	8.22188	7.34966	5.75258	6.12002	5.03196		7.87955	10.7575	10.1149	8.50013	8.47249	7.70118		10.387	12.8842	12.4218	10.6467	10.5008	9.93441		12.274	14.5641	14.0587	12.2276	12.0875	11.5286		12.274	17.8933	17.2849	15.6077	15.4218	14.6688
768.584		768.584	1.13338	1.18674	1.31428	1.00107	1.01597	0.977391		5.01575	8.21306	7.34282	5.75772	6.1124	5.01725		7.89211	10.7213	10.1603	8.4776	8.51631	7.69877		10.3774	12.9007	12.4114	10.6504	10.4598	9.90925		12.2961	14.5519	14.0442	12.2185	12.0402	11.5151		12.2961	17.8588	17.2723	15.6241	15.3968	14.6217
769.597		769.597	1.14443	1.17051	1.31735	0.991836	1.02592	1.00161		4.99296	8.21127	7.32973	5.73213	6.12057	5.02194		7.88005	10.7397	10.1304	8.52962	8.49	7.72052		10.3813	12.9113	12.445	10.6658	10.5061	9.91958		12.2878	14.5547	14.0478	12.2358	12.0562	11.508		12.2878	17.8714	17.2777	15.5882	15.3787	14.6321
770.611		770.611	1.13778	1.1595	1.25877	0.979974	0.996142	0.977025		4.98707	8.21282	7.34278	5.70724	6.10879	5.02738		7.85722	10.7096	10.1174	8.50254	8.45194	7.67019		10.3697	12.8916	12.4128	10.6405	10.4559	9.89954		12.2459	14.5486	14.0287	12.2285	12.0373	11.5263		12.2459	17.8316	17.2469	15.5837	15.3709	14.6093
771.625		771.625	1.14468	1.16319	1.28927	0.966844	1.00113	0.962271		4.96179	8.19928	7.32574	5.72912	6.09069	5.02271		7.85829	10.7048	10.0991	8.50852	8.44448	7.72283		10.3495	12.8741	12.3712	10.6534	10.4759	9.87836		12.2556	14.5413	14.0258	12.2106	12.0432	11.4662		12.2556	17.8312	17.2084	15.5574	15.3512	14.6057
772.639		772.639	1.11059	1.18363	1.2986	0.958696	0.985578	0.969073		4.96105	8.18409	7.30897	5.73473	6.09487	5.0206		7.87751	10.711	10.1033	8.48596	8.43398	7.68439		10.3397	12.8784	12.3916	10.6392	10.4487	9.8893		12.2677	14.5255	14.0432	12.2269	12.0236	11.4849		12.2677	17.8249	17.2354	15.577	15.3392	14.5992
773.652		773.652	1.12803	1.16877	1.28798	0.962952	1.00074	0.96482		4.94844	8.17709	7.30887	5.72855	6.06673	4.98556		7.83257	10.696	10.0924	8.46624	8.41422	7.67171		10.3545	12.8526	12.3852	10.6261	10.4297	9.88438		12.2422	14.5149	14.0161	12.2252	12.0502	11.5006		12.2422	17.8115	17.2146	15.5549	15.3441	14.5922
774.666		774.666	1.11899	1.12094	1.31387	0.977599	0.967288	0.952207		4.9528	8.18979	7.32789	5.7125	6.06518	5.02525		7.81548	10.7108	10.0868	8.4489	8.43169	7.67888		10.3147	12.8535	12.3916	10.59	10.4716	9.87473		12.2153	14.5085	14.0177	12.1791	12.018	11.4478		12.2153	17.8183	17.2052	15.5416	15.3427	14.5735
775.68		775.68	1.1215	1.14085	1.28487	0.947765	0.965227	0.976622		4.9528	8.18373	7.27403	5.73457	6.06827	4.97989		7.83536	10.6962	10.0944	8.46227	8.42692	7.64244		10.3249	12.8706	12.3771	10.6091	10.4251	9.82476		12.2274	14.5222	13.9838	12.2119	11.9908	11.4818		12.2274	17.8184	17.214	15.5392	15.3334	14.5925
776.694		776.694	1.10361	1.12053	1.25467	0.964276	0.998163	0.921332		4.92192	8.14004	7.268	5.67748	6.06478	5.0156		7.81081	10.6714	10.0868	8.42994	8.41954	7.63092		10.3023	12.8329	12.372	10.5726	10.4076	9.86273		12.1883	14.5157	13.9825	12.1362	12.0156	11.4427		12.1883	17.7487	17.1597	15.533	15.3039	14.5514
777.708		777.708	1.08905	1.12291	1.27199	0.985869	0.974863	0.918844		4.93111	8.12212	7.27638	5.67687	6.05653	4.97172		7.81063	10.6688	10.0797	8.44131	8.40112	7.62773		10.3091	12.8108	12.3402	10.5766	10.4076	9.84921		12.1765	14.4997	13.9554	12.1964	12.0081	11.4411		12.1765	17.7905	17.1912	15.5171	15.3136	14.5515
778.721		778.721	1.08404	1.10084	1.2513	0.970254	0.983241	0.95019		4.90085	8.15655	7.26939	5.65261	6.06308	4.97257		7.79402	10.6418	10.035	8.4426	8.40809	7.62233		10.2908	12.8143	12.3531	10.5705	10.4298	9.83553		12.1689	14.5003	13.9678	12.166	11.9722	11.4472		12.1689	17.7769	17.1713	15.5061	15.2988	14.552
779.735		779.735	1.07986	1.11826	1.2386	0.902559	0.952195	0.957688		4.93351	8.12643	7.24564	5.65727	6.04642	4.96869		7.79697	10.6643	10.0531	8.4663	8.36555	7.66005		10.2725	12.801	12.3047	10.5741	10.4006	9.81057		12.1817	14.4722	13.9558	12.1644	11.9595	11.3959		12.1817	17.7609	17.1488	15.4834	15.2924	14.5436
780.749		780.749	1.09499	1.10974	1.2361	0.923723	0.964746	0.946519		4.91898	8.10183	7.25627	5.67814	6.05043	4.94731		7.78305	10.6389	10.0005	8.40122	8.40957	7.64473		10.2939	12.7778	12.3203	10.5702	10.4079	9.81428		12.1832	14.439	13.9322	12.1237	11.9419	11.4465		12.1832	17.7598	17.152	15.5162	15.2864	14.5215
781.763		781.763	1.08246	1.12273	1.26633	0.962073	0.958584	0.937202		4.91538	8.10997	7.21836	5.66399	6.03434	4.95457		7.76255	10.6406	10.034	8.39044	8.36319	7.62743		10.2996	12.7797	12.3129	10.5902	10.382	9.79369		12.1618	14.4339	13.9089	12.1248	11.9681	11.4422		12.1618	17.7545	17.1	15.4808	15.28	14.5036
782.776		782.776	1.06299	1.10384	1.20627	0.92733	0.947362	0.897539		4.90714	8.09337	7.24886	5.63721	6.01713	4.92611		7.77499	10.5948	9.99595	8.38485	8.36238	7.62972		10.2809	12.7883	12.2912	10.5293	10.3662	9.82477		12.159	14.4341	13.9292	12.1186	11.9356	11.3971		12.159	17.7218	17.0925	15.4678	15.2667	14.4886
783.79		783.79	1.07362	1.08797	1.23135	0.912242	0.90125	0.914018		4.86023	8.06577	7.1905	5.66831	6.03043	4.91429		7.74802	10.5944	9.98353	8.40523	8.34894	7.60529		10.251	12.7608	12.3056	10.5141	10.3711	9.78608		12.138	14.4237	13.8896	12.1199	11.944	11.4062		12.138	17.6961	17.1167	15.4655	15.2222	14.4738
784.804		784.804	1.03646	1.0748	1.23811	0.922018	0.963892	0.929436		4.86889	8.08337	7.19691	5.64833	6.0316	4.9049		7.75951	10.5835	9.99817	8.40076	8.35294	7.6349		10.241	12.7361	12.282	10.5345	10.3665	9.78447		12.1235	14.4303	13.9129	12.1071	11.9088	11.4031		12.1235	17.7048	17.0968	15.4407	15.2513	14.4788
785.818		785.818	1.03245	1.07094	1.19882	0.90039	0.931128	0.898534		4.85917	8.09532	7.21724	5.63765	5.98204	4.93661		7.75409	10.5708	10.0112	8.36357	8.35082	7.58923		10.2287	12.7158	12.2539	10.514	10.361	9.75727		12.1288	14.4236	13.9034	12.1312	11.8804	11.3866		12.1288	17.6956	17.0974	15.425	15.2258	14.4648
786.831		786.831	1.04604	1.07739	1.20919	0.915517	0.937711	0.904881		4.8532	8.04805	7.18606	5.6148	6.01073	4.90636		7.74479	10.5892	9.97058	8.37665	8.31272	7.57792		10.2348	12.7247	12.2421	10.5055	10.3455	9.76193		12.1258	14.4087	13.8652	12.1375	11.8653	11.3662		12.1258	17.6938	17.1026	15.4077	15.2154	14.459
787.845		787.845	1.06044	1.09468	1.21568	0.907985	0.91579	0.910463		4.85811	8.05784	7.16799	5.63154	5.99461	4.9154		7.72712	10.5799	9.96687	8.3633	8.33485	7.57583		10.2115	12.7186	12.245	10.5142	10.3262	9.76932		12.1049	14.3992	13.9035	12.0815	11.9041	11.3648		12.1049	17.6876	17.0771	15.4151	15.1869	14.4869
788.859		788.859	1.0324	1.06693	1.21871	0.891073	0.903576	0.878759		4.86905	8.07215	7.19114	5.64685	5.95526	4.89096		7.70697	10.5617	9.96011	8.34709	8.32799	7.54927		10.211	12.708	12.2651	10.511	10.341	9.73681		12.0907	14.3664	13.8704	12.0992	11.8845	11.3844		12.0907	17.6077	17.0207	15.4083	15.2185	14.4609
789.873		789.873	1.03285	1.06475	1.20417	0.9031	0.900205	0.890283		4.8187	8.03785	7.18626	5.5826	5.96302	4.9029		7.69569	10.569	9.96301	8.36936	8.31515	7.56358		10.2089	12.7245	12.2484	10.4787	10.3327	9.75986		12.1062	14.3627	13.8359	12.082	11.8675	11.3716		12.1062	17.6671	17.0504	15.427	15.1947	14.4502
790.886		790.886	1.02229	1.08016	1.19695	0.887064	0.919584	0.884803		4.82187	8.03124	7.16776	5.61535	5.98862	4.91686		7.7299	10.5327	9.93596	8.3351	8.34966	7.55703		10.1947	12.6996	12.2106	10.4759	10.3258	9.74405		12.0952	14.357	13.8444	12.0497	11.8481	11.3436		12.0952	17.6467	17.0434	15.3965	15.2	14.4376
791.9		791.9	1.01338	1.0704	1.18876	0.883927	0.918559	0.878352		4.80707	8.01802	7.15271	5.556	5.96627	4.86544		7.67981	10.5682	9.93418	8.33191	8.28278	7.54521		10.1698	12.6944	12.1966	10.4869	10.2924	9.73163		12.0683	14.3751	13.815	12.0622	11.8272	11.3386		12.0683	17.6114	17.0162	15.3784	15.1705	14.4217
792.914		792.914	1.03005	1.03037	1.16791	0.870677	0.889439	0.862864		4.80124	8.00667	7.13298	5.58654	5.94372	4.88499		7.708	10.5388	9.9299	8.36218	8.2889	7.53328		10.1986	12.6956	12.19	10.481	10.3026	9.71994		12.0612	14.3267	13.7962	12.0545	11.837	11.3536		12.0612	17.6126	17.0342	15.3787	15.1611	14.4148
793.928		793.928	1.00988	1.0515	1.19083	0.88113	0.898959	0.882104		4.84557	8.00165	7.11453	5.57254	5.94974	4.88536		7.68889	10.5231	9.93275	8.29262	8.28216	7.51155		10.1713	12.6709	12.1917	10.4813	10.3045	9.72925		12.0601	14.3424	13.8018	12.0521	11.8406	11.3388		12.0601	17.5963	17.0039	15.3693	15.1393	14.4088
794.941		794.941	1.00739	0.995017	1.14294	0.864203	0.880643	0.85993		4.80653	7.98404	7.12196	5.55609	5.94586	4.86546		7.6695	10.4879	9.91201	8.29566	8.28469	7.51671		10.1495	12.6404	12.1926	10.4575	10.2891	9.68719		12.0293	14.3104	13.7917	12.0314	11.8338	11.3005		12.0293	17.6024	16.9871	15.3306	15.1669	14.4005
795.955		795.955	0.996729	1.03797	1.16069	0.878854	0.877999	0.855078		4.81121	7.97532	7.13191	5.56812	5.92298	4.86773		7.65085	10.5171	9.88933	8.33515	8.27037	7.48311		10.1658	12.639	12.1995	10.4436	10.2905	9.69426		12.0559	14.3397	13.7962	12.0169	11.8502	11.2926		12.0559	17.5969	16.9647	15.3563	15.1413	14.3871
796.969		796.969	1.00673	1.02949	1.15001	0.853305	0.858668	0.870471		4.79938	7.9802	7.09556	5.58041	5.9395	4.86873		7.69332	10.49	9.88108	8.30798	8.25698	7.49688		10.1432	12.6466	12.168	10.4308	10.2779	9.70517		12.0594	14.2855	13.8118	12.0177	11.8468	11.2931		12.0594	17.581	16.9611	15.3357	15.1363	14.3819
797.983		797.983	0.994717	1.01808	1.14992	0.864203	0.859764	0.835844		4.77333	7.98744	7.1333	5.53215	5.93313	4.85314		7.64022	10.4914	9.8611	8.24575	8.27414	7.50359		10.1508	12.6452	12.1588	10.4335	10.2731	9.68589		12.0016	14.2949	13.764	12.0164	11.8216	11.3107		12.0016	17.5473	16.9681	15.3342	15.1119	14.3653
798.996		798.996	0.967596	1.0192	1.12625	0.858751	0.877429	0.834945		4.76378	7.96939	7.13351	5.54201	5.90047	4.82981		7.63586	10.4936	9.87256	8.27518	8.22438	7.51839		10.1251	12.6141	12.1628	10.417	10.2269	9.69609		12.0201	14.2921	13.7545	12.0029	11.805	11.2504		12.0201	17.5246	16.9157	15.3188	15.1025	14.3554
800.01		800.01	0.98063	1.02356	1.13398	0.839899	0.852313	0.819713		4.76524	7.94737	7.07866	5.5449	5.90753	4.87122		7.66806	10.4922	9.87389	8.26949	8.25721	7.49046		10.1094	12.6176	12.1294	10.452	10.2326	9.70291		12.0099	14.2944	13.7609	12.0105	11.7898	11.2644		12.0099	17.5505	16.9288	15.3288	15.085	14.3835
801.024		801.024	0.970782	1.01972	1.10957	0.84279	0.903576	0.792876		4.7583	7.91095	7.07377	5.54388	5.89959	4.83787		7.63023	10.4539	9.87735	8.27654	8.22693	7.48272		10.096	12.5949	12.1388	10.3973	10.2254	9.66463		11.9878	14.2651	13.7436	11.9749	11.8057	11.253		11.9878	17.5064	16.9356	15.2783	15.0788	14.3362
802.038		802.038	0.989381	1.01216	1.1226	0.860263	0.83237	0.840112		4.76448	7.93081	7.06236	5.51939	5.89788	4.82973		7.61621	10.4385	9.86452	8.23615	8.20493	7.46699		10.1056	12.6175	12.1405	10.396	10.234	9.67604		11.9842	14.258	13.7534	11.9596	11.7756	11.2584		11.9842	17.5083	16.9135	15.2753	15.097	14.3165
803.052		803.052	0.991199	0.989056	1.12337	0.848022	0.830305	0.817222		4.7629	7.92413	7.05486	5.53388	5.91017	4.81433		7.61294	10.4559	9.85526	8.26756	8.21815	7.47663		10.0966	12.595	12.1081	10.4058	10.2215	9.66756		11.9898	14.2565	13.7253	11.9881	11.7746	11.2605		11.9898	17.5089	16.905	15.2757	15.0834	14.3552
804.065		804.065	0.974716	0.98657	1.12232	0.808893	0.857931	0.798509		4.75265	7.9379	7.02007	5.49156	5.86298	4.78309		7.58114	10.45	9.81988	8.23825	8.19037	7.46366		10.0727	12.5669	12.0677	10.4049	10.204	9.65026		11.9844	14.2284	13.6837	11.9755	11.7627	11.2195		11.9844	17.5328	16.8792	15.2834	15.0841	14.2989
805.079		805.079	0.965314	1.00063	1.11222	0.806118	0.868744	0.784456		4.70438	7.91267	7.04864	5.50682	5.86631	4.79966		7.6244	10.4234	9.83457	8.24785	8.21185	7.45448		10.0802	12.5757	12.0975	10.3509	10.1929	9.6283		11.9533	14.2511	13.716	11.9432	11.7663	11.2363		11.9533	17.5048	16.8826	15.2594	15.0651	14.3145
806.093		806.093	0.985869	0.989863	1.13603	0.829903	0.859819	0.810822		4.73762	7.92065	7.03259	5.51522	5.85664	4.82874		7.60659	10.4163	9.82632	8.22383	8.21614	7.43617		10.096	12.5714	12.0686	10.3573	10.2111	9.64447		11.9471	14.213	13.7174	11.9886	11.7596	11.2344		11.9471	17.4903	16.8638	15.2388	15.0876	14.306
807.107		807.107	0.948833	0.918234	1.12337	0.812878	0.830119	0.803036		4.71345	7.88088	7.02105	5.48639	5.86459	4.78192		7.58227	10.4197	9.79675	8.217	8.16952	7.47041		10.0714	12.522	12.083	10.3542	10.182	9.65171		11.9356	14.2403	13.6703	11.9321	11.7267	11.2176		11.9356	17.4551	16.8462	15.2434	15.0244	14.2778
808.12		808.12	0.945775	0.948117	1.12085	0.809173	0.838023	0.809851		4.69769	7.89803	7.05274	5.49696	5.84869	4.78691		7.55713	10.3992	9.78823	8.23529	8.18605	7.44909		10.0777	12.5623	12.067	10.3209	10.1976	9.62675		11.9165	14.1926	13.6617	11.935	11.7312	11.2203		11.9165	17.4752	16.822	15.2542	15.0473	14.2764
809.134		809.134	0.932867	0.968335	1.0769	0.822443	0.828062	0.798315		4.72639	7.87974	7.00081	5.50668	5.80625	4.77512		7.57264	10.3994	9.79428	8.21736	8.1984	7.43971		10.0739	12.5344	12.0455	10.3191	10.1727	9.63566		11.94	14.2006	13.6925	11.9481	11.7121	11.2285		11.94	17.4549	16.849	15.2245	15.0156	14.2713
810.148		810.148	0.918325	0.965869	1.09295	0.793657	0.827674	0.806073		4.69887	7.89434	6.98662	5.47595	5.80916	4.74973		7.57516	10.3838	9.74715	8.2117	8.17082	7.40688		10.0458	12.5126	12.0417	10.3541	10.1725	9.61213		11.94	14.1794	13.6801	11.909	11.6939	11.2152		11.94	17.4219	16.8424	15.2169	15.0177	14.2537
811.162		811.162	0.88791	0.954508	1.07468	0.814592	0.819204	0.795758		4.66493	7.87195	6.98436	5.43991	5.81461	4.75733		7.53867	10.3723	9.78794	8.2066	8.17604	7.40974		10.0258	12.5204	12.0233	10.327	10.1433	9.57588		11.8819	14.1734	13.6463	11.9278	11.7254	11.1661		11.8819	17.4228	16.7896	15.2407	15.006	14.2548
812.175		812.175	0.923103	0.957128	1.06152	0.821064	0.807492	0.790044		4.69657	7.87876	6.98981	5.46964	5.80885	4.78218		7.54597	10.3631	9.80221	8.2099	8.19066	7.42029		10.0493	12.5497	12.0272	10.3272	10.117	9.60856		11.9003	14.146	13.6599	11.9066	11.7275	11.2148		11.9003	17.4234	16.8386	15.2016	14.9902	14.2492
813.189		813.189	0.908825	0.964844	1.06456	0.838535	0.822109	0.772263		4.68375	7.85026	6.98673	5.43906	5.82422	4.72058		7.5229	10.3707	9.73542	8.20141	8.14549	7.40097		10.0381	12.5213	12.0165	10.3097	10.1496	9.57752		11.8743	14.1857	13.6104	11.8901	11.6794	11.1784		11.8743	17.3967	16.7897	15.1928	14.9729	14.2472
814.203		814.203	0.891341	0.942125	1.05266	0.762663	0.803866	0.763038		4.68089	7.85505	6.96512	5.45165	5.80694	4.74634		7.54977	10.3424	9.74705	8.17313	8.13823	7.41404		10.0037	12.4853	12.0255	10.3235	10.0953	9.56126		11.8885	14.1266	13.6386	11.8762	11.6795	11.1605		11.8885	17.3805	16.8119	15.1779	14.9684	14.213
815.217		815.217	0.9136	0.9632	1.07538	0.781837	0.796312	0.786717		4.67467	7.84988	6.96373	5.41657	5.81445	4.74807		7.55092	10.3316	9.74325	8.18452	8.12061	7.39366		10.0122	12.4799	12.0016	10.295	10.1347	9.58346		11.8721	14.1126	13.6317	11.907	11.6981	11.1731		11.8721	17.3889	16.7855	15.1587	14.9661	14.2589
816.23		816.23	0.930295	0.931025	1.03008	0.783132	0.799763	0.785504		4.64777	7.81459	6.96242	5.43687	5.79522	4.71739		7.51112	10.3557	9.72643	8.15283	8.10977	7.3841		9.9926	12.5062	11.9918	10.3229	10.1521	9.56373		11.8804	14.1222	13.6042	11.8772	11.6825	11.1423		11.8804	17.3925	16.7553	15.1568	14.9585	14.2026
817.244		817.244	0.906053	0.953534	1.06142	0.774052	0.784486	0.76502		4.637	7.79394	6.95459	5.44988	5.78698	4.7416		7.49575	10.344	9.72729	8.14964	8.13312	7.36599		10.0045	12.45	12.0087	10.2942	10.1124	9.57183		11.8358	14.1265	13.6016	11.8572	11.6481	11.1485		11.8358	17.3575	16.7309	15.1301	14.9321	14.2068
818.258		818.258	0.89585	0.940403	1.04516	0.786232	0.786171	0.747171		4.64867	7.8295	6.93525	5.39599	5.80969	4.75601		7.50083	10.3348	9.70222	8.18498	8.12213	7.36416		9.98183	12.4765	12.0115	10.3052	10.1336	9.53136		11.858	14.1137	13.5785	11.8764	11.6805	11.1489		11.858	17.3808	16.7592	15.1769	14.915	14.1868
819.272		819.272	0.917182	0.910633	1.04114	0.786459	0.809173	0.758808		4.63899	7.79681	6.9436	5.42359	5.76252	4.72551		7.47932	10.309	9.68745	8.15959	8.10994	7.38654		9.98164	12.477	11.9871	10.2789	10.08	9.53992		11.8429	14.1143	13.588	11.8359	11.611	11.165		11.8429	17.3646	16.7356	15.1157	14.9286	14.1813
820.285		820.285	0.874189	0.906053	1.04767	0.767401	0.803154	0.750435		4.62703	7.78415	6.93356	5.40695	5.74225	4.71478		7.4908	10.2879	9.6833	8.14349	8.08369	7.35493		9.95143	12.3895	11.9634	10.2519	10.1001	9.53217		11.814	14.059	13.5718	11.851	11.6329	11.1112		11.814	17.3417	16.7149	15.135	14.9045	14.1997
821.299		821.299	0.901872	0.906737	1.03037	0.761756	0.796671	0.766888		4.63266	7.81837	6.9469	5.42992	5.75445	4.68289		7.49443	10.2993	9.69327	8.156	8.0746	7.36692		9.97245	12.4033	11.9634	10.2531	10.0802	9.54606		11.8222	14.0584	13.5637	11.8299	11.6355	11.1106		11.8222	17.3202	16.7155	15.1341	14.9156	14.1551
822.313		822.313	0.889975	0.92269	1.01026	0.729408	0.740455	0.750435		4.61001	7.77745	6.91535	5.39175	5.73716	4.68854		7.46433	10.2942	9.63461	8.11497	8.07103	7.36756		9.96018	12.4358	11.9684	10.2267	10.0561	9.50012		11.8535	14.0872	13.5466	11.8535	11.5991	11.0891		11.8535	17.3131	16.7059	15.1232	14.9194	14.1895
823.327		823.327	0.859472	0.881725	1.02848	0.738133	0.776405	0.746404		4.60349	7.78996	6.94225	5.40643	5.75959	4.71512		7.46639	10.2863	9.65487	8.10445	8.07068	7.355		9.93535	12.3889	11.9199	10.2369	10.045	9.50387		11.8063	14.0586	13.537	11.8206	11.6137	11.0713		11.8063	17.3092	16.6633	15.1245	14.8789	14.1626
824.34		824.34	0.884358	0.910319	1.05529	0.767898	0.772078	0.742368		4.64321	7.76758	6.88312	5.4016	5.72156	4.70884		7.45917	10.2551	9.66638	8.10058	8.07568	7.31591		9.92503	12.4135	11.9569	10.2312	10.0761	9.50802		11.8252	14.0616	13.5565	11.7981	11.6184	11.1144		11.8252	17.2932	16.6993	15.1025	14.8943	14.1415
825.354		825.354	0.853417	0.886996	1.02201	0.725852	0.761083	0.742561		4.60047	7.74582	6.90017	5.38991	5.72555	4.68993		7.43756	10.2659	9.66262	8.08815	8.062	7.317		9.93746	12.3932	11.9161	10.2394	10.0184	9.50903		11.781	14.0685	13.5322	11.8187	11.6189	11.0795		11.781	17.2848	16.6753	15.0895	14.8583	14.1662
826.368		826.368	0.866546	0.900668	0.962964	0.735673	0.774668	0.73293		4.56273	7.73998	6.89557	5.36543	5.74314	4.66498		7.43621	10.2468	9.63935	8.10435	8.03116	7.31908		9.93235	12.392	11.8946	10.2297	10.041	9.50513		11.7888	14.042	13.5041	11.7461	11.5883	11.0829		11.7888	17.2983	16.6493	15.0914	14.8446	14.1535
827.382		827.382	0.876627	0.890939	0.986968	0.744933	0.785185	0.725063		4.59274	7.7588	6.87154	5.39027	5.72799	4.69786		7.434	10.2539	9.64407	8.09314	8.04729	7.28201		9.88924	12.3829	11.9098	10.2279	10.0548	9.49508		11.798	14.0536	13.5116	11.774	11.5845	11.0578		11.798	17.249	16.6667	15.0693	14.8484	14.1475
828.396		828.396	0.831037	0.841884	0.987681	0.715563	0.748255	0.702786		4.59918	7.73054	6.88428	5.35318	5.691	4.66485		7.41404	10.2188	9.63444	8.08763	8.02821	7.30135		9.93476	12.3397	11.9028	10.1872	10.0385	9.51105		11.7644	14.0252	13.4935	11.7501	11.5551	11.0662		11.7644	17.2583	16.622	15.0706	14.8563	14.1052
829.409		829.409	0.828408	0.88662	0.983726	0.736677	0.768642	0.732864		4.5415	7.73706	6.87409	5.34625	5.70046	4.67345		7.42498	10.2297	9.63388	8.10165	8.06472	7.34537		9.91246	12.3621	11.8867	10.2165	9.97472	9.45759		11.748	14.0107	13.4777	11.7681	11.5691	11.0707		11.748	17.2355	16.6363	15.0564	14.7967	14.086
830.423		830.423	0.844697	0.877211	0.999357	0.764459	0.712892	0.717194		4.57988	7.72412	6.86195	5.38574	5.71558	4.6297		7.4169	10.2279	9.62784	8.06358	8.01792	7.31035		9.90772	12.3676	11.8858	10.1816	10.0055	9.49349		11.7275	14.0125	13.5056	11.7565	11.5833	11.0474		11.7275	17.244	16.6181	15.0434	14.804	14.1043
831.437		831.437	0.821514	0.854422	0.969369	0.737276	0.736758	0.731757		4.54218	7.73714	6.82511	5.34218	5.68909	4.65798		7.40224	10.2192	9.62582	8.05955	8.02582	7.29602		9.89139	12.3203	11.8721	10.2074	10.0017	9.43438		11.7338	13.9854	13.453	11.7586	11.5478	11.0547		11.7338	17.192	16.6012	15.0523	14.8175	14.0823
832.451		832.451	0.836043	0.866999	0.970782	0.713076	0.752133	0.735673		4.55591	7.70761	6.84125	5.32805	5.65199	4.63589		7.40562	10.2177	9.59201	8.05977	8.05145	7.29476		9.86458	12.3249	11.8575	10.1847	10.0043	9.45025		11.716	13.9942	13.4608	11.7253	11.5393	11.0226		11.716	17.1952	16.6202	15.0287	14.8085	14.0368
833.464		833.464	0.855371	0.880264	0.965734	0.741774	0.723302	0.68237		4.59269	7.71369	6.81971	5.33888	5.68011	4.64924		7.39817	10.1797	9.61133	8.04504	7.99446	7.2717		9.87545	12.3501	11.8382	10.1988	10.0119	9.43776		11.7286	13.976	13.4507	11.7526	11.5272	11.0368		11.7286	17.2354	16.5932	15.0336	14.776	14.0809
834.478		834.478	0.851235	0.862574	0.963732	0.733515	0.719683	0.672816		4.54165	7.72129	6.8247	5.32308	5.65932	4.63655		7.36285	10.2	9.59415	8.03579	7.99474	7.27908		9.85677	12.3093	11.825	10.1683	9.99406	9.45097		11.7496	13.9674	13.4202	11.7204	11.5176	11.0305		11.7496	17.2121	16.6008	15.0083	14.7808	14.0769
835.492		835.492	0.825236	0.846009	0.98536	0.692258	0.724619	0.686481		4.53485	7.75141	6.8002	5.30012	5.67254	4.64563		7.40032	10.1703	9.57223	8.04597	7.99314	7.24804		9.84754	12.3088	11.8598	10.1436	9.97412	9.43451		11.7086	13.9479	13.4208	11.7214	11.4995	11.0185		11.7086	17.1586	16.5799	15	14.791	14.0632
836.506		836.506	0.829731	0.867054	0.959591	0.701954	0.733759	0.70243		4.5384	7.68905	6.82856	5.32306	5.66928	4.60891		7.36799	10.1808	9.55685	8.0156	7.98312	7.23362		9.85028	12.2816	11.8312	10.1585	9.98962	9.41935		11.6829	13.9306	13.4221	11.7342	11.5352	11.0577		11.6829	17.2049	16.5542	14.9967	14.7704	14.0428
837.519		837.519	0.824296	0.85399	0.949688	0.675434	0.701156	0.706424		4.54489	7.64834	6.82041	5.28569	5.64378	4.60134		7.35681	10.1705	9.55802	8.00817	7.98586	7.25847		9.83978	12.3017	11.809	10.1349	9.9525	9.4252		11.6923	13.9357	13.4065	11.7153	11.4805	10.9857		11.6923	17.2036	16.5764	14.974	14.7787	14.0249
838.533		838.533	0.804697	0.821776	0.961105	0.718489	0.698703	0.707116		4.54583	7.65816	6.79784	5.29864	5.63535	4.59964		7.36348	10.1691	9.56106	8.00907	7.97934	7.26404		9.83558	12.3104	11.7936	10.1153	9.92178	9.40753		11.7068	13.937	13.4169	11.701	11.4816	10.9795		11.7068	17.1488	16.5562	14.9634	14.7572	14.0518
839.547		839.547	0.807772	0.829731	0.936961	0.6896	0.701139	0.672728		4.49827	7.64765	6.80716	5.29271	5.65242	4.61028		7.3629	10.1453	9.55928	8.01329	7.96229	7.22568		9.84417	12.2801	11.8098	10.1475	9.93316	9.39274		11.6626	13.9072	13.3781	11.7225	11.4832	11.0022		11.6626	17.1448	16.5088	14.945	14.7632	14.0501
840.561		840.561	0.805333	0.817207	0.925167	0.708244	0.742641	0.660007		4.49798	7.63002	6.79871	5.29475	5.65922	4.61335		7.35473	10.1152	9.54185	7.9794	7.96333	7.24228		9.80154	12.2768	11.8196	10.1206	9.92359	9.4078		11.6807	13.9253	13.4035	11.7108	11.4829	10.9888		11.6807	17.124	16.5219	14.9757	14.7116	14.0183
841.574		841.574	0.785989	0.81487	0.935777	0.69112	0.725622	0.683802		4.49906	7.6334	6.76243	5.25567	5.65865	4.55966		7.34455	10.1202	9.54632	7.98755	7.95984	7.21248		9.81344	12.2317	11.7655	10.1455	9.96836	9.38854		11.6344	13.8917	13.3889	11.6821	11.4533	10.9737		11.6344	17.1361	16.4995	14.9272	14.7516	13.9974
842.588		842.588	0.80149	0.835801	0.942821	0.696498	0.746133	0.681006		4.48858	7.66251	6.77877	5.25257	5.61619	4.59727		7.31575	10.1271	9.50326	7.99228	7.9291	7.22133		9.80287	12.2494	11.7702	10.1425	9.92699	9.38124		11.649	13.9005	13.3591	11.6851	11.4496	10.971		11.649	17.1215	16.5097	14.9142	14.7278	14.0113
843.602		843.602	0.794018	0.793161	0.943958	0.668461	0.701258	0.666836		4.48877	7.64911	6.7662	5.27303	5.63917	4.56148		7.32513	10.1334	9.53273	7.98117	7.92709	7.20042		9.796	12.2299	11.7451	10.1135	9.9249	9.36994		11.6786	13.8691	13.3779	11.6619	11.4408	10.9604		11.6786	17.1173	16.4864	14.9532	14.6974	14.0062
844.616		844.616	0.789183	0.819204	0.91579	0.708042	0.711419	0.673525		4.45675	7.6275	6.75918	5.2662	5.61161	4.56786		7.32908	10.0964	9.50018	7.98053	7.95111	7.22064		9.78216	12.23	11.7682	10.0794	9.90478	9.33086		11.6387	13.839	13.3591	11.647	11.4545	10.941		11.6387	17.1091	16.4746	14.931	14.7154	13.9798
845.629		845.629	0.799763	0.811013	0.919065	0.667426	0.717027	0.684829		4.47531	7.60371	6.74228	5.23782	5.60903	4.55813		7.31793	10.1161	9.49601	7.98792	7.93653	7.24937		9.77145	12.2242	11.762	10.0972	9.91187	9.3594		11.6646	13.8745	13.3433	11.6569	11.4212	10.9588		11.6646	17.1202	16.4917	14.9154	14.715	13.9452
846.643		846.643	0.780372	0.832843	0.949135	0.687592	0.682807	0.658687		4.46167	7.61694	6.73722	5.24315	5.58573	4.534		7.28962	10.0724	9.48284	7.99452	7.9282	7.20557		9.78331	12.2061	11.713	10.0956	9.93386	9.34864		11.6241	13.8851	13.3058	11.6335	11.436	10.9179		11.6241	17.0979	16.4692	14.9011	14.7186	13.938
847.657		847.657	0.74354	0.780341	0.887709	0.656947	0.685891	0.666478		4.44016	7.60232	6.68963	5.26374	5.61814	4.53767		7.28528	10.0776	9.49656	7.97405	7.90517	7.20043		9.76245	12.2068	11.7419	10.065	9.92357	9.3375		11.6036	13.832	13.3079	11.6226	11.4244	10.9255		11.6036	17.0601	16.4443	14.8861	14.6792	13.9463
848.671		848.671	0.797957	0.802501	0.922328	0.67042	0.693342	0.63474		4.46166	7.55896	6.72803	5.23417	5.57939	4.52423		7.31668	10.0804	9.45785	7.96759	7.90445	7.17963		9.7626	12.1611	11.6947	10.0794	9.88902	9.33769		11.6134	13.839	13.3239	11.6224	11.3863	10.9326		11.6134	17.0407	16.4573	14.922	14.6761	13.9612
849.684		849.684	0.759138	0.793477	0.913653	0.63474	0.700118	0.663826		4.46511	7.5769	6.70044	5.25819	5.57988	4.54929		7.26036	10.0812	9.48158	7.95668	7.89954	7.17737		9.7474	12.2282	11.7178	10.0561	9.8614	9.33769		11.5924	13.8276	13.2888	11.6067	11.4296	10.9115		11.5924	17.0544	16.4384	14.847	14.6503	13.9583
850.698		850.698	0.772078	0.792033	0.905592	0.676492	0.680271	0.687332		4.4362	7.58764	6.728	5.25149	5.58671	4.54755		7.26463	10.0499	9.47191	7.93273	7.88284	7.17897		9.71715	12.1767	11.6811	10.0321	9.87184	9.31033		11.6223	13.8506	13.3038	11.5985	11.3991	10.9066		11.6223	17.0301	16.3946	14.8681	14.6608	13.927
851.712		851.712	0.782889	0.765565	0.894452	0.660152	0.669263	0.633292		4.43681	7.5707	6.70467	5.22931	5.58603	4.5141		7.24785	10.0868	9.47638	7.91528	7.88597	7.17245		9.70876	12.1816	11.6752	10.0491	9.85656	9.32196		11.5838	13.8381	13.2728	11.5921	11.409	10.8823		11.5838	17.0503	16.4324	14.8837	14.6459	13.9026
852.726		852.726	0.766655	0.774129	0.907407	0.668675	0.698345	0.63536		4.4231	7.57262	6.69793	5.22456	5.56983	4.4868		7.23295	10.0723	9.43428	7.94399	7.87467	7.18205		9.7016	12.1716	11.7058	10.0402	9.84985	9.29309		11.5737	13.7645	13.2882	11.5768	11.3688	10.8916		11.5737	17.0273	16.4177	14.8467	14.6276	13.9318
853.74		853.74	0.740841	0.779409	0.886149	0.647552	0.648472	0.657401		4.42312	7.53684	6.6922	5.22585	5.57495	4.50636		7.23181	10.0511	9.41856	7.91875	7.85861	7.16885		9.6988	12.1584	11.6645	10.0476	9.85051	9.28948		11.5693	13.7864	13.2732	11.611	11.3838	10.9043		11.5693	17.0052	16.4216	14.8345	14.6057	13.9088
854.753		854.753	0.740326	0.782036	0.876572	0.664382	0.656584	0.586983		4.42164	7.55241	6.69545	5.21796	5.57225	4.51984		7.23277	10.0442	9.41935	7.91002	7.88548	7.17112		9.70138	12.1497	11.6872	10.033	9.80559	9.30513		11.5566	13.8139	13.2766	11.5819	11.365	10.8974		11.5566	17.0169	16.3714	14.8454	14.6296	13.9632
855.767		855.767	0.771908	0.753906	0.883832	0.646797	0.666675	0.661018		4.40843	7.5559	6.67039	5.20623	5.54109	4.51147		7.22029	10.0264	9.40172	7.90725	7.85762	7.14984		9.69858	12.1599	11.6335	10.0067	9.83885	9.29348		11.52	13.79	13.2561	11.5717	11.336	10.8788		11.52	16.9839	16.3987	14.8228	14.61	13.8665
856.781		856.781	0.733596	0.728623	0.855538	0.606482	0.670473	0.595752		4.41639	7.52006	6.65372	5.20568	5.55089	4.50195		7.23964	10.0261	9.39134	7.89226	7.87068	7.13444		9.71584	12.1383	11.6259	10.0133	9.82914	9.31633		11.5371	13.7678	13.2585	11.5444	11.3599	10.8662		11.5371	16.9837	16.3511	14.8326	14.575	13.8891
857.795		857.795	0.76033	0.740455	0.878569	0.637664	0.628929	0.611552		4.39489	7.5183	6.6507	5.20691	5.54245	4.53983		7.23349	10.0186	9.38858	7.90346	7.85043	7.12643		9.6771	12.1289	11.6315	10.002	9.82522	9.27403		11.5438	13.7455	13.2071	11.5507	11.3505	10.8664		11.5438	16.9855	16.3546	14.8349	14.5949	13.8487
858.808		858.808	0.737745	0.766639	0.831037	0.65923	0.616213	0.633612		4.3938	7.55316	6.67602	5.18546	5.51536	4.5172		7.20127	9.99788	9.40156	7.88807	7.86713	7.14436		9.67958	12.131	11.6287	10.0005	9.793	9.25827		11.5263	13.7631	13.2049	11.5445	11.337	10.8495		11.5263	16.9543	16.3517	14.8161	14.6018	13.8452
859.822		859.822	0.723302	0.723615	0.842394	0.621703	0.658198	0.635266		4.38547	7.52906	6.64702	5.19532	5.53389	4.48412		7.2176	10.0142	9.34941	7.87152	7.79872	7.11282		9.66267	12.1211	11.6103	9.99688	9.77736	9.25077		11.4912	13.708	13.1945	11.5292	11.3232	10.8409		11.4912	16.9613	16.2954	14.7892	14.5797	13.8482
860.836		860.836	0.727771	0.76296	0.862588	0.648711	0.672887	0.633669		4.38313	7.55208	6.66171	5.17646	5.53229	4.48121		7.19714	9.99585	9.409	7.89073	7.82651	7.12294		9.67404	12.1177	11.6492	10.0057	9.77487	9.30036		11.5459	13.7281	13.2	11.5137	11.324	10.8216		11.5459	16.9385	16.2963	14.7974	14.574	13.8386
861.85		861.85	0.732864	0.72764	0.852802	0.634815	0.635716	0.62032		4.37232	7.5032	6.64955	5.15858	5.546	4.50738		7.21532	10.0036	9.36209	7.88404	7.79382	7.12329		9.65688	12.1144	11.5684	10.0031	9.78704	9.25305		11.5126	13.7025	13.1754	11.5234	11.3206	10.8352		11.5126	16.9396	16.3206	14.7906	14.5577	13.8548
862.863		862.863	0.698891	0.72993	0.878474	0.634064	0.59793	0.613518		4.36247	7.50239	6.63542	5.14688	5.47517	4.48363		7.18018	9.9781	9.37532	7.84937	7.81881	7.10197		9.65403	12.0727	11.6205	9.99185	9.79347	9.25312		11.4791	13.7342	13.1818	11.524	11.295	10.8044		11.4791	16.9303	16.2967	14.7444	14.5628	13.8194
863.877		863.877	0.704244	0.777495	0.837112	0.618993	0.64323	0.609306		4.3753	7.49896	6.63585	5.17665	5.52181	4.47955		7.1905	9.98175	9.3466	7.8798	7.81604	7.12764		9.66525	12.0969	11.6175	10.0057	9.77129	9.25728		11.4763	13.693	13.1884	11.5035	11.3034	10.7938		11.4763	16.92	16.2886	14.7942	14.5574	13.851
864.891		864.891	0.732474	0.733775	0.864976	0.629914	0.615342	0.591837		4.35082	7.4979	6.61517	5.15185	5.50466	4.46824		7.18796	9.98919	9.36031	7.8621	7.81446	7.10627		9.62489	12.0527	11.6137	9.95313	9.76622	9.26157		11.4664	13.6907	13.1836	11.5198	11.2685	10.8196		11.4664	16.9119	16.2873	14.7526	14.5385	13.8206
865.905		865.905	0.701564	0.740326	0.843299	0.573649	0.640797	0.614954		4.33548	7.48417	6.61983	5.17684	5.49772	4.46571		7.20108	9.92617	9.34865	7.82857	7.79438	7.09051		9.62516	12.0491	11.5595	9.95592	9.74006	9.20017		11.4754	13.7068	13.179	11.4934	11.3051	10.8065		11.4754	16.8942	16.2807	14.71	14.5078	13.8317
866.918		866.918	0.708463	0.708312	0.853417	0.608817	0.64746	0.642042		4.33374	7.4631	6.60355	5.12739	5.49873	4.43622		7.17215	9.94812	9.32457	7.85048	7.79592	7.0624		9.57652	12.0478	11.5898	9.92865	9.75612	9.22431		11.4556	13.7163	13.1589	11.495	11.2882	10.8295		11.4556	16.8943	16.2736	14.7184	14.4916	13.7972
867.932		867.932	0.695471	0.702634	0.835002	0.635472	0.620167	0.5762		4.34303	7.43223	6.60439	5.1602	5.49304	4.46518		7.19269	9.92739	9.34074	7.83587	7.77707	7.0709		9.60744	12.0563	11.5807	9.9374	9.73094	9.24086		11.4534	13.6823	13.1428	11.4919	11.269	10.7745		11.4534	16.8861	16.2463	14.7603	14.5111	13.7977
868.946		868.946	0.698891	0.706019	0.825568	0.594049	0.603289	0.606325		4.31986	7.44483	6.58583	5.14753	5.46603	4.45857		7.18946	9.92916	9.32592	7.78736	7.75622	7.04879		9.60453	12.0459	11.5428	9.92532	9.76806	9.19845		11.443	13.6912	13.1613	11.4737	11.2253	10.7786		11.443	16.8788	16.2121	14.6934	14.5184	13.8008
869.96		869.96	0.677971	0.722064	0.829199	0.581001	0.619705	0.58454		4.32181	7.46197	6.62406	5.13424	5.47921	4.44073		7.16568	9.92459	9.31823	7.83074	7.75063	7.06692		9.59668	12.0091	11.5374	9.92725	9.75002	9.18945		11.4346	13.6561	13.1451	11.5008	11.2698	10.7604		11.4346	16.8695	16.2373	14.7038	14.5019	13.751
870.973		870.973	0.707487	0.686447	0.825943	0.613188	0.630387	0.578698		4.33471	7.46596	6.5802	5.14738	5.47383	4.43563		7.1502	9.916	9.31353	7.78801	7.75043	7.05286		9.60145	12.0143	11.5297	9.89018	9.74106	9.21093		11.4523	13.6546	13.1113	11.4961	11.2582	10.7979		11.4523	16.8566	16.2535	14.6995	14.4901	13.7806
871.987		871.987	0.673365	0.725408	0.827659	0.583213	0.615826	0.576717		4.30523	7.43379	6.5536	5.11351	5.48148	4.38733		7.1153	9.91469	9.3065	7.79911	7.76844	7.04639		9.56819	12.0232	11.5289	9.90302	9.71342	9.17707		11.4418	13.6482	13.1293	11.4335	11.2595	10.7616		11.4418	16.8234	16.2086	14.7168	14.4786	13.75
873.001		873.001	0.664256	0.687141	0.788352	0.603546	0.587043	0.593245		4.33758	7.4217	6.54192	5.11901	5.47662	4.45784		7.14272	9.91092	9.28372	7.78588	7.73747	7.02883		9.5716	12.005	11.521	9.90374	9.72764	9.20028		11.446	13.6309	13.0912	11.4653	11.2219	10.7633		11.446	16.8326	16.1939	14.6712	14.4786	13.7601
874.015		874.015	0.681619	0.703786	0.844471	0.58994	0.598607	0.593748		4.3025	7.42434	6.52021	5.10184	5.44478	4.43388		7.1251	9.88011	9.28342	7.8002	7.75927	7.04204		9.5732	11.9828	11.5244	9.90324	9.70782	9.19566		11.4471	13.6316	13.1159	11.4357	11.2223	10.7342		11.4471	16.8266	16.2071	14.6849	14.4705	13.7446
875.028		875.028	0.695556	0.698276	0.815119	0.604809	0.593105	0.572214		4.29917	7.46145	6.52615	5.11341	5.43654	4.38621		7.1286	9.89593	9.29038	7.78713	7.73317	7.05695		9.53942	11.969	11.4883	9.89922	9.71381	9.16994		11.3976	13.6258	13.0765	11.4085	11.2198	10.7316		11.3976	16.7853	16.1608	14.6645	14.4311	13.7403
876.042		876.042	0.683365	0.69024	0.816872	0.58988	0.582456	0.558635		4.28537	7.41514	6.53516	5.07843	5.44508	4.38074		7.10112	9.8998	9.25654	7.7877	7.70944	7.04358		9.56056	11.9895	11.5031	9.9077	9.7029	9.17244		11.4104	13.6344	13.0506	11.4103	11.2123	10.7223		11.4104	16.8094	16.1792	14.6352	14.435	13.7368
877.056		877.056	0.701954	0.713678	0.797673	0.61274	0.611845	0.578698		4.28585	7.39682	6.55859	5.09868	5.42705	4.41882		7.09766	9.88811	9.26531	7.78275	7.71924	7.0341		9.55884	11.9619	11.5034	9.89038	9.68459	9.15234		11.3953	13.6168	13.0875	11.4213	11.2095	10.7217		11.3953	16.8039	16.1853	14.6457	14.4326	13.7347
878.07		878.07	0.652687	0.670171	0.803451	0.554049	0.598926	0.54886		4.3053	7.42162	6.52809	5.08705	5.41025	4.39828		7.08097	9.85873	9.2781	7.78191	7.70384	7.02102		9.54756	11.9513	11.4488	9.85315	9.64418	9.13688		11.3866	13.6127	13.0306	11.4304	11.1985	10.7114		11.3866	16.7893	16.1673	14.6501	14.426	13.7232
879.084		879.084	0.674798	0.682178	0.790165	0.591877	0.582702	0.58988		4.29423	7.38953	6.52127	5.10307	5.40963	4.39069		7.11019	9.85469	9.21715	7.76199	7.72691	6.99781		9.56671	11.9664	11.5037	9.88584	9.67126	9.13379		11.3733	13.572	13.0645	11.4028	11.2015	10.6834		11.3733	16.7274	16.1259	14.6612	14.3902	13.6924
880.097		880.097	0.670331	0.686638	0.821239	0.613887	0.546945	0.587693		4.24988	7.37331	6.50084	5.04867	5.4011	4.3808		7.0847	9.86067	9.2565	7.72531	7.72091	6.98545		9.52698	11.9712	11.441	9.88154	9.65883	9.16025		11.3936	13.5642	13.03	11.3815	11.1672	10.6971		11.3936	16.7867	16.111	14.6423	14.4141	13.6801
881.111		881.111	0.660874	0.665619	0.752703	0.569813	0.577812	0.526578		4.2866	7.39519	6.49674	5.05351	5.39643	4.36214		7.09959	9.83326	9.24418	7.73964	7.69871	7.01091		9.51463	11.9422	11.4438	9.87094	9.65374	9.12643		11.3809	13.5561	13.0298	11.3879	11.1819	10.6988		11.3809	16.739	16.1449	14.6195	14.3978	13.6845
882.125		882.125	0.656185	0.690602	0.791597	0.592139	0.558997	0.536203		4.25885	7.37511	6.49801	5.0856	5.39096	4.36972		7.06219	9.83436	9.23538	7.75387	7.70997	7.01607		9.52021	11.9289	11.4169	9.83294	9.64827	9.11273		11.3565	13.5432	13.038	11.3679	11.1599	10.6988		11.3565	16.7302	16.1172	14.6084	14.3672	13.6973
883.139		883.139	0.647976	0.670331	0.751419	0.546836	0.551633	0.553166		4.28266	7.3628	6.49331	5.06605	5.4069	4.37757		7.04877	9.83022	9.23617	7.76361	7.69977	6.99075		9.49509	11.9035	11.4714	9.82494	9.65749	9.113		11.3593	13.5965	13.0416	11.3842	11.1699	10.6871		11.3593	16.7194	16.124	14.5787	14.3674	13.6614
884.152		884.152	0.65062	0.67074	0.742754	0.580611	0.572901	0.537402		4.22213	7.35908	6.48551	5.04533	5.36653	4.40879		7.06503	9.80388	9.18981	7.74778	7.6631	6.96192		9.49547	11.9156	11.4361	9.84405	9.60359	9.11666		11.3296	13.5532	12.9722	11.349	11.1591	10.677		11.3296	16.7452	16.1275	14.5954	14.3716	13.6635
885.166		885.166	0.662981	0.687124	0.780265	0.556003	0.573836	0.533349		4.23009	7.35755	6.48136	5.03795	5.39232	4.40186		7.05508	9.80962	9.16806	7.74087	7.68886	6.99714		9.52065	11.9214	11.4469	9.85435	9.65099	9.10335		11.3708	13.5441	13.0124	11.3645	11.1531	10.6975		11.3708	16.7023	16.1047	14.5916	14.3647	13.6789
886.18		886.18	0.640871	0.672816	0.795817	0.555489	0.563099	0.551936		4.23906	7.36593	6.46175	5.03097	5.36266	4.37958		7.06924	9.8167	9.19775	7.73846	7.64561	6.98303		9.50176	11.9172	11.4121	9.82275	9.61754	9.09717		11.3399	13.5057	12.964	11.3505	11.1756	10.6687		11.3399	16.7178	16.1013	14.5745	14.3433	13.6715
887.194		887.194	0.63611	0.649005	0.747474	0.536002	0.560531	0.534287		4.23169	7.32674	6.48038	5.02518	5.36651	4.36344		7.02967	9.79608	9.1843	7.72217	7.69478	6.98712		9.49243	11.883	11.3955	9.83056	9.60728	9.08486		11.3051	13.5289	12.9767	11.384	11.1268	10.6405		11.3051	16.6862	16.0672	14.5833	14.3549	13.6459
888.207		888.207	0.637159	0.656076	0.763273	0.542195	0.545723	0.584764		4.24009	7.35096	6.47763	5.05153	5.37561	4.34479		7.04044	9.81433	9.19265	7.68639	7.6352	6.94676		9.45391	11.8793	11.3727	9.79957	9.62824	9.08497		11.3223	13.526	12.9552	11.3151	11.1681	10.6256		11.3223	16.6997	16.0681	14.5727	14.3387	13.6257
889.221		889.221	0.65473	0.656148	0.776942	0.552044	0.587449	0.535468		4.20991	7.32856	6.45959	5.02149	5.37614	4.35758		7.02869	9.78605	9.1521	7.70413	7.63353	6.95661		9.48291	11.8814	11.3986	9.78743	9.63507	9.07007		11.2879	13.4956	12.9792	11.3241	11.1355	10.6385		11.2879	16.6907	16.0477	14.5516	14.3278	13.6284
890.235		890.235	0.601429	0.622469	0.753336	0.514577	0.585579	0.529918		4.21616	7.31535	6.43473	5.01915	5.3496	4.34252		7.04447	9.77789	9.16493	7.73615	7.6508	6.93549		9.45123	11.8855	11.3855	9.80818	9.56282	9.07535		11.3105	13.4946	12.9729	11.3312	11.0954	10.6378		11.3105	16.6461	16.0462	14.5522	14.336	13.6118
891.249		891.249	0.659664	0.646797	0.763148	0.531737	0.556175	0.53882		4.22081	7.32007	6.44057	5.01542	5.35263	4.31799		7.01965	9.7957	9.15934	7.74032	7.62207	6.93961		9.43973	11.8986	11.3709	9.76207	9.58269	9.07908		11.2832	13.4595	12.9429	11.34	11.1131	10.6193		11.2832	16.6686	16.0303	14.5215	14.3095	13.6052
892.262		892.262	0.648343	0.647534	0.760032	0.56367	0.554457	0.529918		4.19216	7.30236	6.44387	5.01592	5.3802	4.33745		7.02652	9.75589	9.1352	7.69015	7.62961	6.94579		9.43675	11.8778	11.3979	9.77614	9.57875	9.09288		11.2848	13.4718	12.9436	11.2978	11.1035	10.6305		11.2848	16.6561	16.0471	14.5412	14.32	13.6361
893.276		893.276	0.629308	0.626326	0.733125	0.513812	0.514577	0.542436		4.17476	7.31454	6.42544	5.00465	5.346	4.34398		7.0045	9.77468	9.13986	7.68898	7.61909	6.95942		9.47503	11.8431	11.3557	9.75745	9.56889	9.09093		11.2399	13.4739	12.9156	11.3003	11.0485	10.6171		11.2399	16.6474	16.0084	14.5302	14.2732	13.6138
894.29		894.29	0.591877	0.646705	0.74301	0.521664	0.53393	0.535201		4.23075	7.2895	6.44039	5.00247	5.35471	4.31093		7.00032	9.76765	9.1331	7.68352	7.62718	6.93917		9.43354	11.8625	11.3585	9.74858	9.56964	9.05541		11.247	13.4716	12.9455	11.3123	11.0839	10.5987		11.247	16.6289	16.0095	14.5156	14.2805	13.5778
895.304		895.304	0.638411	0.634966	0.749274	0.528183	0.548339	0.497832		4.17569	7.27231	6.4042	4.9888	5.33342	4.32749		6.9731	9.76748	9.13431	7.6679	7.61247	6.9271		9.42938	11.8238	11.3343	9.73591	9.57523	9.05426		11.2666	13.4575	12.9087	11.2934	11.0899	10.6083		11.2666	16.6384	16.0062	14.503	14.3319	13.5711
896.317		896.317	0.605675	0.61412	0.725014	0.533125	0.503428	0.503428		4.19808	7.26006	6.40401	4.99177	5.33372	4.28277		6.99308	9.74413	9.15031	7.65284	7.60686	6.87251		9.42946	11.8163	11.3236	9.74726	9.56298	9.01174		11.2733	13.4335	12.9171	11.2853	11.0743	10.609		11.2733	16.6186	16.0027	14.49	14.2889	13.5702
897.331		897.331	0.59775	0.62505	0.736823	0.508986	0.539041	0.518662		4.17517	7.26157	6.39718	4.95944	5.32792	4.33677		6.97826	9.6884	9.10974	7.67104	7.58602	6.89894		9.37628	11.8101	11.3328	9.77431	9.55057	9.05727		11.2484	13.4319	12.8932	11.27	11.0667	10.5769		11.2484	16.5678	15.9763	14.4596	14.2547	13.5963
898.345		898.345	0.594129	0.624802	0.736564	0.503547	0.537801	0.524127		4.16985	7.26157	6.40596	5.0017	5.36368	4.32228		6.98932	9.70562	9.09117	7.63584	7.60572	6.89318		9.39692	11.8067	11.3092	9.72228	9.55883	9.03153		11.2538	13.435	12.8739	11.2774	11.0787	10.5807		11.2538	16.6	15.9711	14.4611	14.2154	13.5632
899.359		899.359	0.607464	0.617199	0.712072	0.5021	0.533863	0.522304		4.18074	7.21459	6.41514	5.00739	5.29507	4.29334		6.98032	9.70393	9.09982	7.64656	7.57251	6.88887		9.38873	11.7837	11.3233	9.71018	9.55173	9.01276		11.2219	13.3896	12.9138	11.2871	11.0303	10.5814		11.2219	16.6099	15.9556	14.4669	14.2451	13.5689
900.372		900.372	0.61085	0.616465	0.74354	0.499052	0.523945	0.550314		4.16244	7.24729	6.39125	4.9607	5.29741	4.31872		7.00162	9.709	9.08212	7.65665	7.59468	6.87008		9.38425	11.8106	11.2932	9.7124	9.53536	9.0451		11.2261	13.4177	12.8763	11.2652	11.0543	10.5573		11.2261	16.5994	15.9429	14.4549	14.2352	13.5643
901.386		901.386	0.589718	0.618068	0.737276	0.497975	0.504493	0.51615		4.15162	7.24682	6.38476	4.96547	5.2979	4.30398		6.9761	9.73411	9.09842	7.6502	7.57007	6.94422		9.36082	11.7736	11.3038	9.74542	9.52551	9.00244		11.2189	13.4165	12.8454	11.27	11.0348	10.5667		11.2189	16.5895	15.9589	14.4719	14.2186	13.5426
902.4		902.4	0.581596	0.622469	0.698942	0.488525	0.516058	0.473731		4.15163	7.23323	6.3554	4.96643	5.29218	4.28594		6.94286	9.70404	9.08283	7.66241	7.60535	6.86538		9.3644	11.7494	11.3021	9.73418	9.54509	8.99708		11.2395	13.404	12.8487	11.2108	11.0225	10.5533		11.2395	16.5924	15.9339	14.4539	14.2001	13.5287
903.414		903.414	0.603012	0.603012	0.696379	0.490279	0.56367	0.500269		4.16765	7.2358	6.37934	4.96128	5.26648	4.32033		6.95312	9.66356	9.04739	7.62547	7.55561	6.89434		9.37485	11.795	11.3192	9.72245	9.47473	9.01778		11.1902	13.3943	12.8504	11.2274	11.0304	10.5776		11.1902	16.5193	15.9168	14.4142	14.211	13.5191
904.428		904.428	0.570168	0.610538	0.693135	0.508986	0.522578	0.507203		4.15266	7.2312	6.34968	4.94744	5.2873	4.26657		6.94772	9.67155	9.06269	7.63128	7.58237	6.89235		9.3595	11.7733	11.2834	9.74503	9.50566	8.97296		11.1797	13.3899	12.8315	11.2179	11.0142	10.5316		11.1797	16.5539	15.9262	14.4588	14.2063	13.5285
905.441		905.441	0.606207	0.586292	0.710463	0.51067	0.540874	0.503428		4.1335	7.20229	6.35795	4.90996	5.28515	4.2916		6.92994	9.68606	9.0653	7.63655	7.55409	6.89177		9.36575	11.7664	11.2579	9.67156	9.50183	9.01045		11.1552	13.3792	12.8126	11.2198	11.0116	10.5407		11.1552	16.5272	15.8894	14.423	14.2087	13.495
906.455		906.455	0.615516	0.566308	0.714095	0.482138	0.508822	0.501981		4.15913	7.18871	6.32503	4.95544	5.27181	4.27593		6.94904	9.66489	9.0628	7.63092	7.52378	6.88183		9.3491	11.74	11.2707	9.66677	9.48666	8.97052		11.154	13.3357	12.8031	11.2359	10.996	10.5226		11.154	16.5188	15.9248	14.4391	14.215	13.4919
907.469		907.469	0.597191	0.621434	0.668247	0.517626	0.506709	0.467346		4.1318	7.20342	6.31548	4.91378	5.28655	4.24908		6.92757	9.68028	9.05063	7.6029	7.55016	6.84242		9.32406	11.7303	11.2419	9.6961	9.46114	8.98085		11.1644	13.3568	12.7917	11.2083	10.9754	10.516		11.1644	16.5089	15.9057	14.3998	14.1668	13.4667
908.483		908.483	0.586047	0.585966	0.675628	0.468875	0.508213	0.499243		4.12059	7.19534	6.34278	4.94932	5.26775	4.24911		6.87967	9.62689	9.0437	7.60667	7.49819	6.82053		9.33658	11.7317	11.2456	9.65351	9.4595	8.95177		11.1666	13.3308	12.7963	11.1924	10.9622	10.4987		11.1666	16.5004	15.8882	14.4036	14.1751	13.4862
909.496		909.496	0.556968	0.588119	0.702973	0.50833	0.516704	0.48085		4.11808	7.19292	6.3411	4.92613	5.2562	4.27181		6.90062	9.62276	9.03312	7.59221	7.53073	6.84023		9.32748	11.7324	11.2267	9.68076	9.47915	8.95168		11.1538	13.3143	12.7844	11.1966	10.9927	10.5211		11.1538	16.4801	15.8449	14.3967	14.1523	13.4657
910.51		910.51	0.612331	0.638206	0.714362	0.504162	0.486985	0.489208		4.12865	7.18526	6.32193	4.90591	5.23649	4.26199		6.88615	9.62892	9.05626	7.58177	7.53322	6.85394		9.31215	11.7102	11.2266	9.68103	9.48133	8.96314		11.1564	13.3299	12.8032	11.2177	10.9725	10.4625		11.1564	16.4809	15.8392	14.4062	14.1715	13.4929
911.524		911.524	0.556689	0.605675	0.679604	0.483521	0.483816	0.493285		4.1214	7.19831	6.31718	4.90747	5.26247	4.25585		6.89487	9.64359	9.01841	7.58832	7.51493	6.82471		9.31686	11.7141	11.1895	9.64899	9.47886	8.94529		11.1578	13.3247	12.7822	11.1675	10.9888	10.4731		11.1578	16.4773	15.8346	14.3535	14.1474	13.4627
912.538		912.538	0.559317	0.567884	0.696755	0.500888	0.51423	0.470017		4.10463	7.18535	6.29918	4.88293	5.25701	4.24719		6.90954	9.62309	9.03684	7.5876	7.51736	6.8194		9.30832	11.6949	11.2029	9.65262	9.47247	8.9629		11.1244	13.3056	12.7726	11.1557	10.9475	10.5037		11.1244	16.4604	15.8056	14.3753	14.1458	13.4421
913.551		913.551	0.558635	0.560701	0.686863	0.489135	0.510016	0.500388		4.09178	7.16598	6.29721	4.92665	5.21041	4.21767		6.9072	9.63148	9.01769	7.56754	7.52862	6.83395		9.31243	11.7044	11.2218	9.65591	9.44498	8.93642		11.1434	13.3095	12.7531	11.1726	10.9329	10.4845		11.1434	16.4485	15.8297	14.365	14.1359	13.4586
914.565		914.565	0.557203	0.571505	0.668996	0.478639	0.488696	0.449347		4.0987	7.16346	6.3092	4.90539	5.23198	4.21288		6.85902	9.60498	8.99313	7.55546	7.47123	6.8044		9.30779	11.6708	11.213	9.64122	9.41254	8.91741		11.1186	13.2778	12.7548	11.1603	10.91	10.4941		11.1186	16.4189	15.8345	14.3435	14.0749	13.4153
915.579		915.579	0.559765	0.589718	0.682597	0.504493	0.480553	0.468188		4.10263	7.18568	6.31341	4.87924	5.23865	4.22957		6.89557	9.60357	8.99055	7.55438	7.4935	6.83705		9.28627	11.6537	11.1884	9.64029	9.42617	8.91801		11.1142	13.2745	12.7781	11.1619	10.9314	10.483		11.1142	16.4392	15.8172	14.3184	14.1105	13.4252
916.593		916.593	0.570482	0.551806	0.680849	0.484875	0.500006	0.470017		4.12602	7.15092	6.2985	4.88518	5.24104	4.24977		6.8954	9.58032	9.02339	7.58555	7.50572	6.80802		9.28952	11.6772	11.1853	9.62105	9.42611	8.91905		11.1123	13.2826	12.7402	11.138	10.9431	10.4357		11.1123	16.4309	15.8139	14.3279	14.1051	13.4303
917.606		917.606	0.548665	0.577874	0.689911	0.464532	0.498669	0.464121		4.07893	7.14743	6.25498	4.88238	5.19788	4.20669		6.86044	9.57483	8.93442	7.53906	7.50815	6.80462		9.30957	11.6796	11.1719	9.61328	9.44983	8.91966		11.1026	13.2314	12.7272	11.1542	10.9185	10.4428		11.1026	16.42	15.7584	14.3305	14.0765	13.4109
918.62		918.62	0.57067	0.578513	0.690568	0.495888	0.495888	0.469637		4.07932	7.10711	6.26407	4.88995	5.21744	4.20066		6.8685	9.59421	8.94599	7.54252	7.47263	6.80752		9.3026	11.6361	11.1647	9.57207	9.39481	8.90535		11.0774	13.2411	12.733	11.1242	10.926	10.4489		11.0774	16.3886	15.7855	14.3211	14.0582	13.4192
919.634		919.634	0.548339	0.566518	0.685369	0.50248	0.464532	0.448311		4.08476	7.15251	6.29472	4.85643	5.2003	4.18841		6.8438	9.56193	8.94805	7.5786	7.46725	6.8059		9.28168	11.6496	11.1492	9.60626	9.4174	8.89364		11.1071	13.2676	12.7096	11.151	10.9057	10.4273		11.1071	16.3948	15.7766	14.3251	14.0765	13.41
920.648		920.648	0.545942	0.545723	0.631803	0.470828	0.474561	0.432474		4.06639	7.13427	6.26815	4.8546	5.19201	4.22384		6.85435	9.60253	8.95266	7.50953	7.44208	6.76303		9.24682	11.6383	11.1442	9.59105	9.3999	8.89234		11.074	13.2455	12.7307	11.1218	10.8746	10.4356		11.074	16.3656	15.7479	14.2989	14.0589	13.3858
921.661		921.661	0.525921	0.550422	0.661685	0.450195	0.46951	0.445242		4.05822	7.1134	6.25399	4.88114	5.24528	4.21727		6.83631	9.56019	8.91836	7.53257	7.485	6.79889		9.23501	11.6779	11.1658	9.59456	9.37827	8.89951		11.0674	13.2277	12.6798	11.1238	10.8943	10.4431		11.0674	16.3806	15.7638	14.2527	14.0561	13.3523
922.675		922.675	0.53769	0.543973	0.651663	0.475866	0.500102	0.448444		4.06189	7.10382	6.23923	4.87915	5.19994	4.19977		6.80991	9.55285	8.96053	7.52026	7.47496	6.79437		9.28761	11.6547	11.1216	9.57722	9.40944	8.91628		11.0715	13.2322	12.7049	11.0837	10.8712	10.4266		11.0715	16.3664	15.7656	14.2936	14.0566	13.3713
923.689		923.689	0.533125	0.546945	0.653034	0.456245	0.495142	0.470017		4.06948	7.10602	6.26007	4.85216	5.1912	4.16782		6.82665	9.56119	8.92231	7.50994	7.44396	6.76816		9.21032	11.6238	11.1456	9.59337	9.36509	8.88047		11.0615	13.2053	12.6847	11.1164	10.8879	10.4013		11.0615	16.35	15.7403	14.3069	14.038	13.3639
924.703		924.703	0.551266	0.554371	0.630387	0.480652	0.445242	0.449904		4.06082	7.0994	6.23923	4.83759	5.152	4.17557		6.83425	9.52333	8.93098	7.51343	7.45184	6.77668		9.23809	11.5933	11.1424	9.57823	9.38566	8.86652		11.0474	13.2255	12.6727	11.077	10.8913	10.4036		11.0474	16.3384	15.6927	14.2976	14.0351	13.3429
925.716		925.716	0.530188	0.555939	0.652376	0.426394	0.470043	0.460795		4.02505	7.08826	6.22146	4.85703	5.20504	4.1783		6.8231	9.54166	8.88931	7.50907	7.45694	6.75675		9.23602	11.6187	11.1361	9.59042	9.39264	8.86949		11.0516	13.201	12.6556	11.0805	10.8657	10.3781		11.0516	16.336	15.7191	14.2846	14.0445	13.3378
926.73		926.73	0.536625	0.526736	0.636709	0.446071	0.456846	0.449586		4.02673	7.07784	6.21984	4.82063	5.16837	4.17421		6.79866	9.51426	8.94007	7.48441	7.44414	6.73715		9.22225	11.5611	11.1139	9.55017	9.35416	8.85574		11.0352	13.1915	12.6753	11.0502	10.8278	10.3639		11.0352	16.3278	15.6782	14.2944	13.9933	13.3037
927.744		927.744	0.540455	0.51735	0.614896	0.469789	0.463504	0.42446		4.00636	7.0664	6.23751	4.82772	5.15153	4.15179		6.8181	9.5092	8.92511	7.49668	7.43154	6.74029		9.20076	11.6165	11.0893	9.54765	9.35466	8.85495		11.0455	13.183	12.6684	11.0734	10.83	10.4149		11.0455	16.3447	15.6993	14.2516	14.0232	13.3357
928.758		928.758	0.549273	0.545592	0.646797	0.453388	0.482731	0.449718		4.00251	7.07723	6.24222	4.85576	5.15885	4.18808		6.7932	9.53729	8.87767	7.49168	7.43883	6.73963		9.19499	11.6015	11.1023	9.57353	9.34322	8.86661		11.0214	13.1856	12.6467	11.0508	10.8472	10.3909		11.0214	16.3409	15.6842	14.2461	13.9932	13.3408
929.772		929.772	0.525943	0.516497	0.611026	0.473077	0.453703	0.428068		4.00399	7.07563	6.21114	4.80642	5.1809	4.1815		6.79354	9.50401	8.88163	7.46123	7.41083	6.74865		9.19673	11.5591	11.1031	9.5413	9.35178	8.81771		11.0145	13.1415	12.6124	11.0533	10.8416	10.4025		11.0145	16.3017	15.6697	14.2396	14.0155	13.3205
930.785		930.785	0.51735	0.528138	0.645819	0.443176	0.446285	0.455251		4.01946	7.06715	6.19237	4.79778	5.15299	4.17866		6.80072	9.48689	8.90133	7.43896	7.38903	6.73878		9.18205	11.5703	11.0556	9.55639	9.32702	8.85469		10.9896	13.1799	12.6217	11.0217	10.845	10.3616		10.9896	16.3077	15.7011	14.2297	13.9887	13.2898
931.799		931.799	0.531737	0.525013	0.650455	0.469789	0.455827	0.429042		4.03032	7.05492	6.21399	4.80638	5.14749	4.14278		6.77708	9.52308	8.86968	7.48922	7.40977	6.73695		9.15986	11.6023	11.0395	9.53112	9.34323	8.83917		10.9826	13.1638	12.6229	11.0597	10.8454	10.3343		10.9826	16.2776	15.6687	14.2308	14.0038	13.2893
932.813		932.813	0.503736	0.526668	0.630235	0.467805	0.438524	0.433685		4.01398	7.05694	6.2326	4.81318	5.14033	4.1441		6.76222	9.46166	8.85116	7.46958	7.37158	6.74339		9.18805	11.5348	11.0457	9.51483	9.34071	8.81719		10.9905	13.1226	12.5834	11.0368	10.7984	10.3648		10.9905	16.2788	15.6704	14.2071	13.9813	13.3101
933.827		933.827	0.518731	0.538864	0.607091	0.458825	0.458617	0.450989		4.00455	7.05534	6.1535	4.83207	5.11632	4.16384		6.7805	9.44591	8.86767	7.46225	7.40026	6.6992		9.18717	11.56	11.0556	9.51256	9.33056	8.78146		10.9889	13.1392	12.6071	11.0344	10.7989	10.3552		10.9889	16.2895	15.6353	14.2218	13.9697	13.3084
934.84		934.84	0.51958	0.528837	0.605912	0.436426	0.476692	0.459552		3.99497	7.05997	6.1841	4.79962	5.13312	4.14346		6.7745	9.48015	8.85324	7.46509	7.38432	6.75117		9.17419	11.5153	11.0474	9.51948	9.30688	8.84185		10.9664	13.1427	12.6189	11.0456	10.7867	10.3366		10.9664	16.2538	15.6785	14.1906	13.9829	13.3233
935.854		935.854	0.478937	0.529828	0.612429	0.420566	0.45394	0.443391		4.01742	7.05214	6.171	4.81338	5.11733	4.11581		6.7586	9.45257	8.86295	7.42843	7.38498	6.73455		9.18688	11.5423	11.0474	9.49582	9.30252	8.79013		10.964	13.1281	12.5799	11.0171	10.7846	10.3533		10.964	16.2457	15.6163	14.2038	13.9316	13.2731
936.868		936.868	0.507579	0.517143	0.601012	0.437026	0.470246	0.426394		4.01269	7.05148	6.15873	4.79766	5.12424	4.14187		6.73757	9.46482	8.84885	7.43534	7.35841	6.71036		9.15127	11.5221	11.0338	9.50347	9.31542	8.79173		10.9433	13.1175	12.557	11.0331	10.8093	10.3217		10.9433	16.2539	15.6158	14.1813	13.949	13.2645
937.882		937.882	0.498095	0.521664	0.594049	0.435551	0.459552	0.43961		4.00227	7.02308	6.17225	4.7728	5.10804	4.11862		6.72221	9.47119	8.853	7.44586	7.36362	6.69884		9.15775	11.5333	11.0512	9.47015	9.3037	8.79686		10.9626	13.1011	12.5992	11.0382	10.7926	10.3528		10.9626	16.235	15.6215	14.1783	13.9141	13.2634
938.895		938.895	0.494371	0.526578	0.568786	0.437326	0.458825	0.434701		3.99103	7.0091	6.17254	4.80534	5.09969	4.12171		6.70486	9.45455	8.80633	7.45611	7.34826	6.70095		9.11822	11.512	11.0123	9.52063	9.29013	8.7939		10.9581	13.0904	12.5528	10.9962	10.7779	10.3334		10.9581	16.2221	15.6029	14.1652	13.9213	13.2511
939.909		939.909	0.506639	0.491542	0.609932	0.4228	0.4228	0.431287		3.9623	6.97917	6.14535	4.78592	5.13588	4.10921		6.71012	9.44021	8.83945	7.42478	7.35482	6.69958		9.10872	11.5186	11.0053	9.48375	9.28699	8.79054		10.9498	13.092	12.5648	10.9748	10.7827	10.3295		10.9498	16.2208	15.583	14.1371	13.9353	13.2437
940.923		940.923	0.489329	0.529648	0.615226	0.438633	0.445751	0.418948		3.97446	7.00877	6.13244	4.77739	5.11263	4.13265		6.72833	9.42635	8.84349	7.44485	7.3459	6.67389		9.15332	11.5009	11.0244	9.46603	9.25508	8.8116		10.9613	13.0921	12.5794	10.9971	10.7412	10.321		10.9613	16.2299	15.5836	14.1308	13.9093	13.2239
941.937		941.937	0.476091	0.522372	0.603862	0.42311	0.450751	0.417208		3.94843	7.01185	6.13865	4.7809	5.06708	4.11642		6.72855	9.41623	8.8202	7.4139	7.34675	6.67839		9.14546	11.526	11.016	9.49737	9.27138	8.78647		10.9341	13.0641	12.5179	10.9502	10.7442	10.2751		10.9341	16.2143	15.5809	14.1291	13.8825	13.2198
942.95		942.95	0.462732	0.490741	0.626593	0.467346	0.430069	0.369696		3.96012	6.99522	6.14179	4.7545	5.06674	4.11901		6.67797	9.41836	8.81044	7.41687	7.35157	6.65797		9.13607	11.5066	10.9837	9.47526	9.27028	8.76715		10.9507	13.0546	12.5436	10.9654	10.7568	10.2871		10.9507	16.1893	15.5652	14.1378	13.9043	13.2562
943.964		943.964	0.45415	0.498095	0.599582	0.428736	0.452967	0.41815		3.96885	6.97774	6.13265	4.77724	5.13849	4.11588		6.71062	9.41694	8.77868	7.39746	7.35528	6.6883		9.14275	11.4761	10.992	9.46267	9.26061	8.77729		10.9396	13.0991	12.5522	10.9957	10.7626	10.2829		10.9396	16.2005	15.5552	14.1353	13.8774	13.2255
944.978		944.978	0.495094	0.481544	0.566876	0.423504	0.421897	0.422574		3.94582	6.98304	6.1408	4.72591	5.10457	4.0913		6.72138	9.40934	8.78551	7.37573	7.33351	6.6685		9.11975	11.4671	10.9982	9.44221	9.24339	8.74174		10.9102	13.0652	12.5252	10.9958	10.7319	10.2872		10.9102	16.1519	15.5206	14.0922	13.8682	13.2065
945.992		945.992	0.462732	0.487572	0.585254	0.411859	0.422349	0.400589		3.94269	7.00727	6.1366	4.75394	5.08589	4.09773		6.71026	9.39432	8.786	7.38702	7.33946	6.67016		9.08587	11.4412	10.9582	9.43815	9.22937	8.76024		10.8808	13.028	12.5151	10.9339	10.7229	10.2785		10.8808	16.1484	15.5418	14.1049	13.8851	13.1903
947.005		947.005	0.478265	0.49268	0.609619	0.40044	0.445403	0.409012		3.94962	6.98425	6.11499	4.77313	5.07635	4.10863		6.69315	9.35581	8.79487	7.39706	7.35911	6.67098		9.09138	11.4602	10.9602	9.4381	9.26798	8.75526		10.9383	13.0896	12.5116	10.9542	10.698	10.2639		10.9383	16.1554	15.5295	14.0892	13.8787	13.1864
948.019		948.019	0.471941	0.478265	0.578513	0.39628	0.445751	0.403524		3.92222	6.96155	6.09521	4.73637	5.06719	4.10464		6.68234	9.37537	8.75923	7.36474	7.32904	6.65914		9.08226	11.4497	10.9594	9.4257	9.25892	8.72319		10.871	13.0398	12.4725	10.9642	10.6992	10.2691		10.871	16.1448	15.514	14.0714	13.8498	13.1531
949.033		949.033	0.46918	0.464301	0.581473	0.428208	0.429542	0.414341		3.91392	6.96732	6.10285	4.75558	5.05776	4.09602		6.69039	9.36411	8.78037	7.39858	7.34244	6.66629		9.11108	11.4277	10.9515	9.44461	9.21887	8.76533		10.8688	13.0317	12.4742	10.9235	10.7077	10.244		10.8688	16.14	15.4856	14.074	13.8275	13.1457
950.047		950.047	0.465916	0.47569	0.56367	0.392866	0.433273	0.411163		3.94122	6.96677	6.09814	4.73931	5.06073	4.09614		6.68629	9.38851	8.76707	7.35275	7.30954	6.66402		9.05223	11.4524	10.9348	9.41051	9.23603	8.74918		10.8934	13.0225	12.4649	10.9107	10.715	10.2295		10.8934	16.124	15.4952	14.0617	13.8676	13.1919
951.06		951.06	0.450116	0.467372	0.570231	0.413015	0.403997	0.393684		3.90061	6.96574	6.08934	4.72496	5.05094	4.05077		6.71147	9.35797	8.76325	7.36088	7.30386	6.64957		9.08294	11.4291	10.9481	9.40085	9.18717	8.73341		10.8595	12.9979	12.4614	10.9196	10.6967	10.2369		10.8595	16.1009	15.4836	14.0545	13.8277	13.1669
952.074		952.074	0.488403	0.478937	0.577523	0.393108	0.411598	0.368306		3.90148	6.96974	6.06825	4.71587	5.06041	4.0688		6.68171	9.37534	8.72319	7.37942	7.29755	6.6398		9.05766	11.4014	10.9395	9.38886	9.21555	8.73022		10.8483	13.0084	12.4623	10.9036	10.6801	10.237		10.8483	16.1156	15.469	14.0598	13.8317	13.1618
953.088		953.088	0.476667	0.454858	0.566266	0.418492	0.418007	0.392015		3.88836	6.93668	6.06355	4.74552	5.01486	4.07957		6.67542	9.34512	8.73644	7.32447	7.2756	6.63857		9.06313	11.3768	10.9315	9.39643	9.2057	8.70513		10.8756	13.0008	12.4619	10.951	10.6662	10.2487		10.8756	16.1116	15.4618	14.0518	13.8291	13.1376
954.102		954.102	0.446392	0.495792	0.581575	0.382315	0.425974	0.382783		3.89808	6.95128	6.07846	4.71694	5.04672	4.04789		6.68477	9.36702	8.75136	7.35561	7.3223	6.6104		9.05204	11.3951	10.895	9.38663	9.17651	8.69492		10.8127	12.9825	12.4099	10.9062	10.6545	10.25		10.8127	16.1126	15.4586	14.0491	13.8054	13.1349
955.116		955.116	0.464532	0.483447	0.573005	0.415318	0.391132	0.409507		3.89181	6.91283	6.06921	4.71285	5.03937	4.05928		6.6279	9.31162	8.73896	7.34884	7.28918	6.61239		9.06546	11.4182	10.91	9.42492	9.17419	8.694		10.8412	12.9712	12.428	10.892	10.6576	10.2216		10.8412	16.1058	15.4611	14.0172	13.8078	13.143
956.129		956.129	0.445831	0.464814	0.578698	0.431287	0.431287	0.396851		3.91411	6.93545	6.05895	4.69879	5.03325	4.08242		6.6792	9.35019	8.73488	7.34367	7.26102	6.61364		9.06243	11.3954	10.8916	9.43901	9.17588	8.71922		10.861	12.9897	12.4341	10.9073	10.6483	10.2212		10.861	16.083	15.4492	14.0515	13.819	13.1336
957.143		957.143	0.45244	0.497448	0.565802	0.421671	0.400351	0.375614		3.88113	6.92047	6.02835	4.70822	5.02017	4.07531		6.63999	9.31621	8.72057	7.3182	7.25847	6.59391		9.02041	11.3928	10.869	9.38197	9.17075	8.68197		10.8295	12.9847	12.4278	10.8554	10.6783	10.2249		10.8295	16.0903	15.4242	13.9922	13.7744	13.1075
958.157		958.157	0.488696	0.469002	0.551871	0.390766	0.415519	0.386872		3.90696	6.92191	6.07776	4.67382	5.01433	4.05349		6.63154	9.32484	8.69756	7.32969	7.26137	6.63283		9.02431	11.3607	10.8802	9.38529	9.15584	8.68857		10.8209	12.943	12.4036	10.8944	10.6556	10.2103		10.8209	16.0619	15.4304	13.9947	13.7927	13.131
959.171		959.171	0.467372	0.467346	0.571171	0.39862	0.390278	0.391284		3.8801	6.91468	6.04354	4.72059	5.02088	4.0121		6.66054	9.3321	8.69478	7.35429	7.26491	6.62272		9.03597	11.3748	10.8505	9.37427	9.17428	8.69717		10.8005	12.9691	12.4109	10.8543	10.6275	10.2162		10.8005	16.0303	15.4365	14.0014	13.79	13.1056
960.184		960.184	0.486471	0.471739	0.553015	0.389452	0.397542	0.360487		3.90261	6.91509	6.03604	4.67461	5.00958	4.03053		6.63194	9.29035	8.68045	7.30496	7.25566	6.56143		9.00755	11.3561	10.8726	9.34166	9.14222	8.65998		10.7938	12.9498	12.4167	10.8808	10.6592	10.1883		10.7938	16.0219	15.4011	14.017	13.7503	13.1031
961.198		961.198	0.464121	0.45478	0.532342	0.390766	0.380909	0.376027		3.8879	6.89501	6.04064	4.68397	5.02613	4.06838		6.63339	9.30725	8.69296	7.30865	7.2425	6.60808		8.9875	11.3636	10.872	9.3709	9.15797	8.69142		10.8119	12.9321	12.3978	10.8699	10.6355	10.1927		10.8119	16.0302	15.3973	13.9708	13.7599	13.0789
962.212		962.212	0.450751	0.462964	0.559061	0.388931	0.414916	0.356764		3.87312	6.92342	6.0398	4.68141	5.01949	4.04399		6.60591	9.32003	8.68839	7.27276	7.25938	6.60646		9.012	11.3686	10.8463	9.3461	9.14842	8.63403		10.7958	12.9419	12.4168	10.8578	10.6262	10.1799		10.7958	16.0329	15.404	14.0246	13.7486	13.0998
963.226		963.226	0.438551	0.470043	0.550227	0.37685	0.401154	0.406351		3.87022	6.86451	6.03954	4.63387	4.97918	4.02911		6.59082	9.32318	8.67877	7.31221	7.24139	6.59346		8.97465	11.3147	10.8295	9.31813	9.11107	8.65153		10.7701	12.9314	12.3755	10.8301	10.5877	10.1651		10.7701	16.0347	15.3959	13.9877	13.7495	13.0849
964.239		964.239	0.455801	0.455068	0.546902	0.356463	0.366359	0.376027		3.87718	6.89262	6.02638	4.66561	4.98961	4.01772		6.6115	9.29064	8.6743	7.28692	7.21668	6.55626		8.99627	11.326	10.818	9.36671	9.13945	8.63756		10.7572	12.8929	12.3753	10.8421	10.6175	10.1861		10.7572	16.0125	15.3654	13.9736	13.7416	13.066
965.253		965.253	0.44374	0.459111	0.541579	0.408458	0.389911	0.350084		3.83472	6.8435	6.02	4.68024	4.98666	3.99811		6.5953	9.32016	8.67948	7.29672	7.21652	6.58419		8.99339	11.3201	10.829	9.33034	9.13475	8.64996		10.7638	12.8813	12.3544	10.8171	10.6323	10.1631		10.7638	15.9992	15.3806	13.9612	13.7206	13.0474
966.267		966.267	0.442826	0.456454	0.556625	0.364532	0.367042	0.376977		3.86691	6.89216	6.00126	4.68806	4.98563	4.00675		6.5908	9.26862	8.64589	7.29624	7.22135	6.55469		8.9608	11.2972	10.8352	9.34203	9.12627	8.64783		10.7366	12.8777	12.3465	10.8386	10.5904	10.1455		10.7366	15.9924	15.3635	13.9564	13.7088	13.0759
967.281		967.281	0.421755	0.456846	0.517696	0.372683	0.376122	0.336931		3.86132	6.87482	6.01599	4.657	4.97181	4.03864		6.59822	9.26352	8.63697	7.30621	7.20362	6.54819		8.94529	11.3313	10.8144	9.31729	9.12173	8.62837		10.773	12.902	12.3416	10.8358	10.5963	10.1519		10.773	15.9638	15.3432	13.981	13.7068	13.0579
968.294		968.294	0.447805	0.459759	0.541931	0.382315	0.391772	0.371401		3.86713	6.8227	6.00067	4.66003	4.97863	4.02648		6.6323	9.28438	8.66161	7.29989	7.21475	6.59035		8.97645	11.3013	10.8197	9.31505	9.10444	8.66232		10.76	12.8779	12.3662	10.8352	10.5835	10.1435		10.76	15.9809	15.3319	13.9471	13.7481	13.0463
969.308		969.308	0.424713	0.432639	0.53769	0.367269	0.384864	0.345353		3.81016	6.84958	5.96981	4.66137	4.97886	4.01804		6.60483	9.23776	8.63986	7.27479	7.21153	6.54464		8.94577	11.3017	10.7846	9.29733	9.09796	8.61937		10.7496	12.8663	12.3538	10.817	10.5919	10.1166		10.7496	15.9661	15.3244	13.9396	13.6758	13.0674
970.322		970.322	0.411859	0.442745	0.541468	0.393108	0.378555	0.348378		3.84662	6.83472	5.98176	4.64002	4.95664	4.01017		6.58433	9.27119	8.64331	7.27614	7.16944	6.55123		8.96282	11.2959	10.7927	9.31129	9.09455	8.63349		10.7643	12.8472	12.3025	10.7811	10.572	10.1106		10.7643	15.9685	15.3132	13.926	13.6831	13.0212
971.336		971.336	0.396851	0.465224	0.526329	0.340065	0.364434	0.353777		3.83173	6.84896	5.97617	4.66186	4.96062	4.00009		6.5923	9.22188	8.59735	7.24504	7.20381	6.55673		8.92258	11.3005	10.7958	9.29429	9.08966	8.60954		10.7306	12.8726	12.3333	10.7906	10.5754	10.1135		10.7306	15.9378	15.3523	13.9321	13.7083	13.0133
972.349		972.349	0.429042	0.412061	0.546924	0.343241	0.404704	0.368436		3.8553	6.82366	5.97192	4.63285	4.96951	3.9796		6.56834	9.21726	8.63259	7.26317	7.17763	6.52692		8.92857	11.2763	10.7744	9.28952	9.08233	8.59999		10.7507	12.8414	12.3138	10.7802	10.5669	10.1303		10.7507	15.9441	15.3272	13.913	13.676	13.0272
973.363		973.363	0.412755	0.445537	0.502741	0.354349	0.353743	0.329488		3.83837	6.81498	5.95449	4.63291	4.98005	4.00121		6.53633	9.22857	8.61599	7.22975	7.18134	6.54341		8.9341	11.2624	10.7782	9.29447	9.08746	8.57028		10.7226	12.8252	12.2809	10.8101	10.5381	10.1038		10.7226	15.9562	15.3098	13.8618	13.6371	12.9956
974.377		974.377	0.427093	0.426198	0.505979	0.378303	0.389176	0.350935		3.83719	6.84725	5.98678	4.62539	4.96156	3.99052		6.54526	9.22101	8.62198	7.24243	7.17804	6.52175		8.94452	11.2605	10.7966	9.2947	9.09571	8.58398		10.713	12.833	12.2881	10.8052	10.5684	10.1088		10.713	15.9091	15.3245	13.9125	13.6527	12.9807
975.391		975.391	0.414398	0.435551	0.485808	0.357665	0.376977	0.354618		3.82666	6.8322	5.95947	4.60107	4.9243	3.97682		6.54267	9.21915	8.59042	7.24607	7.17114	6.51781		8.92816	11.2433	10.7495	9.25179	9.07655	8.57887		10.7089	12.828	12.291	10.7666	10.5289	10.1093		10.7089	15.9472	15.2674	13.8554	13.653	12.9884
976.404		976.404	0.428068	0.413707	0.519397	0.342858	0.365316	0.358098		3.81198	6.79632	5.95278	4.62938	4.9668	3.94302		6.54285	9.20141	8.57095	7.2331	7.17357	6.49968		8.94538	11.2482	10.7362	9.25378	9.04695	8.58507		10.7324	12.8204	12.2693	10.7563	10.515	10.0938		10.7324	15.8811	15.2539	13.8897	13.6626	12.9483
977.418		977.418	0.406468	0.441639	0.536091	0.358896	0.364892	0.350084		3.8187	6.82522	5.97112	4.63097	4.93156	3.97783		6.56266	9.22192	8.59618	7.26559	7.15017	6.51783		8.90384	11.2612	10.7583	9.28437	9.05874	8.59504		10.7157	12.8009	12.2604	10.7675	10.5111	10.0999		10.7157	15.9126	15.2592	13.8754	13.6296	12.959
978.432		978.432	0.439176	0.449081	0.535735	0.352798	0.35246	0.368339		3.82082	6.80431	5.92216	4.61074	4.91068	3.96992		6.55034	9.21794	8.57595	7.19107	7.17268	6.49546		8.89962	11.199	10.7337	9.26084	9.02898	8.58157		10.6911	12.8112	12.234	10.7477	10.5093	10.0692		10.6911	15.8636	15.2315	13.8439	13.62	12.9704
979.446		979.446	0.397091	0.411163	0.51144	0.368339	0.369696	0.357665		3.81607	6.80699	5.91128	4.64072	4.92009	3.96775		6.51673	9.20489	8.56696	7.23194	7.16174	6.50462		8.89165	11.1885	10.7272	9.22049	9.01843	8.60598		10.6949	12.792	12.219	10.7496	10.511	10.0783		10.6949	15.8878	15.2435	13.8445	13.6111	12.9337
980.46		980.46	0.411163	0.433465	0.528544	0.350799	0.339714	0.361544		3.78863	6.77885	5.93572	4.61493	4.94287	3.97715		6.52739	9.20475	8.5706	7.21313	7.11686	6.50057		8.903	11.2214	10.7072	9.26964	9.01434	8.55166		10.6842	12.7905	12.2489	10.7628	10.5066	10.0706		10.6842	15.881	15.2348	13.8711	13.6109	12.9677
981.473		981.473	0.404115	0.44543	0.504162	0.36947	0.366587	0.34556		3.78494	6.78067	5.90947	4.61998	4.93331	3.94572		6.5125	9.17258	8.54798	7.1855	7.1363	6.50071		8.88799	11.2422	10.7227	9.25034	9.03854	8.56213		10.6728	12.7887	12.2504	10.7249	10.4762	10.0364		10.6728	15.8634	15.2231	13.8647	13.5971	12.952
982.487		982.487	0.39844	0.417208	0.513301	0.354181	0.370919	0.348583		3.77918	6.80328	5.90648	4.58359	4.93687	3.9323		6.48468	9.19173	8.53342	7.2027	7.1303	6.47274		8.85727	11.2143	10.701	9.21727	9.02974	8.54309		10.6486	12.7559	12.2216	10.7323	10.5115	10.0494		10.6486	15.8573	15.216	13.8399	13.5912	12.9376
983.501		983.501	0.369696	0.433823	0.511137	0.347006	0.355391	0.347521		3.7997	6.77398	5.94836	4.61194	4.92886	3.99959		6.5339	9.15768	8.56377	7.19708	7.12683	6.47351		8.87175	11.2079	10.7191	9.22226	9.04171	8.57339		10.679	12.754	12.2156	10.7027	10.4944	10.0368		10.679	15.8435	15.189	13.8135	13.6098	12.9207
984.515		984.515	0.396581	0.407961	0.493865	0.317961	0.352798	0.332621		3.76022	6.77847	5.9003	4.60358	4.8854	3.93699		6.49649	9.17111	8.55387	7.22966	7.12993	6.47169		8.85534	11.2057	10.7486	9.19855	9.00606	8.56474		10.6458	12.7502	12.2166	10.6902	10.4599	10.0191		10.6458	15.8393	15.1817	13.8356	13.5515	12.9266
985.528		985.528	0.375487	0.410931	0.518731	0.345905	0.34587	0.341115		3.76509	6.75737	5.89002	4.55788	4.87024	3.98868		6.49053	9.15265	8.51435	7.18751	7.09774	6.48711		8.8805	11.1878	10.6852	9.2068	9.01245	8.54989		10.6522	12.714	12.21	10.7128	10.4556	10.0221		10.6522	15.8118	15.1982	13.7817	13.5523	12.9182
986.542		986.542	0.402252	0.415834	0.510577	0.368695	0.329344	0.33537		3.78079	6.77821	5.91447	4.57558	4.90319	3.93607		6.48919	9.15492	8.55414	7.18935	7.12345	6.48127		8.86463	11.2018	10.6661	9.22021	8.98857	8.53542		10.6594	12.7504	12.2022	10.6915	10.4698	10.038		10.6594	15.8165	15.2053	13.8149	13.5643	12.9247
987.556		987.556	0.379027	0.398291	0.514763	0.33792	0.334979	0.325227		3.75375	6.74215	5.9071	4.55801	4.88853	3.92262		6.49839	9.13473	8.52763	7.18946	7.11761	6.46849		8.84349	11.1615	10.6955	9.19919	8.96656	8.49967		10.6089	12.7561	12.1644	10.6797	10.4844	10.0261		10.6089	15.8248	15.1608	13.8064	13.5147	12.9106
988.57		988.57	0.388103	0.411018	0.486471	0.338202	0.337532	0.330464		3.76774	6.76736	5.87244	4.57692	4.88997	3.93011		6.47493	9.13643	8.52627	7.17815	7.12474	6.42871		8.82209	11.1839	10.667	9.18118	9.02338	8.52611		10.6035	12.7532	12.178	10.6865	10.4284	10.0207		10.6035	15.7853	15.1462	13.7744	13.5344	12.896
989.583		989.583	0.419175	0.39853	0.535468	0.325264	0.354954	0.32464		3.7511	6.72803	5.88173	4.57984	4.88217	3.9252		6.48191	9.11407	8.5097	7.16144	7.07933	6.46056		8.85915	11.176	10.6636	9.21951	8.99698	8.49162		10.6036	12.7339	12.1873	10.6704	10.481	10.0063		10.6036	15.8085	15.1578	13.7853	13.5544	12.897
990.597		990.597	0.390644	0.378271	0.48696	0.33537	0.33176	0.345353		3.75319	6.70682	5.88473	4.55549	4.86976	3.93662		6.49031	9.11276	8.52543	7.18098	7.10404	6.47065		8.80863	11.1587	10.6661	9.18132	8.95028	8.50789		10.6139	12.7361	12.156	10.6649	10.4518	9.99598		10.6139	15.7907	15.1451	13.7581	13.5317	12.8728
991.611		991.611	0.391193	0.407171	0.509572	0.333766	0.368144	0.318635		3.76929	6.73259	5.86442	4.56196	4.90071	3.90957		6.46102	9.08301	8.48804	7.15855	7.08948	6.4455		8.83405	11.1488	10.6553	9.19087	8.97209	8.50077		10.5915	12.7254	12.1774	10.6851	10.4241	10.021		10.5915	15.7572	15.1111	13.759	13.5134	12.8594
992.625		992.625	0.403377	0.414341	0.484408	0.353237	0.340451	0.321911		3.75055	6.6841	5.87101	4.55501	4.86445	3.92485		6.46389	9.11114	8.51588	7.17018	7.07821	6.42135		8.83099	11.1428	10.6572	9.20531	8.97633	8.50469		10.5823	12.7063	12.1226	10.6472	10.4386	10.0207		10.5823	15.7571	15.1406	13.7514	13.5323	12.8852
993.638		993.638	0.430845	0.417151	0.48095	0.302039	0.350118	0.294039		3.73142	6.69476	5.83221	4.54751	4.8893	3.91613		6.42538	9.10119	8.46985	7.17458	7.06143	6.45221		8.81387	11.1259	10.6385	9.18544	8.95875	8.47064		10.5916	12.6919	12.1277	10.6589	10.4387	9.99778		10.5916	15.7415	15.1378	13.7659	13.4597	12.8376
994.652		994.652	0.38474	0.403997	0.484973	0.293024	0.350935	0.316646		3.71956	6.68049	5.84806	4.53335	4.86219	3.9068		6.43742	9.10045	8.45872	7.12865	7.07932	6.41265		8.78862	11.1498	10.6078	9.181	8.95714	8.48741		10.5506	12.6581	12.1373	10.6207	10.4195	9.97453		10.5506	15.7351	15.0712	13.7184	13.4945	12.8802
995.666		995.666	0.391741	0.395798	0.488939	0.355659	0.377545	0.304555		3.74484	6.73265	5.88964	4.54694	4.86902	3.89342		6.46082	9.10465	8.49551	7.13099	7.06197	6.42569		8.82058	11.1119	10.6196	9.17469	8.94723	8.48683		10.5961	12.6617	12.1066	10.6614	10.4146	9.99624		10.5961	15.7375	15.1091	13.7327	13.4764	12.8535
996.68		996.68	0.376977	0.390064	0.462062	0.33323	0.318448	0.30887		3.74826	6.72216	5.83373	4.5465	4.86875	3.90877		6.45032	9.06995	8.48156	7.12507	7.03812	6.42097		8.79181	11.1177	10.6094	9.15384	8.94613	8.4665		10.5786	12.661	12.1258	10.6218	10.4051	9.98096		10.5786	15.7265	15.1063	13.7341	13.4905	12.8401
997.693		997.693	0.375709	0.400112	0.477866	0.312401	0.356061	0.346387		3.72201	6.67966	5.83211	4.51923	4.84273	3.89287		6.43528	9.10052	8.45153	7.14982	7.06462	6.40731		8.79017	11.1094	10.5792	9.14429	8.95923	8.47259		10.6019	12.6497	12.1093	10.6202	10.3917	10.0039		10.6019	15.7169	15.0682	13.712	13.46	12.8123
998.707		998.707	0.376122	0.352426	0.48696	0.32464	0.337814	0.312858		3.71895	6.71699	5.83194	4.53983	4.83707	3.90734		6.4616	9.09388	8.48008	7.11844	7.05307	6.43384		8.79285	11.1055	10.6289	9.14262	8.94469	8.44135		10.5639	12.6542	12.1018	10.6444	10.3921	9.94884		10.5639	15.7095	15.0954	13.7194	13.449	12.817
999.721		999.721	0.365218	0.398171	0.460485	0.302039	0.337496	0.308831		3.76003	6.67507	5.82482	4.52621	4.83722	3.85384		6.40205	9.0467	8.42984	7.08851	7.03735	6.38533		8.74891	11.0794	10.5944	9.11589	8.893	8.43809		10.5298	12.6787	12.1183	10.5867	10.398	9.97358		10.5298	15.7128	15.0613	13.6876	13.4429	12.8224
1000.73		1000.73	0.356195	0.389452	0.471739	0.299184	0.346387	0.321911		3.69949	6.69717	5.80193	4.52696	4.82268	3.88347		6.42696	9.06231	8.45152	7.09508	7.03795	6.39498		8.75257	11.0904	10.5828	9.13696	8.9294	8.44949		10.5326	12.6277	12.0923	10.6132	10.3888	9.95465		10.5326	15.7059	15.0339	13.6848	13.4341	12.8125
1001.75		1001.75	0.386039	0.385885	0.490741	0.318336	0.324089	0.3086		3.71218	6.66951	5.82149	4.50314	4.82385	3.87364		6.41282	9.06449	8.44999	7.11617	7.04049	6.40294		8.77121	11.0905	10.5837	9.13788	8.91053	8.48225		10.5601	12.65	12.0923	10.5829	10.3593	9.95959		10.5601	15.6698	15.0736	13.681	13.4429	12.7847
1002.76		1002.76	0.369082	0.371401	0.464532	0.296623	0.319644	0.310564		3.70881	6.69876	5.80634	4.52187	4.81898	3.86516		6.41803	9.02803	8.44085	7.10052	7.03808	6.37578		8.76148	11.0586	10.572	9.12289	8.8965	8.44437		10.5298	12.5966	12.0759	10.5896	10.3617	9.90714		10.5298	15.6694	15.05	13.6766	13.4315	12.8288
1003.78		1003.78	0.380565	0.395286	0.487376	0.286107	0.329778	0.323316		3.68987	6.64305	5.80109	4.50545	4.8394	3.87754		6.41469	9.02993	8.41931	7.08582	7.03398	6.40343		8.74977	11.039	10.552	9.11432	8.90936	8.44375		10.5201	12.6159	12.0749	10.6161	10.3518	9.93574		10.5201	15.6634	15.0361	13.6877	13.4224	12.8229
1004.79		1004.79	0.390919	0.395648	0.493575	0.332047	0.307632	0.347006		3.70794	6.65341	5.80159	4.51734	4.83542	3.8575		6.41693	9.04363	8.40431	7.09033	7.04393	6.41268		8.74138	11.0705	10.5485	9.11215	8.89446	8.43378		10.4891	12.6385	12.0649	10.6166	10.3626	9.92919		10.4891	15.6581	15.0246	13.6796	13.4144	12.7768
1005.8		1005.8	0.381034	0.367107	0.465916	0.314493	0.319905	0.312858		3.66968	6.62896	5.79924	4.54442	4.82545	3.85398		6.39606	9.02803	8.4272	7.09603	6.99647	6.40642		8.73923	11.0385	10.5318	9.099	8.89014	8.41534		10.5041	12.6069	12.0539	10.595	10.3402	9.92022		10.5041	15.6491	15.0102	13.6695	13.4017	12.7891
1006.82		1006.82	0.368533	0.368533	0.463041	0.298346	0.33792	0.315552		3.69338	6.65049	5.79509	4.51562	4.81029	3.85783		6.39852	9.05182	8.40094	7.06043	6.99721	6.3551		8.71211	11.0257	10.5576	9.11048	8.86212	8.41214		10.504	12.5972	12.0648	10.5953	10.3201	9.89255		10.504	15.6328	15.0129	13.6651	13.3895	12.7875
1007.83		1007.83	0.393108	0.361478	0.439502	0.288761	0.322281	0.293024		3.68198	6.68088	5.8007	4.49781	4.8146	3.86051		6.39778	8.99577	8.39849	7.08249	7.00595	6.36748		8.71294	11.0085	10.531	9.08589	8.89417	8.43181		10.4875	12.592	12.0275	10.56	10.3145	9.9128		10.4875	15.6375	14.9911	13.6384	13.404	12.7605
1008.84		1008.84	0.358164	0.358564	0.447219	0.317398	0.3468	0.284728		3.68666	6.6516	5.77933	4.49221	4.81808	3.83829		6.36177	8.99146	8.38198	7.04863	6.97836	6.3558		8.74728	11.0104	10.5302	9.09116	8.87116	8.4322		10.5085	12.5818	12.0479	10.5595	10.3172	9.89755		10.5085	15.6375	15.0222	13.6072	13.412	12.7478
1009.86		1009.86	0.344212	0.369728	0.458097	0.299821	0.322429	0.321615		3.67245	6.67479	5.78519	4.52078	4.77214	3.84345		6.38546	9.01862	8.38563	7.05174	6.99489	6.35264		8.71566	11.0161	10.5376	9.0914	8.86829	8.40821		10.4797	12.5846	12.0658	10.5343	10.3097	9.90006		10.4797	15.6317	14.9763	13.6364	13.359	12.7464
1010.87		1010.87	0.377545	0.346008	0.430152	0.279018	0.327164	0.298865		3.67674	6.65151	5.76975	4.50365	4.80989	3.85255		6.38128	8.99161	8.37278	7.05416	6.9693	6.3687		8.71448	11.0032	10.5043	9.09922	8.84876	8.40466		10.4782	12.5747	11.9933	10.5393	10.3321	9.90472		10.4782	15.6065	14.945	13.6563	13.3731	12.7408
1011.89		1011.89	0.343102	0.363615	0.449877	0.303928	0.30829	0.28389		3.64704	6.62403	5.80061	4.49857	4.79058	3.8676		6.37009	9.00986	8.38067	7.05593	6.98659	6.37433		8.71994	10.9797	10.5036	9.04561	8.83602	8.39928		10.4696	12.574	12.0354	10.5456	10.2858	9.90637		10.4696	15.6158	14.9671	13.6233	13.351	12.7552
1012.9		1012.9	0.356195	0.365316	0.448444	0.279317	0.314493	0.323463		3.66343	6.62852	5.72804	4.45438	4.77666	3.83638		6.33987	8.96248	8.39969	7.06824	6.973	6.35461		8.68898	10.9898	10.4823	9.04536	8.82967	8.37303		10.4663	12.5788	12.0166	10.5271	10.3034	9.89218		10.4663	15.5986	14.9306	13.5799	13.3478	12.7239
1013.91		1013.91	0.363451	0.390949	0.445028	0.280425	0.317999	0.303103		3.68746	6.62926	5.7736	4.47447	4.77346	3.86301		6.38443	9.00116	8.37386	7.04252	6.97573	6.35327		8.72114	11.0002	10.4826	9.05545	8.86891	8.41374		10.459	12.5121	12.0071	10.5403	10.2793	9.88821		10.459	15.5881	14.9294	13.6059	13.3747	12.7253
1014.93		1014.93	0.313772	0.372683	0.434619	0.260317	0.329814	0.303575		3.69424	6.62127	5.7516	4.46418	4.80354	3.83802		6.32699	8.96245	8.36867	7.06465	6.9826	6.3632		8.67659	10.9778	10.4697	9.06965	8.85019	8.37522		10.4663	12.535	11.9797	10.5453	10.2891	9.88471		10.4663	15.5817	14.9176	13.5935	13.3509	12.7132
1015.94		1015.94	0.339504	0.336364	0.438551	0.307477	0.306662	0.306662		3.66874	6.59976	5.71521	4.46751	4.76964	3.84222		6.3498	8.97846	8.3446	7.03382	6.97245	6.33192		8.65904	10.9768	10.4387	9.04284	8.83262	8.37612		10.4518	12.5194	11.9608	10.5125	10.2729	9.82569		10.4518	15.6032	14.9401	13.5681	13.3044	12.7269
1016.95		1016.95	0.341185	0.374979	0.435934	0.301842	0.328074	0.2881		3.66312	6.59167	5.73833	4.47419	4.79518	3.84316		6.31594	8.9595	8.38423	7.04349	6.94872	6.35422		8.64175	10.9733	10.484	9.05233	8.83938	8.37843		10.4551	12.5342	11.9541	10.5174	10.2817	9.87329		10.4551	15.5701	14.9208	13.5946	13.3617	12.7147
1017.97		1017.97	0.338202	0.362959	0.421473	0.293796	0.312057	0.297024		3.65219	6.60622	5.71814	4.43719	4.7566	3.81625		6.34722	8.94045	8.34325	7.01926	6.93801	6.33477		8.64805	10.9668	10.4599	9.04231	8.80748	8.34862		10.4152	12.5359	11.9583	10.5052	10.265	9.87011		10.4152	15.5555	14.9182	13.5687	13.3143	12.6751
1018.98		1018.98	0.366066	0.347006	0.418948	0.291351	0.302316	0.256023		3.65577	6.61618	5.74861	4.47159	4.76593	3.83753		6.32666	8.96411	8.32931	7.03431	6.95402	6.32442		8.67565	10.9731	10.446	9.01019	8.78083	8.36645		10.4218	12.4598	11.9567	10.4921	10.2565	9.81822		10.4218	15.5336	14.8813	13.5567	13.2948	12.69
1020		1020	0.337178	0.36391	0.433053	0.303575	0.32464	0.298785		3.66354	6.5735	5.73433	4.44464	4.76875	3.82405		6.32872	8.97785	8.33969	7.01792	6.93932	6.31006		8.65249	10.9501	10.4628	9.02802	8.79975	8.356		10.4402	12.5104	11.9651	10.4973	10.2351	9.82082		10.4402	15.5443	14.9233	13.5173	13.3289	12.6957
1021.01		1021.01	0.350799	0.347521	0.420737	0.29497	0.261004	0.300139		3.65169	6.57822	5.72216	4.43671	4.73265	3.80849		6.35357	8.95826	8.35114	7.03214	6.91611	6.29817		8.6397	10.9478	10.4279	8.99373	8.81383	8.36714		10.4009	12.4953	11.9431	10.4869	10.2815	9.84575		10.4009	15.5139	14.8934	13.549	13.3312	12.6797
1022.02		1022.02	0.342267	0.328038	0.415059	0.290367	0.311445	0.288265		3.61573	6.6113	5.76044	4.43775	4.74823	3.78547		6.34734	8.92799	8.28742	7.01778	6.95036	6.32425		8.62265	10.9389	10.4472	9.01666	8.78717	8.33716		10.3969	12.512	11.9289	10.4607	10.2449	9.80008		10.3969	15.4781	14.847	13.5429	13.2844	12.6801
1023.04		1023.04	0.36391	0.3468	0.439203	0.283469	0.298785	0.301842		3.64428	6.56967	5.71223	4.43526	4.75897	3.78792		6.33468	8.94122	8.33477	7.01204	6.9592	6.31631		8.63724	10.9658	10.4413	9.02776	8.79241	8.34714		10.3962	12.4351	11.9155	10.5017	10.2552	9.82308		10.3962	15.4971	14.8809	13.526	13.2992	12.6569
1024.05		1024.05	0.348206	0.354181	0.412639	0.268168	0.279701	0.299582		3.60464	6.55303	5.71949	4.4288	4.7549	3.83439		6.27398	8.90088	8.31945	7.02598	6.91917	6.28774		8.62722	10.9234	10.4314	8.95775	8.8015	8.37411		10.4108	12.4429	11.9118	10.454	10.2457	9.80455		10.4108	15.4763	14.8706	13.531	13.2823	12.6357
1025.06		1025.06	0.32464	0.348754	0.443901	0.28389	0.300893	0.256349		3.59495	6.57358	5.66154	4.43677	4.72803	3.77968		6.26895	8.91118	8.30553	7.03089	6.97009	6.2896		8.63796	10.9237	10.4242	9.0172	8.77563	8.3188		10.3761	12.4769	11.9148	10.4591	10.2226	9.80714		10.3761	15.4847	14.8465	13.5406	13.2907	12.6299
1026.08		1026.08	0.303221	0.350629	0.449161	0.293796	0.290244	0.306662		3.62331	6.5536	5.71756	4.45323	4.74659	3.84603		6.28367	8.89859	8.27705	7.00601	6.93682	6.27351		8.62482	10.9037	10.4215	9.008	8.79205	8.33526		10.3945	12.4955	11.9151	10.4713	10.2019	9.83018		10.3945	15.498	14.8501	13.5073	13.2919	12.6229
1027.09		1027.09	0.338061	0.336364	0.416922	0.268967	0.313468	0.273669		3.6156	6.55036	5.68199	4.42736	4.7429	3.79835		6.28701	8.91441	8.26561	7.02203	6.92473	6.31661		8.59659	10.9345	10.4397	9.00965	8.74479	8.31589		10.3886	12.4529	11.9003	10.4544	10.2167	9.77487		10.3886	15.4963	14.849	13.4977	13.2623	12.637
1028.11		1028.11	0.328183	0.317736	0.409536	0.286773	0.276313	0.271526		3.60588	6.55642	5.68299	4.43788	4.75326	3.81851		6.31288	8.88876	8.29438	6.9991	6.91109	6.2694		8.61611	10.9421	10.4034	8.98838	8.76562	8.34595		10.3624	12.4582	11.8679	10.4213	10.1938	9.76596		10.3624	15.4455	14.8218	13.4883	13.2786	12.6348
1029.12		1029.12	0.362959	0.346112	0.434838	0.288265	0.290244	0.289215		3.60637	6.56438	5.69693	4.44118	4.72902	3.79493		6.28417	8.91443	8.25872	6.97708	6.90643	6.27538		8.62362	10.9032	10.3793	8.96862	8.74634	8.31113		10.3278	12.4346	11.8971	10.4303	10.2114	9.80985		10.3278	15.4577	14.7977	13.511	13.2401	12.6374
1030.13		1030.13	0.347658	0.344766	0.423279	0.258571	0.283091	0.28781		3.60866	6.52932	5.68802	4.38981	4.7045	3.79031		6.30474	8.88704	8.27148	6.96504	6.89001	6.28046		8.61169	10.9329	10.3655	8.98197	8.73566	8.31164		10.3583	12.4153	11.8623	10.4529	10.1949	9.79989		10.3583	15.4391	14.7892	13.4679	13.2571	12.6225
1031.15		1031.15	0.323352	0.311445	0.412639	0.27332	0.272796	0.276572		3.60479	6.50295	5.67151	4.4095	4.7155	3.78069		6.2676	8.88139	8.26822	6.96643	6.87933	6.27519		8.58536	10.8863	10.3933	8.97565	8.73607	8.29736		10.3507	12.4171	11.8853	10.4298	10.1808	9.79891		10.3507	15.4522	14.8176	13.473	13.2454	12.6167
1032.16		1032.16	0.323316	0.333552	0.419488	0.30267	0.266563	0.310564		3.60527	6.53644	5.70393	4.389	4.71467	3.78228		6.27961	8.88434	8.29267	6.9778	6.88389	6.27454		8.57179	10.8556	10.39	8.94875	8.73044	8.30854		10.3135	12.4377	11.8924	10.4319	10.1828	9.77198		10.3135	15.4484	14.8032	13.4958	13.2376	12.5868
1033.18		1033.18	0.310755	0.337178	0.414571	0.300417	0.313163	0.261733		3.58314	6.50357	5.6506	4.40408	4.7057	3.77701		6.28643	8.87794	8.25908	6.95846	6.87373	6.2492		8.58179	10.8792	10.3876	8.97808	8.73998	8.28948		10.3457	12.425	11.8722	10.4127	10.1652	9.73778		10.3457	15.4261	14.8039	13.4874	13.2154	12.5929
1034.19		1034.19	0.325227	0.311445	0.411018	0.279872	0.286606	0.279701		3.57265	6.51949	5.66088	4.39568	4.69746	3.76892		6.28789	8.86457	8.24759	6.96112	6.83711	6.22977		8.5984	10.8597	10.3618	8.94249	8.73776	8.29317		10.3159	12.3994	11.8249	10.4117	10.1553	9.75991		10.3159	15.4273	14.7911	13.4393	13.2243	12.5794
1035.2		1035.2	0.299582	0.335085	0.399963	0.284142	0.278377	0.258248		3.59171	6.53347	5.65224	4.41784	4.71847	3.77211		6.23223	8.86921	8.23096	6.94119	6.88439	6.26007		8.56087	10.8852	10.3453	8.9827	8.74067	8.28492		10.3261	12.4188	11.8635	10.4263	10.1763	9.73556		10.3261	15.4238	14.7749	13.434	13.232	12.5955
1036.22		1036.22	0.309024	0.341953	0.405411	0.297866	0.285272	0.25023		3.59409	6.53238	5.64853	4.40423	4.7099	3.74637		6.26806	8.86727	8.22958	6.96971	6.88544	6.25985		8.56666	10.8643	10.349	8.90933	8.713	8.27501		10.359	12.4021	11.8524	10.4159	10.134	9.73913		10.359	15.3776	14.7638	13.4698	13.1914	12.5953
1037.23		1037.23	0.315628	0.347006	0.400529	0.292983	0.26941	0.248604		3.57937	6.5143	5.66645	4.3929	4.68764	3.75381		6.24669	8.84049	8.21368	6.91671	6.86659	6.22248		8.5524	10.8326	10.3354	8.95366	8.69258	8.27319		10.3104	12.3687	11.8096	10.4017	10.1557	9.76139		10.3104	15.3789	14.7216	13.4583	13.1902	12.5787
1038.24		1038.24	0.29497	0.310372	0.390675	0.279531	0.28212	0.267144		3.57513	6.4685	5.6391	4.37921	4.7065	3.76147		6.22112	8.86655	8.23476	6.95538	6.85363	6.23838		8.56136	10.8402	10.37	8.92726	8.71673	8.25624		10.3201	12.3783	11.823	10.3691	10.1303	9.73591		10.3201	15.4105	14.749	13.4391	13.1698	12.5323
1039.26		1039.26	0.323205	0.335619	0.423364	0.25509	0.296261	0.255603		3.56028	6.50541	5.65744	4.40976	4.68792	3.73839		6.25002	8.85285	8.23667	6.93207	6.87762	6.26403		8.54401	10.8339	10.3322	8.92019	8.7428	8.24401		10.28	12.3977	11.825	10.3743	10.1605	9.74335		10.28	15.3819	14.7338	13.4314	13.1731	12.5458
1040.27		1040.27	0.304829	0.304164	0.433273	0.292086	0.253966	0.25917		3.56598	6.45745	5.62557	4.35981	4.67866	3.74328		6.22363	8.81538	8.21777	6.95002	6.84702	6.21283		8.5643	10.8365	10.3068	8.90592	8.70194	8.25135		10.2991	12.355	11.8193	10.387	10.1288	9.72673		10.2991	15.3606	14.6794	13.4343	13.1778	12.5371
1041.29		1041.29	0.307942	0.332801	0.407669	0.253919	0.261004	0.288761		3.58545	6.49076	5.60667	4.38165	4.69995	3.74826		6.20239	8.83395	8.20356	6.95835	6.84556	6.22151		8.52214	10.8275	10.304	8.91909	8.70983	8.21736		10.3078	12.3542	11.8044	10.3908	10.1306	9.72592		10.3078	15.3609	14.7213	13.4484	13.1609	12.5338
1042.3		1042.3	0.332047	0.327492	0.412032	0.249466	0.299821	0.259538		3.548	6.48354	5.60911	4.37414	4.68754	3.74351		6.22946	8.83324	8.20374	6.93807	6.84106	6.24606		8.53046	10.8288	10.3029	8.9213	8.69256	8.22168		10.2753	12.3675	11.7825	10.3531	10.1046	9.69361		10.2753	15.3683	14.6909	13.4275	13.1504	12.5321
1043.31		1043.31	0.319644	0.323684	0.371401	0.26296	0.280722	0.26941		3.5285	6.4524	5.60813	4.38137	4.64741	3.70515		6.21346	8.79527	8.15879	6.90626	6.83781	6.21668		8.53386	10.7993	10.285	8.85891	8.69296	8.22631		10.2476	12.339	11.7866	10.3399	10.1261	9.70081		10.2476	15.3381	14.6803	13.4084	13.1513	12.5424
1044.33		1044.33	0.316834	0.275709	0.392228	0.267144	0.275709	0.245759		3.58035	6.48178	5.61535	4.3923	4.67505	3.74152		6.2208	8.7955	8.20268	6.92874	6.83939	6.21864		8.53995	10.7887	10.3109	8.89894	8.69825	8.22928		10.2672	12.3183	11.7733	10.3824	10.1097	9.70554		10.2672	15.3335	14.6942	13.4071	13.1479	12.5318
1045.34		1045.34	0.322281	0.322873	0.373162	0.244201	0.250753	0.261733		3.52666	6.47709	5.6179	4.34398	4.67345	3.72718		6.22287	8.8126	8.1787	6.91444	6.8081	6.18195		8.51914	10.8155	10.2805	8.91083	8.67358	8.22756		10.2539	12.2819	11.7848	10.3553	10.1074	9.69814		10.2539	15.3248	14.6956	13.3766	13.1284	12.5105
1046.35		1046.35	0.298026	0.326617	0.368533	0.268168	0.280552	0.26296		3.51914	6.4272	5.60801	4.37769	4.65344	3.69697		6.19774	8.79292	8.15547	6.88806	6.82763	6.18521		8.50695	10.7751	10.2899	8.86537	8.66339	8.21593		10.2563	12.3102	11.7713	10.3566	10.0728	9.69728		10.2563	15.3201	14.6723	13.359	13.1265	12.4988
1047.37		1047.37	0.288472	0.30829	0.397661	0.256627	0.270822	0.257694		3.53812	6.4459	5.59911	4.35683	4.70139	3.72635		6.20205	8.79704	8.19522	6.9007	6.82363	6.21872		8.53648	10.7836	10.2877	8.88575	8.66598	8.22997		10.2703	12.2939	11.7271	10.325	10.0959	9.63261		10.2703	15.2949	14.6836	13.3832	13.1086	12.5128
1048.38		1048.38	0.319793	0.288141	0.371144	0.258848	0.262507	0.268568		3.52206	6.45419	5.61802	4.34789	4.65799	3.74417		6.2101	8.79158	8.20542	6.90727	6.80186	6.2027		8.50299	10.7804	10.2867	8.88802	8.66468	8.19439		10.2263	12.2934	11.767	10.346	10.1122	9.6866		10.2263	15.315	14.6775	13.3748	13.1353	12.5162
1049.4		1049.4	0.297024	0.295011	0.364401	0.25565	0.272271	0.240264		3.5524	6.40949	5.60266	4.34136	4.65474	3.72006		6.19183	8.78228	8.15095	6.87584	6.81159	6.19838		8.47824	10.7551	10.2621	8.86622	8.64108	8.21216		10.2542	12.3123	11.7442	10.3208	10.0949	9.68114		10.2542	15.2936	14.6085	13.3468	13.1091	12.459
1050.41		1050.41	0.267144	0.310218	0.380377	0.244055	0.253355	0.253919		3.54471	6.46418	5.5975	4.32955	4.6436	3.72057		6.17258	8.79199	8.1567	6.90684	6.79436	6.19065		8.47642	10.7688	10.2637	8.87565	8.62175	8.21678		10.2315	12.2895	11.7244	10.3215	10.0632	9.68181		10.2315	15.2978	14.6239	13.3655	13.1	12.4647
1051.42		1051.42	0.298506	0.293349	0.337072	0.275016	0.239718	0.23459		3.52666	6.44112	5.56432	4.36643	4.65445	3.70311		6.18345	8.75375	8.17363	6.87154	6.7947	6.18299		8.51785	10.7549	10.2642	8.84914	8.655	8.20566		10.2458	12.3042	11.764	10.3241	10.0721	9.65193		10.2458	15.2605	14.6529	13.3447	13.0874	12.4673
1052.44		1052.44	0.314531	0.304046	0.392866	0.238071	0.233826	0.238121		3.52984	6.40867	5.56478	4.33886	4.63141	3.72195		6.1764	8.74903	8.14159	6.88428	6.7777	6.17199		8.43904	10.7456	10.2536	8.82528	8.59738	8.16107		10.215	12.279	11.7154	10.3064	10.0677	9.66981		10.215	15.2743	14.6447	13.3165	13.066	12.4605
1053.45		1053.45	0.294039	0.309024	0.362532	0.247113	0.264317	0.239469		3.51116	6.42844	5.58059	4.2954	4.6511	3.71601		6.15723	8.75963	8.16153	6.88571	6.75382	6.20537		8.46496	10.7186	10.2757	8.86537	8.62119	8.19093		10.2345	12.2706	11.6732	10.2909	10.0838	9.6446		10.2345	15.2555	14.6356	13.3402	13.0884	12.4437
1054.46		1054.46	0.274148	0.3086	0.40044	0.268745	0.284728	0.224833		3.52556	6.43276	5.53654	4.35578	4.6224	3.72065		6.17233	8.75654	8.15768	6.88687	6.79166	6.15046		8.44361	10.7411	10.237	8.835	8.6314	8.18725		10.2121	12.243	11.7161	10.2849	10.0341	9.64709		10.2121	15.2543	14.6292	13.3162	13.0855	12.4581
1055.48		1055.48	0.30267	0.307981	0.359261	0.249036	0.247932	0.230333		3.48083	6.38461	5.53855	4.32268	4.60929	3.68559		6.14615	8.72549	8.11448	6.87246	6.7746	6.20565		8.45203	10.7428	10.1894	8.82138	8.59945	8.16924		10.1846	12.25	11.7134	10.2868	10.0359	9.65359		10.1846	15.2508	14.5995	13.3042	13.0164	12.4288
1056.49		1056.49	0.271526	0.313506	0.389452	0.238671	0.277648	0.249036		3.53491	6.40138	5.55396	4.31322	4.59664	3.69522		6.14975	8.75388	8.11357	6.8417	6.78607	6.1888		8.45038	10.7203	10.2574	8.83405	8.59768	8.14765		10.1961	12.2728	11.6999	10.2822	10.052	9.6175		10.1961	15.2664	14.5727	13.2918	13.0528	12.4483
1057.51		1057.51	0.298865	0.299304	0.391132	0.268745	0.268967	0.254669		3.51809	6.42169	5.56817	4.31439	4.60037	3.71218		6.1636	8.73182	8.13296	6.84227	6.77666	6.18447		8.45423	10.7091	10.2327	8.78869	8.6018	8.16206		10.1918	12.2175	11.7038	10.2698	9.99777	9.60706		10.1918	15.1961	14.5925	13.2838	13.0488	12.4452
1058.52		1058.52	0.28212	0.275709	0.362827	0.271218	0.262052	0.259951		3.48805	6.3975	5.53682	4.29772	4.60469	3.69384		6.15624	8.72522	8.09068	6.85269	6.74066	6.14244		8.44684	10.6842	10.2048	8.82679	8.60525	8.16993		10.1918	12.2123	11.6883	10.2615	10.0198	9.59898		10.1918	15.2193	14.585	13.2774	13.0498	12.423
1059.53		1059.53	0.283133	0.304164	0.367399	0.231623	0.246485	0.258017		3.50091	6.40696	5.52296	4.31899	4.58612	3.6886		6.13098	8.72369	8.08883	6.85188	6.75344	6.15904		8.42279	10.6984	10.2058	8.79689	8.56774	8.17261		10.1881	12.2163	11.6877	10.239	10.0199	9.62516		10.1881	15.2105	14.5489	13.2651	13.0515	12.4234
1060.55		1060.55	0.274539	0.298865	0.372683	0.249227	0.298506	0.236866		3.48148	6.39309	5.54104	4.30879	4.58785	3.67289		6.13639	8.72101	8.11391	6.84105	6.77045	6.16318		8.4246	10.7033	10.2022	8.82688	8.59162	8.14535		10.1789	12.2257	11.6466	10.2405	10.0212	9.62006		10.1789	15.1847	14.5459	13.285	13.0187	12.4274
1061.56		1061.56	0.276443	0.280212	0.362564	0.247547	0.260455	0.205321		3.45329	6.37661	5.51882	4.28158	4.58768	3.71247		6.12088	8.70014	8.09601	6.82041	6.71877	6.13456		8.43308	10.6919	10.1666	8.78814	8.57378	8.13245		10.1613	12.2127	11.6446	10.2547	10.0097	9.60227		10.1613	15.1768	14.5297	13.2532	12.9661	12.4072
1062.57		1062.57	0.29008	0.27249	0.377893	0.219737	0.277347	0.219737		3.50472	6.42515	5.50923	4.29483	4.59775	3.68856		6.13963	8.70304	8.0913	6.83273	6.75688	6.14053		8.43026	10.7018	10.1967	8.78427	8.57932	8.13082		10.1614	12.235	11.6616	10.272	10.0161	9.61138		10.1614	15.1892	14.5708	13.2548	12.9895	12.405
1063.59		1063.59	0.293999	0.269675	0.383405	0.250753	0.243272	0.242437		3.49496	6.38133	5.49967	4.29831	4.60488	3.66276		6.14738	8.70523	8.09169	6.81455	6.76303	6.12944		8.43491	10.656	10.1909	8.77983	8.58485	8.13739		10.1499	12.1794	11.6315	10.2384	10.0019	9.59843		10.1499	15.1848	14.5523	13.2791	13.0023	12.3945
1064.6		1064.6	0.262507	0.281189	0.349573	0.223129	0.246775	0.23403		3.46878	6.38849	5.50125	4.26969	4.57705	3.65549		6.12267	8.71307	8.06933	6.83778	6.73057	6.10482		8.42477	10.6851	10.1507	8.79363	8.56388	8.12655		10.1471	12.1781	11.638	10.2082	10.0123	9.58466		10.1471	15.1469	14.5225	13.2473	12.9884	12.3903
1065.62		1065.62	0.283133	0.265667	0.367269	0.232599	0.262824	0.24537		3.48964	6.36785	5.5195	4.32841	4.60849	3.66988		6.15192	8.65966	8.08305	6.8044	6.72308	6.13418		8.40998	10.6615	10.1766	8.7955	8.57823	8.14082		10.1573	12.2123	11.6272	10.2332	9.99353	9.59167		10.1573	15.1702	14.5265	13.2497	13.0032	12.3818
1066.63		1066.63	0.290367	0.290244	0.349471	0.239469	0.227416	0.227992		3.45837	6.37927	5.50342	4.27396	4.5921	3.68578		6.11091	8.6657	8.06916	6.80653	6.72369	6.10206		8.41265	10.6538	10.148	8.78307	8.58841	8.1346		10.1185	12.1832	11.6403	10.2195	9.9451	9.58695		10.1185	15.1834	14.5248	13.2445	12.9969	12.38
1067.64		1067.64	0.242437	0.25326	0.369986	0.227626	0.23782	0.21491		3.4702	6.3714	5.507	4.25015	4.5715	3.67101		6.12645	8.68623	8.03156	6.83135	6.6983	6.1342		8.41511	10.6422	10.1363	8.74709	8.56263	8.12164		10.1062	12.1612	11.5994	10.1993	9.99079	9.56306		10.1062	15.1424	14.472	13.2351	12.9613	12.342
1068.66		1068.66	0.28389	0.297666	0.386039	0.248076	0.228827	0.247113		3.48212	6.35644	5.46433	4.2809	4.57237	3.65938		6.08142	8.68409	8.06864	6.82231	6.74462	6.11926		8.37908	10.6419	10.1821	8.77576	8.54308	8.10352		10.118	12.1827	11.6134	10.2297	9.9816	9.58152		10.118	15.1189	14.5266	13.235	12.9842	12.3535
1069.67		1069.67	0.285481	0.304555	0.337249	0.234844	0.249036	0.216237		3.48097	6.37325	5.48954	4.26366	4.57961	3.64255		6.08965	8.6522	8.04545	6.79117	6.74028	6.12004		8.39058	10.6361	10.0998	8.78413	8.55201	8.08452		10.0953	12.145	11.6113	10.2084	9.95464	9.53767		10.0953	15.1434	14.4652	13.2296	12.9656	12.3434
1070.68		1070.68	0.26296	0.272402	0.347521	0.216182	0.227416	0.232138		3.44402	6.325	5.5053	4.26515	4.58884	3.65331		6.09991	8.6625	8.04113	6.75879	6.70776	6.10349		8.39278	10.6135	10.1279	8.76464	8.51255	8.08948		10.1066	12.1391	11.6185	10.2132	9.97263	9.56006		10.1066	15.113	14.4655	13.2107	12.9602	12.361
1071.7		1071.7	0.290367	0.293674	0.384026	0.237318	0.229555	0.234488		3.48613	6.35151	5.46737	4.27254	4.54881	3.62724		6.10307	8.6548	8.02683	6.80579	6.66941	6.09637		8.38161	10.6487	10.1273	8.7374	8.51757	8.13145		10.1137	12.1397	11.5948	10.2081	9.96537	9.55245		10.1137	15.1333	14.4522	13.2231	12.9287	12.3756
1072.71		1072.71	0.272402	0.265352	0.350833	0.207285	0.25137	0.244592		3.46402	6.32293	5.47127	4.25524	4.51731	3.62862		6.0836	8.66355	8.03325	6.79161	6.70619	6.09738		8.37151	10.6027	10.101	8.74495	8.51088	8.10146		10.1109	12.1625	11.555	10.1988	9.97366	9.54723		10.1109	15.1092	14.4539	13.182	12.9383	12.3519
1073.73		1073.73	0.265667	0.274886	0.32585	0.229555	0.226996	0.229296		3.41574	6.32991	5.44722	4.27189	4.53711	3.6349		6.07803	8.63825	8.00765	6.77855	6.69482	6.0843		8.34696	10.6339	10.1264	8.74995	8.53539	8.08682		10.0956	12.1108	11.5643	10.2032	9.94077	9.51663		10.0956	15.1373	14.4318	13.1734	12.9061	12.3047
1074.74		1074.74	0.270117	0.270117	0.361478	0.227992	0.217775	0.230488		3.44374	6.32321	5.4257	4.24526	4.56863	3.68018		6.09661	8.65735	8.017	6.79673	6.69762	6.07896		8.33082	10.6085	10.104	8.73349	8.52566	8.11267		10.0868	12.1193	11.5995	10.1745	9.92823	9.54486		10.0868	15.0912	14.4576	13.1694	12.9293	12.3192
1075.75		1075.75	0.234793	0.257879	0.3305	0.231366	0.23621	0.234641		3.42267	6.31449	5.47551	4.25169	4.57594	3.64643		6.08977	8.62733	8.03969	6.76157	6.65759	6.09744		8.34003	10.6073	10.0922	8.74769	8.49123	8.07775		10.0945	12.0977	11.5677	10.1867	9.92282	9.57869		10.0945	15.0591	14.418	13.1704	12.9094	12.2928
1076.77		1076.77	0.278676	0.268701	0.350799	0.217556	0.236866	0.222701		3.44158	6.33401	5.46564	4.28017	4.54562	3.63706		6.07378	8.63494	8.00675	6.78193	6.67566	6.049		8.32823	10.5704	10.0859	8.72653	8.47885	8.09157		10.0813	12.0939	11.547	10.1652	9.901	9.54403		10.0813	15.0763	14.4118	13.1425	12.8915	12.3266
1077.78		1077.78	0.256349	0.277605	0.338378	0.24537	0.231983	0.238871		3.43213	6.30977	5.44548	4.24355	4.54895	3.63436		6.05976	8.64439	7.99593	6.74727	6.67764	6.06522		8.377	10.6186	10.1001	8.73306	8.48666	8.06923		10.0901	12.0987	11.5144	10.1692	9.91099	9.55209		10.0901	15.0305	14.4018	13.166	12.8995	12.2889
1078.79		1078.79	0.251702	0.278377	0.335263	0.232138	0.232138	0.232138		3.45916	6.31951	5.45222	4.23107	4.53727	3.61505		6.05283	8.58174	8.00291	6.77483	6.65905	6.06828		8.32157	10.6008	10.082	8.74346	8.49932	8.06938		10.0858	12.0814	11.5352	10.172	9.91709	9.48458		10.0858	15.045	14.4194	13.1677	12.9034	12.2943
1079.81		1079.81	0.235199	0.22238	0.337532	0.228723	0.216733	0.214521		3.43812	6.31487	5.41125	4.24472	4.52733	3.61223		6.09595	8.60973	7.98084	6.7535	6.66005	6.06409		8.31296	10.5899	10.0581	8.6904	8.47189	8.05896		10.0431	12.0616	11.5201	10.1338	9.90121	9.49661		10.0431	15.0467	14.4154	13.1293	12.8984	12.2705
1080.82		1080.82	0.2487	0.25917	0.341848	0.193852	0.200384	0.227992		3.44103	6.30836	5.46122	4.24971	4.52949	3.62086		6.0335	8.60139	8.00288	6.73429	6.69701	6.04829		8.34318	10.5727	10.0653	8.69986	8.48419	8.06232		10.0554	12.0815	11.512	10.1478	9.88905	9.51709		10.0554	15.0441	14.4141	13.1078	12.8868	12.2889
1081.84		1081.84	0.23782	0.2675	0.340065	0.217775	0.227154	0.20694		3.42834	6.29093	5.44374	4.24957	4.53164	3.62063		6.05928	8.61507	7.98102	6.74184	6.65115	6.04272		8.31226	10.5507	10.0487	8.71216	8.5003	8.05862		10.0618	12.0888	11.5343	10.1513	9.88949	9.50466		10.0618	15.0217	14.4028	13.1434	12.8605	12.2869
1082.85		1082.85	0.260455	0.260455	0.331616	0.209744	0.234641	0.203981		3.39111	6.27962	5.43563	4.2146	4.52448	3.61094		6.02264	8.58565	7.96798	6.75533	6.63102	6.05613		8.30949	10.5621	10.0482	8.68428	8.48555	8.08349		10.0258	12.0767	11.5207	10.1253	9.8926	9.50071		10.0258	15.0195	14.3719	13.1225	12.8323	12.2819
1083.86		1083.86	0.25227	0.276572	0.352798	0.214521	0.241699	0.224673		3.40938	6.27944	5.42296	4.18063	4.53755	3.63386		6.02364	8.58077	8.01204	6.74422	6.65456	6.05377		8.32172	10.5631	10.053	8.67455	8.46234	7.99118		10.048	12.0609	11.5195	10.1183	9.88027	9.50968		10.048	15.0256	14.3793	13.1359	12.8662	12.268
1084.88		1084.88	0.272971	0.27332	0.338202	0.226996	0.236009	0.230333		3.42834	6.27399	5.41992	4.22778	4.49695	3.59919		6.0455	8.58709	7.9444	6.7342	6.67734	6.05798		8.32957	10.5518	10.047	8.69058	8.44182	8.0533		10.0119	12.0488	11.5105	10.1498	9.86444	9.48385		10.0119	14.9841	14.3611	13.1124	12.8363	12.2743
1085.89		1085.89	0.239419	0.268612	0.356429	0.229867	0.256209	0.213295		3.39272	6.26684	5.41529	4.24745	4.51351	3.59877		6.04003	8.59871	7.94376	6.71334	6.61886	6.05921		8.30947	10.5381	10.0436	8.68247	8.44723	8.01911		10.0279	12.0427	11.4918	10.1167	9.85315	9.48772		10.0279	14.9986	14.3471	13.1113	12.8217	12.2292
1086.9		1086.9	0.253778	0.253966	0.345284	0.244153	0.200443	0.193359		3.40066	6.26089	5.40857	4.20432	4.51684	3.59818		6.02076	8.57707	7.94212	6.72617	6.66057	6.05685		8.27426	10.5438	9.99961	8.64196	8.43902	8.03613		10.0207	12.0105	11.4531	10.1023	9.83456	9.46628		10.0207	15.0091	14.3848	13.0977	12.8439	12.2514
1087.92		1087.92	0.25137	0.264272	0.32291	0.23152	0.211555	0.225309		3.41761	6.26723	5.39698	4.20195	4.51404	3.59588		6.03449	8.55776	7.9668	6.73819	6.5971	6.05558		8.30335	10.5107	10.0186	8.65547	8.43923	8.04513		10.0047	12.0624	11.5014	10.1161	9.85705	9.47138		10.0047	14.9843	14.3499	13.0936	12.8322	12.2247
1088.93		1088.93	0.230333	0.249466	0.310755	0.225468	0.194404	0.225098		3.37211	6.25116	5.38509	4.17912	4.48264	3.58535		6.02644	8.55605	7.96929	6.72476	6.63822	6.02152		8.2759	10.5211	10.0075	8.63562	8.43897	8.01469		9.98688	12.0273	11.4774	10.0662	9.86046	9.47849		9.98688	14.9699	14.3081	13.0719	12.8163	12.2347
1089.95		1089.95	0.257694	0.263866	0.318336	0.224833	0.210028	0.226576		3.38901	6.25745	5.4245	4.20919	4.50032	3.57981		5.98958	8.56939	7.94989	6.70652	6.61888	6.05994		8.26907	10.5172	10.0176	8.64331	8.42869	8.01404		9.98921	12.0405	11.4454	10.0915	9.83866	9.44123		9.98921	14.9664	14.3347	13.0743	12.8294	12.2263
1090.96		1090.96	0.241205	0.268701	0.323795	0.229555	0.227154	0.228619		3.39187	6.2178	5.40887	4.18259	4.4729	3.58722		6.02445	8.54086	7.94811	6.70282	6.62531	6.05774		8.29372	10.5022	9.99561	8.6285	8.43283	7.9788		9.98067	11.9856	11.4803	10.0657	9.83164	9.45993		9.98067	14.9678	14.3083	13.0332	12.8216	12.2125
1091.97		1091.97	0.239269	0.234437	0.321911	0.21574	0.229711	0.186133		3.38077	6.22391	5.38683	4.17228	4.48511	3.58257		5.98465	8.54851	7.93562	6.69723	6.61394	6.02663		8.26799	10.47	9.99302	8.63802	8.40624	8.01503		10.0006	12.0042	11.4549	10.0823	9.81305	9.45275		10.0006	14.9557	14.2996	13.04	12.7844	12.2134
1092.99		1092.99	0.266563	0.254903	0.34556	0.216843	0.225732	0.195139		3.3684	6.2298	5.37774	4.20238	4.49311	3.60372		5.98773	8.52296	7.96229	6.6839	6.61203	6.01099		8.26525	10.4966	9.98968	8.62689	8.42501	8.00845		9.98893	11.995	11.4863	10.0651	9.81921	9.46008		9.98893	14.9518	14.2887	13.0497	12.7818	12.2112
1094		1094	0.27332	0.24288	0.301209	0.222915	0.23621	0.233214		3.37479	6.25752	5.37676	4.18683	4.48793	3.58239		6.01479	8.52286	7.92366	6.72176	6.59768	6.03133		8.28336	10.5027	10.0106	8.64783	8.43595	7.98983		9.97116	11.9996	11.4131	10.0325	9.82958	9.46789		9.97116	14.8978	14.2745	13.0601	12.7929	12.1968
1095.01		1095.01	0.258986	0.244933	0.33866	0.176399	0.21491	0.19268		3.38266	6.20667	5.42028	4.15927	4.50383	3.56595		5.9838	8.50759	7.90314	6.69388	6.57894	6.01135		8.23296	10.4397	9.98863	8.65597	8.38826	7.98339		9.96667	11.9653	11.4172	10.0804	9.82302	9.41757		9.96667	14.9079	14.3046	13.0211	12.787	12.1727
1096.03		1096.03	0.227626	0.268168	0.318448	0.212005	0.233826	0.218049		3.36819	6.2279	5.38434	4.17421	4.45463	3.579		5.97154	8.4941	7.92204	6.69909	6.60308	6.00555		8.24117	10.4637	9.92033	8.63178	8.39783	7.96673		9.95081	11.9972	11.4467	10.0482	9.80204	9.41899		9.95081	14.8944	14.2775	13.0421	12.7531	12.1674
1097.04		1097.04	0.233826	0.248988	0.293796	0.205379	0.223129	0.204039		3.38934	6.23952	5.37546	4.18243	4.49102	3.57808		5.98641	8.48877	7.92667	6.67829	6.59498	6.00559		8.26614	10.4575	9.97916	8.63717	8.40477	7.95112		9.96172	11.9629	11.4337	10.0396	9.80792	9.40891		9.96172	14.9153	14.3024	13.035	12.7745	12.1805
1098.06		1098.06	0.235199	0.263685	0.2881	0.22462	0.196296	0.187155		3.3717	6.23149	5.3882	4.15806	4.45697	3.59406		5.9747	8.4856	7.89942	6.70625	6.57284	6.00763		8.23526	10.4432	9.94763	8.58142	8.39003	7.99107		9.94851	11.9481	11.3966	10.0228	9.81971	9.41367		9.94851	14.8828	14.2848	13.0114	12.757	12.167
1099.07		1099.07	0.205379	0.198771	0.329199	0.197748	0.19925	0.212735		3.38422	6.21996	5.36571	4.18888	4.46474	3.54412		6.01114	8.51935	7.87209	6.68948	6.59914	5.96748		8.22195	10.4639	9.94163	8.60554	8.4135	7.96574		9.93986	11.9305	11.4094	10.0468	9.76331	9.39311		9.93986	14.9246	14.28	13.0131	12.7538	12.1931
1100.08		1100.08	0.207745	0.247932	0.301368	0.18166	0.22109	0.198771		3.39255	6.19874	5.34355	4.1634	4.46652	3.53009		5.96705	8.48445	7.89891	6.65451	6.61117	5.96897		8.22501	10.4666	9.96452	8.62872	8.38646	7.98711		9.94364	11.9441	11.3855	10.0208	9.79807	9.41052		9.94364	14.909	14.2428	12.9888	12.7559	12.1423
1101.1		1101.1	0.23762	0.23459	0.302907	0.17579	0.209971	0.190502		3.35013	6.22335	5.32456	4.16043	4.47362	3.56346		5.94756	8.49542	7.86493	6.67076	6.56433	5.99608		8.21832	10.4594	9.93932	8.58979	8.39508	7.94892		9.95712	11.9414	11.3927	10.0402	9.79454	9.37835		9.95712	14.8729	14.2335	12.9995	12.7498	12.1638
1102.11		1102.11	0.227626	0.229555	0.28389	0.216237	0.204448	0.189623		3.35722	6.22885	5.35476	4.1549	4.44638	3.56551		5.93947	8.49328	7.86733	6.65625	6.57218	5.992		8.20231	10.4245	9.95703	8.56582	8.37555	7.94487		9.94118	11.9172	11.4024	10.0308	9.79126	9.38979		9.94118	14.8715	14.2517	12.9959	12.7255	12.1076
1103.12		1103.12	0.266831	0.238421	0.313201	0.235655	0.222755	0.214187		3.33384	6.18392	5.3393	4.14142	4.44297	3.53161		5.95559	8.49753	7.86833	6.66206	6.55681	5.98139		8.20869	10.4394	9.92012	8.58809	8.35661	7.95552		9.9271	11.943	11.3701	10.0451	9.77473	9.3771		9.9271	14.8665	14.2198	12.9837	12.7533	12.155
1104.14		1104.14	0.234437	0.239718	0.292983	0.194404	0.176872	0.171533		3.35638	6.19669	5.34137	4.12813	4.43878	3.54764		5.95705	8.47233	7.88809	6.65295	6.57432	5.9674		8.21106	10.4352	9.88752	8.58863	8.35266	7.93969		9.93072	11.9244	11.3757	10.0097	9.77111	9.36766		9.93072	14.8594	14.207	12.9929	12.6955	12.1401
1105.15		1105.15	0.236664	0.247113	0.297385	0.187918	0.231572	0.208604		3.31792	6.2079	5.3326	4.17557	4.45438	3.52572		5.94916	8.48258	7.87153	6.65407	6.56033	5.99934		8.20893	10.4087	9.91768	8.59099	8.31997	7.91989		9.91004	11.9039	11.3465	9.99309	9.7577	9.37276		9.91004	14.851	14.2025	12.9798	12.7073	12.1425
1106.17		1106.17	0.207285	0.258802	0.330103	0.203219	0.200443	0.195139		3.33975	6.16222	5.33106	4.13209	4.44853	3.56654		5.94139	8.48533	7.85287	6.65652	6.54294	5.95994		8.19497	10.4336	9.91025	8.60135	8.36936	7.94661		9.90013	11.9302	11.3631	9.98677	9.74543	9.37604		9.90013	14.8444	14.2346	12.9448	12.6743	12.1309
1107.18		1107.18	0.232138	0.247258	0.331544	0.183878	0.201156	0.211386		3.35464	6.16078	5.33198	4.13459	4.4379	3.54215		5.92792	8.46049	7.85028	6.63075	6.5576	5.97865		8.24154	10.4117	9.92148	8.57829	8.34427	7.94094		9.9336	11.8864	11.3509	9.97141	9.75404	9.34207		9.9336	14.8346	14.1964	12.9654	12.702	12.0908
1108.19		1108.19	0.241205	0.244738	0.306506	0.187855	0.216292	0.144277		3.34601	6.16726	5.32016	4.13793	4.4012	3.53985		5.96104	8.46235	7.8391	6.63033	6.54834	5.9659		8.19676	10.422	9.87242	8.54603	8.36264	7.9152		9.88423	11.8836	11.3401	9.98622	9.72373	9.34753		9.88423	14.8192	14.1461	12.981	12.7285	12.1055
1109.21		1109.21	0.193852	0.223663	0.312858	0.181726	0.24288	0.200443		3.34869	6.18252	5.29655	4.12636	4.4474	3.52135		5.94436	8.46722	7.82694	6.61306	6.51532	5.96411		8.17471	10.4042	9.89902	8.56883	8.32734	7.93277		9.88679	11.8876	11.3312	9.99283	9.75255	9.36105		9.88679	14.8372	14.1914	12.9296	12.6751	12.1044
1110.22		1110.22	0.212005	0.234641	0.283217	0.185941	0.181726	0.166024		3.35019	6.1384	5.33404	4.10149	4.42953	3.53048		5.93226	8.44083	7.81844	6.63161	6.50926	5.96774		8.16847	10.4162	9.87411	8.57615	8.30124	7.93117		9.86113	11.8698	11.3238	9.96198	9.72251	9.35749		9.86113	14.8263	14.161	12.9418	12.6297	12.0795
1111.23		1111.23	0.233826	0.236664	0.320091	0.157776	0.194466	0.19925		3.36354	6.14244	5.32361	4.13046	4.43897	3.53962		5.9329	8.42125	7.81397	6.626	6.51217	5.93851		8.168	10.3908	9.88221	8.56639	8.33745	7.93639		9.86678	11.8817	11.3147	9.95427	9.70808	9.33928		9.86678	14.783	14.1512	12.9245	12.6766	12.0598
1112.25		1112.25	0.242093	0.24634	0.296904	0.211273	0.176939	0.18166		3.31271	6.15736	5.32447	4.12227	4.39658	3.52081		5.92812	8.43975	7.83543	6.59461	6.52533	5.93586		8.16187	10.401	9.86668	8.56116	8.34459	7.92556		9.84983	11.8898	11.3071	9.95803	9.74863	9.34298		9.84983	14.7915	14.1476	12.9324	12.6814	12.092
1113.26		1113.26	0.20694	0.252884	0.301091	0.182315	0.217556	0.195383		3.33364	6.14469	5.29334	4.11517	4.42047	3.4984		5.89765	8.44781	7.7998	6.61795	6.50701	5.91459		8.14323	10.3547	9.85793	8.54182	8.32734	7.89679		9.89014	11.8613	11.2998	9.96569	9.71347	9.30476		9.89014	14.8119	14.1333	12.9159	12.6899	12.0788
1114.28		1114.28	0.247547	0.225098	0.290367	0.192184	0.242437	0.197748		3.34341	6.14888	5.30637	4.12306	4.40723	3.50556		5.91752	8.4257	7.84276	6.61796	6.50462	5.94645		8.14739	10.3596	9.85121	8.52442	8.33165	7.90524		9.85839	11.8468	11.3227	9.94533	9.70254	9.2963		9.85839	14.7927	14.1211	12.928	12.6485	12.0726
1115.29		1115.29	0.232599	0.230488	0.302	0.189623	0.207228	0.202161		3.32725	6.15489	5.29693	4.10058	4.39605	3.52399		5.90219	8.42473	7.81871	6.63233	6.51365	5.91302		8.14718	10.3873	9.88093	8.54166	8.33452	7.91498		9.84582	11.8747	11.2739	9.94461	9.70369	9.33311		9.84582	14.7537	14.1377	12.8928	12.6729	12.0392
1116.3		1116.3	0.212005	0.216733	0.278676	0.180739	0.176399	0.166669		3.2971	6.13804	5.29143	4.10385	4.4213	3.51557		5.87951	8.42078	7.79083	6.59412	6.47637	5.95026		8.13869	10.3629	9.82724	8.49092	8.30305	7.85079		9.84049	11.8192	11.2871	9.91825	9.67932	9.3155		9.84049	14.7704	14.1204	12.916	12.6489	12.0417
1117.32		1117.32	0.25227	0.227416	0.288761	0.233214	0.214187	0.211837		3.33666	6.12898	5.25447	4.09898	4.38532	3.49278		5.88098	8.39996	7.81808	6.62631	6.48817	5.9172		8.13104	10.378	9.85806	8.51963	8.28999	7.88128		9.84754	11.8577	11.2844	9.9313	9.6762	9.32073		9.84754	14.7585	14.1271	12.8976	12.6349	12.0266
1118.33		1118.33	0.234793	0.238871	0.283259	0.200265	0.165232	0.220604		3.31504	6.14922	5.2725	4.09844	4.37492	3.49215		5.90659	8.41885	7.78537	6.59005	6.48458	5.91769		8.16062	10.3192	9.84215	8.54015	8.29797	7.8943		9.85078	11.8487	11.2978	9.94936	9.68931	9.28389		9.85078	14.7381	14.0708	12.8805	12.6207	12.0388
1119.34		1119.34	0.202573	0.214688	0.318897	0.172019	0.161067	0.177477		3.29433	6.13823	5.27699	4.07771	4.38819	3.53968		5.90322	8.37798	7.76577	6.61872	6.48997	5.91228		8.1357	10.3326	9.84536	8.51049	8.28727	7.88378		9.80898	11.8449	11.2958	9.88866	9.66	9.31954		9.80898	14.7389	14.0818	12.8843	12.623	12.031
1120.36		1120.36	0.22238	0.207285	0.285773	0.194588	0.171742	0.193174		3.28643	6.12858	5.26009	4.10921	4.38931	3.49701		5.87761	8.37373	7.7903	6.6029	6.53017	5.90785		8.08326	10.2926	9.82574	8.4755	8.31414	7.86697		9.80241	11.781	11.2681	9.94994	9.68249	9.30753		9.80241	14.7501	14.104	12.8505	12.6201	12.0356
1121.37		1121.37	0.204448	0.227992	0.328474	0.22109	0.197748	0.176939		3.3038	6.12375	5.26728	4.0798	4.39976	3.53162		5.86211	8.39478	7.76755	6.60054	6.47884	5.94442		8.11841	10.3489	9.82379	8.50022	8.26618	7.85237		9.80502	11.8154	11.2652	9.93815	9.68887	9.29273		9.80502	14.7473	14.0783	12.8517	12.6138	12.0133
1122.39		1122.39	0.189623	0.224036	0.270117	0.183813	0.165808	0.191873		3.29512	6.13033	5.26625	4.10135	4.39173	3.46114		5.89315	8.38396	7.76406	6.5635	6.47528	5.88853		8.13624	10.3235	9.80766	8.49989	8.29926	7.89396		9.78881	11.7993	11.2396	9.92461	9.66943	9.30543		9.78881	14.6874	14.0828	12.859	12.5873	11.9999
1123.4		1123.4	0.211386	0.196114	0.305883	0.167809	0.205379	0.176939		3.32499	6.09823	5.24037	4.12045	4.3798	3.50202		5.8797	8.40136	7.76332	6.56756	6.50889	5.8898		8.12277	10.3109	9.81492	8.46951	8.25153	7.85623		9.81731	11.8021	11.2502	9.89008	9.6561	9.26668		9.81731	14.7099	14.0478	12.8626	12.5688	12.0197
1124.41		1124.41	0.20717	0.227887	0.314379	0.190188	0.165736	0.162614		3.28713	6.0899	5.25963	4.08471	4.40099	3.50652		5.86645	8.36292	7.74756	6.59187	6.45012	5.92263		8.08322	10.3055	9.81322	8.49112	8.25874	7.85335		9.81734	11.7971	11.2203	9.91696	9.66263	9.27154		9.81734	14.709	14.0438	12.8491	12.5527	12.0086
1125.43		1125.43	0.246534	0.201333	0.290244	0.205379	0.217775	0.183033		3.30087	6.09104	5.24626	4.05067	4.41421	3.50251		5.83487	8.36363	7.76584	6.57525	6.48002	5.88619		8.08508	10.2919	9.79967	8.47015	8.25582	7.84676		9.79756	11.7798	11.2492	9.90882	9.63874	9.26561		9.79756	14.6858	14.0121	12.8429	12.5679	11.9775
1126.44		1126.44	0.234641	0.224036	0.297265	0.15943	0.175042	0.181463		3.2641	6.12135	5.26836	4.07647	4.39844	3.49471		5.86715	8.36167	7.77154	6.55362	6.45055	5.88356		8.09423	10.2832	9.79024	8.49744	8.23589	7.82893		9.80008	11.7675	11.2032	9.86452	9.65158	9.27576		9.80008	14.6638	14.0507	12.829	12.5633	11.9811
1127.45		1127.45	0.206016	0.22109	0.286773	0.15943	0.169224	0.141945		3.31508	6.07359	5.26936	4.09073	4.36222	3.47002		5.83009	8.35944	7.72714	6.57401	6.46269	5.87879		8.06772	10.2895	9.77882	8.46829	8.23998	7.84311		9.8035	11.7743	11.2199	9.89264	9.61599	9.28002		9.8035	14.6825	14.027	12.8193	12.5785	12.0003
1128.47		1128.47	0.226996	0.22238	0.29339	0.177746	0.190689	0.174496		3.27819	6.08093	5.23734	4.09248	4.35163	3.49949		5.83618	8.34135	7.71807	6.54577	6.49093	5.85891		8.0871	10.2672	9.76617	8.45153	8.22749	7.85458		9.77006	11.7514	11.215	9.89083	9.63118	9.27889		9.77006	14.6698	14.0362	12.8192	12.5626	11.9698
1129.48		1129.48	0.226207	0.225098	0.296261	0.203922	0.188488	0.161805		3.2806	6.08192	5.24472	4.07968	4.36688	3.4749		5.84746	8.37019	7.7301	6.5254	6.43142	5.86765		8.09881	10.2988	9.76375	8.46367	8.23594	7.81827		9.74693	11.7401	11.1907	9.85808	9.61786	9.25188		9.74693	14.6643	14.0275	12.7978	12.5395	11.9723
1130.5		1130.5	0.217775	0.211273	0.259538	0.170068	0.191438	0.186964		3.2717	6.05625	5.23077	4.08786	4.35256	3.45774		5.82375	8.34147	7.72403	6.53367	6.45222	5.89268		8.07608	10.2779	9.75424	8.44037	8.24644	7.82863		9.7703	11.7514	11.2028	9.87466	9.63309	9.25158		9.7703	14.6538	13.9843	12.7974	12.5358	11.9684
1131.51		1131.51	0.204506	0.220658	0.272402	0.160622	0.217775	0.156334		3.25991	6.07736	5.23303	4.06384	4.35873	3.49019		5.81327	8.34495	7.69783	6.55443	6.40795	5.87544		8.06098	10.2735	9.74952	8.4664	8.20144	7.82283		9.77723	11.7367	11.1735	9.88237	9.60722	9.24647		9.77723	14.6537	13.988	12.792	12.5174	11.9596
1132.52		1132.52	0.22238	0.195566	0.286606	0.171186	0.201333	0.172573		3.2735	6.06116	5.21541	4.0566	4.33335	3.4644		5.84378	8.3297	7.72056	6.5049	6.42031	5.88705		8.07197	10.2375	9.75561	8.45404	8.20855	7.79726		9.78986	11.7238	11.1852	9.85881	9.56849	9.20868		9.78986	14.6562	14.0086	12.7944	12.5227	11.943
1133.54		1133.54	0.182837	0.201333	0.284477	0.196842	0.155416	0.200384		3.26739	6.07318	5.23336	4.07618	4.36815	3.44594		5.82872	8.33513	7.70133	6.55159	6.4397	5.85612		8.07293	10.2515	9.76883	8.43975	8.22817	7.81774		9.75067	11.7446	11.1666	9.86968	9.58906	9.22408		9.75067	14.6148	13.9773	12.7862	12.5211	11.9672
1134.55		1134.55	0.199489	0.194955	0.279531	0.166883	0.184072	0.143615		3.2457	6.05139	5.22757	4.05601	4.35006	3.47982		5.80181	8.31258	7.7269	6.54411	6.43094	5.81263		8.04477	10.2346	9.76473	8.42924	8.21137	7.79276		9.75413	11.7087	11.1702	9.83563	9.57884	9.2155		9.75413	14.6249	13.9917	12.7986	12.5188	11.946
1135.56		1135.56	0.195383	0.22462	0.285481	0.171742	0.172019	0.170558		3.24329	6.05047	5.21644	4.05096	4.36563	3.47597		5.81891	8.29984	7.69035	6.5298	6.43912	5.86775		8.05864	10.2299	9.73757	8.41822	8.19321	7.80647		9.75439	11.7277	11.1811	9.85502	9.58482	9.22435		9.75439	14.6125	13.9588	12.7648	12.5341	11.9392
1136.58		1136.58	0.19237	0.21441	0.296623	0.201333	0.165232	0.152551		3.23434	6.07673	5.18963	4.05234	4.34762	3.49291		5.82657	8.30275	7.70785	6.51701	6.43082	5.86129		8.07267	10.237	9.71912	8.42424	8.2543	7.80055		9.72706	11.7033	11.1674	9.85498	9.57936	9.21689		9.72706	14.5774	13.9305	12.763	12.4861	11.9238
1137.59		1137.59	0.216292	0.207458	0.24634	0.179082	0.16866	0.182315		3.24693	6.04456	5.20762	4.02212	4.31512	3.45905		5.79625	8.27887	7.69012	6.53165	6.39432	5.86636		8.05284	10.2303	9.72484	8.42167	8.17079	7.79341		9.70774	11.6863	11.1168	9.84677	9.58639	9.19391		9.70774	14.5836	13.9403	12.7594	12.503	11.9352
1138.61		1138.61	0.205146	0.195871	0.264407	0.176061	0.183033	0.165232		3.2387	6.03707	5.20509	4.046	4.33989	3.46102		5.80225	8.2994	7.66665	6.51521	6.39066	5.81195		8.0399	10.2142	9.71574	8.41611	8.19304	7.80878		9.72697	11.7162	11.1332	9.82404	9.58795	9.19924		9.72697	14.5958	13.9406	12.7414	12.5005	11.8702
1139.62		1139.62	0.216237	0.208604	0.297265	0.174838	0.174838	0.161731		3.22081	6.05114	5.21047	4.02006	4.33296	3.46866		5.811	8.29631	7.69574	6.51387	6.42055	5.82932		8.03991	10.1814	9.72628	8.41565	8.2028	7.79482		9.7001	11.7048	11.1278	9.82287	9.54467	9.19957		9.7001	14.5917	13.9301	12.7588	12.4725	11.9435
1140.63		1140.63	0.160622	0.201333	0.245565	0.157246	0.180673	0.139829		3.22846	6.03551	5.17329	3.98481	4.31129	3.42101		5.78405	8.26059	7.6544	6.49974	6.43481	5.84397		8.04173	10.2165	9.68837	8.40184	8.16411	7.77103		9.7249	11.7079	11.1232	9.79734	9.56573	9.1923		9.7249	14.5526	13.913	12.7296	12.466	11.8722
1141.65		1141.65	0.215076	0.205321	0.252081	0.170907	0.205146	0.16298		3.22912	6.05903	5.18197	4.02804	4.31715	3.42867		5.78919	8.26785	7.66512	6.47878	6.40193	5.83702		8.02338	10.207	9.6955	8.43368	8.18847	7.76047		9.67643	11.6957	11.1411	9.81595	9.54172	9.17623		9.67643	14.5494	13.9281	12.7352	12.4756	11.8741
1142.66		1142.66	0.193174	0.220604	0.258848	0.18166	0.201866	0.166096		3.22869	6.04428	5.14299	4.04267	4.33334	3.41201		5.80734	8.26395	7.68136	6.51485	6.39597	5.83927		8.03277	10.2113	9.68955	8.39491	8.16538	7.76334		9.69286	11.702	11.1494	9.77891	9.54018	9.207		9.69286	14.5589	13.9095	12.7094	12.4772	11.8953
1143.67		1143.67	0.174838	0.22109	0.225098	0.149073	0.166024	0.161731		3.24076	6.03121	5.20139	4.00513	4.2881	3.42395		5.75473	8.2846	7.67724	6.47787	6.375	5.83049		7.98482	10.1836	9.67067	8.405	8.16103	7.77394		9.7093	11.6503	11.1222	9.81326	9.5428	9.18694		9.7093	14.5515	13.9308	12.7073	12.426	11.9105
1144.69		1144.69	0.225098	0.200205	0.273625	0.161805	0.19268	0.176061		3.23547	6.05038	5.16433	4.03662	4.30025	3.4197		5.79947	8.28475	7.65711	6.48735	6.41754	5.83992		7.97303	10.1939	9.72204	8.3822	8.16463	7.78285		9.67666	11.641	11.13	9.75083	9.52913	9.17104		9.67666	14.5159	13.9083	12.692	12.4634	11.8753
1145.7		1145.7	0.172642	0.185941	0.283133	0.187855	0.197748	0.147627		3.19986	6.00647	5.19204	4.0301	4.29804	3.42305		5.79114	8.26306	7.65213	6.48847	6.3774	5.84213		7.99853	10.175	9.66741	8.38276	8.13821	7.77192		9.69416	11.6552	11.1284	9.7888	9.5367	9.16989		9.69416	14.5103	13.8858	12.7212	12.4568	11.8513
1146.72		1146.72	0.181463	0.208604	0.240462	0.177746	0.135763	0.146573		3.2109	6.01543	5.16856	4.03858	4.32038	3.45209		5.76548	8.25327	7.65177	6.47217	6.37352	5.81326		8.00519	10.1309	9.6839	8.40486	8.17701	7.73902		9.65803	11.6419	11.0898	9.79123	9.52083	9.14861		9.65803	14.5373	13.8778	12.678	12.4204	11.8681
1147.73		1147.73	0.209971	0.200265	0.261733	0.161215	0.165808	0.141945		3.20861	6.00023	5.13321	4.01392	4.2948	3.43233		5.78649	8.25756	7.64359	6.44572	6.36416	5.79949		8.00333	10.1793	9.67639	8.35492	8.11679	7.7335		9.62944	11.6576	11.0938	9.75636	9.52769	9.15393		9.62944	14.4893	13.8822	12.6879	12.4192	11.8342
1148.74		1148.74	0.218649	0.16866	0.278034	0.172642	0.157246	0.148753		3.21307	6.00132	5.14189	4.01017	4.26826	3.4268		5.76122	8.24629	7.64626	6.50053	6.407	5.81132		7.99644	10.1443	9.66995	8.39721	8.13723	7.75269		9.66543	11.6524	11.0713	9.75792	9.49811	9.15302		9.66543	14.5048	13.8736	12.6888	12.4259	11.8804
1149.76		1149.76	0.215851	0.176399	0.262279	0.151689	0.164146	0.144195		3.17226	5.97083	5.15702	4.01135	4.30602	3.38988		5.75158	8.22515	7.63332	6.43673	6.36739	5.82268		7.95918	10.1393	9.63358	8.35386	8.15151	7.71104		9.64978	11.6143	11.1049	9.74712	9.48285	9.13269		9.64978	14.4797	13.8371	12.6687	12.3888	11.8513
1150.77		1150.77	0.195871	0.210028	0.268612	0.156258	0.178215	0.138114		3.21367	5.972	5.1433	4.02019	4.28834	3.4197		5.76043	8.20841	7.62532	6.46489	6.3747	5.78307		7.97303	10.1421	9.64972	8.34686	8.1225	7.7223		9.65762	11.617	11.0871	9.75815	9.52169	9.14515		9.65762	14.4697	13.8602	12.6733	12.3928	11.8213
1151.78		1151.78	0.179548	0.208604	0.239718	0.152864	0.181463	0.163783		3.22058	5.9969	5.17606	4.02772	4.26779	3.41832		5.70658	8.25361	7.59852	6.47288	6.35317	5.78589		7.96282	10.1383	9.64046	8.34245	8.16254	7.71572		9.6395	11.6361	11.0688	9.75994	9.50158	9.10966		9.6395	14.4927	13.8672	12.6567	12.3705	11.8299
1152.8		1152.8	0.204448	0.205146	0.280552	0.153253	0.164073	0.184266		3.19653	5.98772	5.14834	4.0131	4.28237	3.41766		5.74926	8.24736	7.60632	6.48044	6.3635	5.78801		7.95813	10.1338	9.61735	8.32633	8.1435	7.70488		9.63189	11.6019	11.0412	9.75123	9.51257	9.1233		9.63189	14.4998	13.8511	12.671	12.3777	11.8184
1153.81		1153.81	0.16232	0.205611	0.249227	0.156258	0.161215	0.166096		3.21639	5.98021	5.1191	3.9863	4.25368	3.39609		5.74146	8.24208	7.60857	6.46752	6.35938	5.77947		7.96773	10.1364	9.62762	8.33057	8.0967	7.72733		9.62651	11.5667	11.0217	9.74027	9.5019	9.10966		9.62651	14.4759	13.842	12.6679	12.3715	11.8231
1154.83		1154.83	0.187155	0.19237	0.240462	0.15943	0.195139	0.152551		3.18837	5.99359	5.1425	3.98591	4.28181	3.41049		5.76369	8.23352	7.61685	6.46602	6.37018	5.76743		7.96593	10.1525	9.61043	8.33547	8.10433	7.72629		9.62614	11.6097	11.0374	9.7525	9.51914	9.14244		9.62614	14.4688	13.8172	12.6637	12.3774	11.8048
1155.84		1155.84	0.18459	0.197084	0.243272	0.157246	0.163783	0.163783		3.20876	5.94701	5.16726	3.94563	4.25805	3.39659		5.70493	8.20729	7.58313	6.40304	6.34646	5.78777		7.96357	10.1079	9.6426	8.3523	8.0842	7.72054		9.61873	11.5683	11.0234	9.73061	9.48355	9.12468		9.61873	14.4495	13.8066	12.642	12.3724	11.8284
1156.85		1156.85	0.200443	0.172019	0.258848	0.138114	0.146817	0.170977		3.20162	5.95228	5.11122	4.00853	4.28306	3.40352		5.74166	8.19154	7.60452	6.42403	6.32398	5.77187		7.92332	10.0983	9.62554	8.35452	8.11567	7.68627		9.6379	11.587	11.0166	9.68413	9.44877	9.10253		9.6379	14.4305	13.7947	12.5981	12.3503	11.8235
1157.87		1157.87	0.199489	0.1869	0.248988	0.151453	0.182315	0.166096		3.1922	5.94547	5.11089	3.98325	4.28364	3.4154		5.74696	8.22351	7.59998	6.42651	6.33533	5.79816		7.95316	10.0946	9.59264	8.31098	8.11424	7.68203		9.60242	11.579	11.0408	9.73433	9.489	9.12585		9.60242	14.4416	13.8103	12.6131	12.3608	11.7946
1158.88		1158.88	0.189938	0.20763	0.24381	0.154416	0.148833	0.150427		3.17597	5.96052	5.09761	3.97091	4.2418	3.41507		5.73075	8.17994	7.57041	6.45884	6.33314	5.76875		7.92438	10.0997	9.6027	8.3232	8.08051	7.72144		9.58407	11.5484	10.9865	9.72613	9.47512	9.07668		9.58407	14.4393	13.7743	12.6264	12.3391	11.8208
1159.9		1159.9	0.178215	0.180937	0.220604	0.151689	0.152082	0.161141		3.14284	5.93605	5.10279	3.95622	4.28291	3.40518		5.7134	8.19974	7.61318	6.42237	6.34001	5.7606		7.90641	10.0992	9.61671	8.33447	8.05082	7.68252		9.57751	11.5656	11.0041	9.72459	9.46165	9.0822		9.57751	14.4234	13.7923	12.6041	12.3432	11.7989
1160.91		1160.91	0.182446	0.208604	0.264272	0.142364	0.146898	0.181726		3.1846	5.94269	5.10342	3.96346	4.26177	3.40262		5.7543	8.18818	7.56116	6.421	6.35839	5.75439		7.90977	10.0985	9.60384	8.29905	8.09869	7.68909		9.586	11.5432	10.9763	9.72254	9.43196	9.10857		9.586	14.4519	13.7884	12.6212	12.3492	11.7772
1161.92		1161.92	0.165736	0.169224	0.271526	0.166311	0.164073	0.138114		3.16558	5.9251	5.10419	3.99072	4.25004	3.39816		5.71124	8.15578	7.55492	6.38976	6.2851	5.75054		7.93135	10.0865	9.5733	8.33743	8.07492	7.66692		9.60349	11.5553	10.9794	9.69219	9.40711	9.08748		9.60349	14.4068	13.7847	12.6157	12.3487	11.7546
1162.94		1162.94	0.161067	0.183033	0.25023	0.171464	0.148512	0.161805		3.19128	5.91318	5.11558	3.99299	4.23279	3.36704		5.73982	8.18397	7.57518	6.39423	6.29839	5.79154		7.9009	10.1022	9.57298	8.3056	8.09648	7.70077		9.56545	11.5519	10.9746	9.71274	9.43826	9.06398		9.56545	14.4167	13.7858	12.5999	12.3204	11.7438
1163.95		1163.95	0.187155	0.202573	0.236009	0.165808	0.181463	0.177746		3.17731	5.9293	5.12168	3.96332	4.278	3.38528		5.71767	8.18993	7.52308	6.44063	6.31795	5.7383		7.91579	10.0596	9.56284	8.30088	8.05899	7.67256		9.59183	11.5432	10.9868	9.70638	9.41483	9.05378		9.59183	14.401	13.7491	12.5728	12.3442	11.7621
1164.96		1164.96	0.165736	0.190188	0.234437	0.177746	0.132833	0.138114		3.14185	5.93626	5.08969	3.96119	4.23661	3.36791		5.69157	8.16395	7.5369	6.41818	6.31567	5.71957		7.95288	10.0786	9.56326	8.29052	8.04912	7.68142		9.5787	11.5039	11.0105	9.70218	9.43196	9.08079		9.5787	14.3875	13.746	12.5694	12.2965	11.7483
1165.98		1165.98	0.151453	0.189938	0.248988	0.158981	0.174291	0.142949		3.15952	5.93567	5.0691	3.94647	4.21177	3.41624		5.6827	8.16905	7.55358	6.42886	6.28024	5.72037		7.90066	10.0547	9.54749	8.28509	8.04528	7.64271		9.56844	11.523	10.9479	9.65545	9.40292	9.02909		9.56844	14.3285	13.7257	12.5604	12.3158	11.7598
1166.99		1166.99	0.16232	0.187155	0.251133	0.169857	0.201333	0.150427		3.16244	5.93873	5.08031	3.97011	4.24536	3.40273		5.71507	8.17399	7.54783	6.40131	6.30474	5.73158		7.88356	10.0596	9.57498	8.27026	8.03663	7.66346		9.52313	11.5066	10.9626	9.6782	9.44388	9.069		9.52313	14.388	13.7369	12.5665	12.3264	11.766
1168.01		1168.01	0.218867	0.156334	0.265667	0.131933	0.162614	0.164146		3.16024	5.94575	5.07087	3.92895	4.22018	3.37812		5.68077	8.14079	7.53848	6.38491	6.27884	5.71819		7.91207	10.0706	9.52639	8.26253	8.05801	7.63962		9.54409	11.5229	10.9559	9.66293	9.40813	9.05712		9.54409	14.3908	13.7341	12.5626	12.2735	11.7254
1169.02		1169.02	0.168164	0.184848	0.238471	0.126771	0.150427	0.156258		3.13601	5.89052	5.08282	3.96232	4.22716	3.39428		5.67706	8.11814	7.51493	6.40368	6.28745	5.73038		7.90314	10.0409	9.52181	8.25119	8.04284	7.66324		9.52906	11.4889	10.9596	9.65355	9.42419	9.03543		9.52906	14.3603	13.7156	12.5372	12.2715	11.7148
1170.03		1170.03	0.212005	0.188678	0.271789	0.16298	0.143698	0.159953		3.1539	5.93589	5.07401	3.96208	4.2363	3.35326		5.67847	8.15238	7.51471	6.40573	6.31154	5.73989		7.89406	10.0619	9.52271	8.28116	8.07016	7.642		9.58391	11.5055	10.9468	9.65871	9.41137	9.04612		9.58391	14.3669	13.7193	12.5763	12.2669	11.7396
1171.05		1171.05	0.153331	0.183813	0.245759	0.148833	0.145019	0.142364		3.14947	5.89443	5.05496	3.94336	4.20222	3.34712		5.66971	8.12702	7.49908	6.36016	6.29014	5.74076		7.86215	10.0447	9.50775	8.23852	8.02802	7.63757		9.54371	11.4814	10.9366	9.64378	9.4056	9.0168		9.54371	14.363	13.708	12.5772	12.2335	11.7227
1172.06		1172.06	0.171742	0.174496	0.252884	0.171464	0.170558	0.168589		3.13037	5.8616	5.05513	3.93371	4.21044	3.38528		5.64677	8.10711	7.53551	6.37959	6.26116	5.73431		7.85668	10.0548	9.53189	8.26555	8.00281	7.62877		9.51713	11.4881	10.9342	9.65343	9.37763	9.0491		9.51713	14.3401	13.6784	12.5174	12.2588	11.6968
1173.07		1173.07	0.154416	0.170558	0.253543	0.172642	0.147788	0.132654		3.15647	5.91258	5.05166	3.94145	4.21038	3.37143		5.66459	8.11529	7.52877	6.38945	6.27249	5.73311		7.87224	10.0128	9.54552	8.29305	8.04094	7.64858		9.54487	11.5033	10.887	9.60738	9.39734	9.0322		9.54487	14.3634	13.7139	12.5205	12.2687	11.697
1174.09		1174.09	0.135763	0.146573	0.235705	0.155723	0.142364	0.154416		3.15608	5.91823	5.03319	3.93108	4.19955	3.357		5.66133	8.14184	7.51066	6.3604	6.29228	5.70204		7.86304	10.0203	9.50642	8.24691	7.99933	7.63185		9.51231	11.4814	10.9622	9.61508	9.38205	9.02758		9.51231	14.3421	13.6887	12.5384	12.279	11.7046
1175.1		1175.1	0.194955	0.1915	0.248844	0.153253	0.166883	0.151611		3.14209	5.92043	5.05905	3.93116	4.20249	3.35276		5.66229	8.11964	7.51618	6.35012	6.25058	5.70882		7.86515	10.0417	9.48378	8.24206	8.01647	7.59411		9.53719	11.4655	10.9192	9.60862	9.3957	8.99074		9.53719	14.3249	13.6705	12.5116	12.2512	11.6738
1176.12		1176.12	0.185556	0.187155	0.258571	0.1734	0.164146	0.140933		3.11981	5.90858	5.0384	3.94286	4.20939	3.35398		5.66617	8.11493	7.48625	6.37906	6.2523	5.67247		7.8533	10.0146	9.49205	8.2138	8.00559	7.65623		9.52191	11.4714	10.9326	9.60843	9.37807	9.02837		9.52191	14.312	13.6795	12.5198	12.2472	11.7148
1177.13		1177.13	0.176061	0.195139	0.223663	0.1382	0.126017	0.141945		3.11197	5.86901	5.0456	3.94042	4.19394	3.3353		5.6667	8.12132	7.48541	6.36418	6.23961	5.70737		7.81646	9.9919	9.46519	8.22988	8.02132	7.62352		9.48077	11.4312	10.8714	9.63644	9.33808	8.99426		9.48077	14.3279	13.6281	12.4828	12.2235	11.6768
1178.14		1178.14	0.167026	0.16232	0.22082	0.148753	0.117599	0.113996		3.10532	5.88569	5.04584	3.91304	4.20171	3.34268		5.6738	8.07451	7.47234	6.31418	6.26413	5.70135		7.83367	9.98727	9.47848	8.21176	7.98657	7.61751		9.49314	11.4423	10.8988	9.61595	9.34553	9.00675		9.49314	14.3195	13.6424	12.4752	12.1997	11.678
1179.16		1179.16	0.176399	0.16298	0.238121	0.16232	0.149393	0.141693		3.10857	5.8695	5.07885	3.90108	4.2024	3.33089		5.63502	8.10024	7.47601	6.34529	6.25237	5.69458		7.8459	10.0146	9.48475	8.21965	7.99521	7.61553		9.49534	11.4323	10.8926	9.6037	9.35889	9.00527		9.49534	14.2979	13.6697	12.4926	12.2177	11.6866
1180.17		1180.17	0.170907	0.180739	0.262779	0.140849	0.135059	0.131389		3.1519	5.87799	5.00731	3.91018	4.20667	3.34582		5.63944	8.07463	7.49772	6.33134	6.20168	5.64884		7.83068	9.94487	9.47931	8.19143	7.9761	7.6034		9.49448	11.4128	10.8914	9.60742	9.34683	8.971		9.49448	14.2888	13.6043	12.4745	12.2166	11.6552
1181.18		1181.18	0.122466	0.182446	0.256349	0.138974	0.152082	0.1208		3.11937	5.8653	5.04019	3.91779	4.18538	3.35211		5.63636	8.08012	7.46592	6.33756	6.22396	5.66578		7.81741	9.94467	9.46529	8.22257	7.97659	7.61308		9.46027	11.45	10.8588	9.59284	9.30083	8.99797		9.46027	14.2695	13.6101	12.4871	12.1806	11.6237
1182.2		1182.2	0.171533	0.166669	0.245224	0.117295	0.154184	0.119709		3.15651	5.88876	5.01847	3.91347	4.17527	3.32681		5.63296	8.06654	7.50418	6.34915	6.24971	5.69186		7.8352	9.96803	9.46718	8.20837	7.98348	7.57056		9.46521	11.4286	10.8959	9.61696	9.32912	9.00405		9.46521	14.263	13.6327	12.4898	12.1784	11.6548
1183.21		1183.21	0.169224	0.160176	0.20763	0.153253	0.128916	0.132833		3.09777	5.89397	5.04835	3.91152	4.1818	3.3294		5.61368	8.07015	7.45143	6.29523	6.22651	5.67554		7.83839	9.94964	9.44447	8.21642	7.9853	7.56208		9.49471	11.4114	10.8924	9.5748	9.33238	8.97851		9.49471	14.2127	13.5957	12.4405	12.1548	11.6614
1184.23		1184.23	0.135411	0.148512	0.208604	0.13435	0.131026	0.166883		3.10572	5.87648	5.0322	3.91772	4.16935	3.32309		5.61484	8.0715	7.43318	6.31627	6.20233	5.66293		7.83518	9.9506	9.47211	8.18174	7.97577	7.57158		9.4858	11.3916	10.8379	9.5933	9.32332	8.98547		9.4858	14.2434	13.6083	12.4294	12.1867	11.6692
1185.24		1185.24	0.168589	0.177477	0.215353	0.142364	0.154184	0.147222		3.12949	5.82431	5.01558	3.92678	4.17057	3.32353		5.61622	8.08725	7.45618	6.30925	6.20159	5.66361		7.81213	9.94696	9.44209	8.21928	7.97335	7.62956		9.47615	11.412	10.8772	9.57626	9.30848	8.96644		9.47615	14.2635	13.5699	12.4586	12.1477	11.6222
1186.25		1186.25	0.141945	0.142615	0.236412	0.149472	0.135059	0.146898		3.11159	5.83545	5.02963	3.91394	4.16357	3.32576		5.60779	8.03798	7.4589	6.29863	6.21052	5.66758		7.8017	9.92264	9.43864	8.19684	7.95385	7.57758		9.46167	11.392	10.8266	9.58252	9.31816	8.95253		9.46167	14.2538	13.5994	12.4638	12.1749	11.6406
1187.27		1187.27	0.149791	0.161658	0.250325	0.138974	0.171464	0.135675		3.11217	5.81932	5.00858	3.88081	4.14612	3.28288		5.61705	8.0333	7.42441	6.28333	6.21371	5.64048		7.79645	9.93331	9.43326	8.17544	7.93449	7.56444		9.44452	11.3903	10.837	9.58015	9.32039	8.9641		9.44452	14.2154	13.5852	12.4209	12.1614	11.6076
1188.28		1188.28	0.174291	0.187855	0.225468	0.151453	0.161215	0.154184		3.08845	5.87245	4.98924	3.89945	4.21848	3.33418		5.59335	8.07033	7.44859	6.32906	6.18975	5.66445		7.80452	9.92585	9.42939	8.17821	7.97162	7.56129		9.44143	11.3803	10.8356	9.57499	9.3002	8.97019		9.44143	14.2254	13.602	12.4086	12.1709	11.5965
1189.29		1189.29	0.150427	0.183553	0.207228	0.153253	0.139829	0.147627		3.07029	5.82745	4.99881	3.88147	4.14288	3.29674		5.6028	8.04012	7.45576	6.29632	6.18397	5.6563		7.76715	9.94491	9.44885	8.20634	7.94097	7.5605		9.45363	11.3684	10.8218	9.53882	9.29711	8.92781		9.45363	14.1968	13.5631	12.4241	12.1544	11.6209
1190.31		1190.31	0.170907	0.161731	0.205321	0.154416	0.141945	0.135059		3.10751	5.82824	4.96034	3.87837	4.17396	3.31938		5.58405	8.07557	7.43596	6.29868	6.18786	5.62108		7.81381	9.9255	9.42611	8.16817	7.95928	7.56422		9.44555	11.3657	10.8366	9.58947	9.31901	8.92981		9.44555	14.1929	13.534	12.4195	12.1415	11.5944
1191.32		1191.32	0.16298	0.164726	0.205321	0.146573	0.122466	0.147788		3.10544	5.86675	4.99603	3.89025	4.18488	3.31129		5.57225	8.03343	7.42971	6.30187	6.19694	5.65925		7.76019	9.9336	9.41309	8.17392	7.93948	7.53947		9.40444	11.3569	10.8346	9.55736	9.30004	8.97734		9.40444	14.2187	13.5621	12.3963	12.1506	11.5998
1192.34		1192.34	0.116069	0.157246	0.247113	0.161731	0.118206	0.126959		3.10471	5.7965	4.97982	3.89392	4.15699	3.30892		5.59117	8.02973	7.41709	6.29168	6.18345	5.65166		7.75949	9.91902	9.40687	8.14252	7.92186	7.5365		9.41126	11.3575	10.8062	9.54711	9.29255	8.92819		9.41126	14.1863	13.5364	12.4054	12.1178	11.5633
1193.35		1193.35	0.135675	0.159654	0.208604	0.166024	0.134084	0.130021		3.08035	5.81322	4.97451	3.88348	4.1639	3.29571		5.5838	8.01044	7.43094	6.29517	6.19021	5.61807		7.7536	9.92973	9.4135	8.17009	7.92366	7.52776		9.39582	11.3578	10.7814	9.55543	9.28115	8.93334		9.39582	14.1904	13.5557	12.3616	12.1352	11.5681
1194.36		1194.36	0.175858	0.151375	0.239469	0.0939274	0.136725	0.122174		3.10105	5.80132	4.98039	3.90234	4.16037	3.29803		5.59117	8.00513	7.39168	6.26008	6.18299	5.63964		7.75438	9.9219	9.41209	8.16446	7.92903	7.54186		9.43897	11.3316	10.8058	9.55129	9.29021	8.91498		9.43897	14.1721	13.5398	12.3965	12.136	11.5713
1195.38		1195.38	0.158455	0.171464	0.220604	0.133281	0.15943	0.142364		3.09354	5.79626	4.96546	3.87508	4.11449	3.27883		5.5667	7.99556	7.42037	6.28816	6.18432	5.60265		7.77084	9.90071	9.40432	8.15176	7.92998	7.53707		9.39235	11.3391	10.7721	9.51633	9.30402	8.93326		9.39235	14.1562	13.5286	12.3533	12.1043	11.56
1196.39		1196.39	0.13148	0.152942	0.210198	0.124494	0.146898	0.150743		3.08188	5.78254	4.94617	3.84814	4.15975	3.25805		5.55726	8.03203	7.41227	6.28916	6.17987	5.626		7.789	9.88852	9.38106	8.13835	7.9157	7.54625		9.42961	11.3277	10.7703	9.51581	9.25851	8.87542		9.42961	14.1526	13.5182	12.3739	12.1013	11.546
1197.4		1197.4	0.167169	0.176061	0.214854	0.122174	0.146492	0.146573		3.06659	5.80112	4.94216	3.89223	4.1539	3.30659		5.57362	8.01801	7.41126	6.28279	6.17562	5.63849		7.75687	9.89848	9.40684	8.15456	7.91908	7.51106		9.39453	11.3594	10.7754	9.50555	9.24205	8.90062		9.39453	14.1487	13.5203	12.3453	12.1394	11.5512
1198.42		1198.42	0.146573	0.158981	0.22109	0.139829	0.13148	0.124494		3.08105	5.79505	4.94304	3.85306	4.13374	3.30055		5.58363	8.00576	7.40827	6.26593	6.13264	5.6262		7.76214	9.89181	9.37768	8.14604	7.88216	7.50996		9.39307	11.3215	10.7362	9.49836	9.23798	8.90569		9.39307	14.1448	13.4647	12.3371	12.1034	11.5399
1199.43		1199.43	0.143615	0.142615	0.216898	0.131389	0.144937	0.13435		3.04196	5.79686	4.95338	3.86391	4.1342	3.302		5.59774	7.99003	7.38651	6.26694	6.14316	5.5974		7.74024	9.87355	9.36867	8.14108	7.91618	7.51556		9.40192	11.3006	10.7791	9.50278	9.24952	8.86395		9.40192	14.119	13.4806	12.3635	12.085	11.5605
1200.45		1200.45	0.124494	0.133281	0.230798	0.138888	0.136813	0.138114		3.09909	5.79315	4.94023	3.88309	4.13256	3.30398		5.54245	8.00216	7.39653	6.24591	6.16009	5.65396		7.7203	9.86655	9.38406	8.1295	7.90247	7.49915		9.35375	11.3212	10.7608	9.49308	9.23409	8.90127		9.35375	14.1427	13.4979	12.3769	12.0997	11.5851
1201.46		1201.46	0.151453	0.153253	0.190188	0.137854	0.123533	0.135411		3.07257	5.77959	4.969	3.84572	4.11464	3.28316		5.56439	7.97903	7.36977	6.26437	6.14657	5.61199		7.72479	9.83966	9.36283	8.11249	7.87378	7.48584		9.38232	11.308	10.7171	9.47649	9.2446	8.88689		9.38232	14.1278	13.494	12.334	12.065	11.5343
1202.47		1202.47	0.144195	0.157246	0.212735	0.139915	0.168164	0.123243		3.07029	5.74847	4.95064	3.86968	4.11529	3.27318		5.5525	7.98181	7.37839	6.25663	6.11807	5.63783		7.72751	9.8276	9.34687	8.0861	7.90821	7.49766		9.38095	11.2916	10.7432	9.48564	9.25004	8.87668		9.38095	14.1057	13.4796	12.3461	12.0903	11.5328
1203.49		1203.49	0.137508	0.180739	0.253919	0.107538	0.161805	0.126959		3.05397	5.82924	4.9459	3.863	4.12758	3.29135		5.52703	8.01245	7.39051	6.27128	6.18325	5.58623		7.73001	9.84533	9.35807	8.11287	7.87187	7.51014		9.36684	11.3002	10.7395	9.48253	9.24364	8.88234		9.36684	14.1174	13.473	12.329	12.071	11.549
1204.5		1204.5	0.146898	0.152942	0.207745	0.146898	0.128174	0.111458		3.09081	5.76565	4.95204	3.83757	4.11777	3.28272		5.57179	7.98215	7.36525	6.26311	6.15214	5.61175		7.7355	9.86234	9.32611	8.10264	7.87916	7.46713		9.34582	11.2991	10.7468	9.47994	9.20216	8.88477		9.34582	14.0831	13.4507	12.3091	12.0435	11.5175
1205.51		1205.51	0.158831	0.149073	0.22109	0.121292	0.145184	0.128916		3.06417	5.76373	4.90414	3.82381	4.11612	3.24679		5.52096	7.9587	7.35947	6.24447	6.1683	5.61757		7.73769	9.84433	9.33579	8.1098	7.88546	7.48259		9.33056	11.2741	10.7567	9.46238	9.20513	8.89992		9.33056	14.0715	13.4359	12.3044	12.0698	11.5027
1206.53		1206.53	0.131842	0.158154	0.206074	0.103585	0.146573	0.127334		3.0791	5.79007	4.94177	3.84357	4.11641	3.26306		5.5461	7.9763	7.35903	6.2397	6.15802	5.61338		7.70242	9.83432	9.33225	8.12479	7.85462	7.48077		9.3691	11.2624	10.7201	9.47843	9.17505	8.88289		9.3691	14.0909	13.4476	12.3319	12.0421	11.5066
1207.54		1207.54	0.166096	0.150427	0.209687	0.101961	0.134084	0.139915		3.06808	5.75524	4.93862	3.82562	4.12674	3.28573		5.53438	7.92591	7.38466	6.23855	6.08533	5.58924		7.7002	9.83418	9.30628	8.09375	7.85031	7.48215		9.34875	11.2561	10.7124	9.45116	9.21	8.87069		9.34875	14.0689	13.438	12.3216	12.0287	11.4866
1208.56		1208.56	0.148833	0.145675	0.22361	0.134705	0.100192	0.126017		3.03003	5.76118	4.89733	3.82982	4.08906	3.24406		5.53814	7.92717	7.3526	6.22364	6.1129	5.56786		7.73357	9.7966	9.31788	8.07756	7.83304	7.48267		9.35042	11.2571	10.7093	9.42732	9.20699	8.84098		9.35042	14.0785	13.4389	12.2919	12.0331	11.4846
1209.57		1209.57	0.13435	0.169506	0.217556	0.137074	0.143698	0.137074		3.07322	5.76293	4.90887	3.83655	4.12016	3.24278		5.5319	7.95126	7.36986	6.25361	6.11948	5.59333		7.70589	9.82636	9.33055	8.10401	7.86048	7.47017		9.34669	11.2383	10.6674	9.42772	9.22381	8.85552		9.34669	14.0836	13.437	12.3081	12.0646	11.4931
1210.58		1210.58	0.128453	0.150743	0.232138	0.111351	0.129286	0.116069		3.03019	5.74523	4.92586	3.83032	4.09677	3.25623		5.5269	7.94415	7.34654	6.23534	6.10145	5.60188		7.68718	9.8143	9.28327	8.10369	7.83796	7.44359		9.33938	11.2524	10.6743	9.43598	9.20603	8.85814		9.33938	14.0467	13.416	12.2823	12.0429	11.4507
1211.6		1211.6	0.148512	0.166311	0.1869	0.114414	0.153331	0.120899		3.01664	5.74852	4.90056	3.81944	4.10764	3.28751		5.49514	7.93644	7.32007	6.21063	6.11339	5.58809		7.66286	9.80568	9.28931	8.06454	7.84372	7.45204		9.32457	11.2441	10.6711	9.46159	9.18125	8.79563		9.32457	14.0388	13.4212	12.2529	12.0414	11.492
1212.61		1212.61	0.1734	0.123533	0.185941	0.112734	0.149393	0.152942		3.05073	5.76003	4.91969	3.80984	4.08931	3.27213		5.55357	7.95565	7.3199	6.22087	6.11397	5.55898		7.67939	9.82226	9.28758	8.07115	7.82724	7.45151		9.31406	11.2189	10.6983	9.45388	9.20408	8.84039		9.31406	14.0595	13.3936	12.2867	11.9956	11.4627
1213.62		1213.62	0.161067	0.159056	0.197748	0.117599	0.136026	0.13148		3.01421	5.73549	4.8942	3.81407	4.10044	3.25564		5.48648	7.92614	7.31383	6.20617	6.09744	5.5703		7.66067	9.78686	9.29326	8.06736	7.82867	7.4903		9.31843	11.2332	10.6927	9.42296	9.17797	8.82002		9.31843	14.0234	13.3881	12.2673	11.999	11.4403
1214.64		1214.64	0.158981	0.139659	0.191438	0.117599	0.138114	0.107094		3.02809	5.73604	4.87645	3.80475	4.10124	3.25415		5.49144	7.96745	7.29713	6.22008	6.09274	5.56864		7.67339	9.80804	9.28333	8.03427	7.83745	7.4428		9.30477	11.2132	10.6816	9.42515	9.18407	8.83363		9.30477	14.0142	13.4022	12.2551	11.9963	11.4756
1215.65		1215.65	0.123629	0.142197	0.225468	0.124494	0.136725	0.118105		3.01048	5.73534	4.90853	3.8236	4.07565	3.23245		5.54383	7.90253	7.29278	6.19661	6.09996	5.56205		7.65133	9.78921	9.26964	8.05946	7.85491	7.44039		9.3067	11.2163	10.6683	9.41593	9.16221	8.82685		9.3067	14.0159	13.3902	12.2576	11.9731	11.4504
1216.67		1216.67	0.156029	0.166311	0.208775	0.122466	0.137508	0.108421		3.04391	5.7242	4.90941	3.81607	4.08637	3.27341		5.52512	7.91863	7.28826	6.21373	6.09898	5.57476		7.67462	9.7946	9.27034	8.02478	7.79839	7.43742		9.29045	11.2261	10.6646	9.43529	9.1556	8.85202		9.29045	14.0183	13.3757	12.225	11.9733	11.4598
1217.68		1217.68	0.135059	0.131933	0.217775	0.124781	0.107094	0.142615		3.01221	5.72095	4.89386	3.83287	4.06763	3.24805		5.45952	7.90979	7.29575	6.18062	6.1183	5.56557		7.63451	9.77197	9.27982	8.03135	7.80145	7.43418		9.26742	11.2102	10.6516	9.3954	9.14982	8.80572		9.26742	14.0195	13.3547	12.2443	11.96	11.442
1218.69		1218.69	0.137508	0.135059	0.215353	0.109188	0.133281	0.140933		3.01053	5.7356	4.86477	3.80891	4.06468	3.24811		5.51686	7.89573	7.2931	6.22409	6.08073	5.57924		7.6665	9.76566	9.28139	8.06056	7.79577	7.43235		9.27181	11.2115	10.6408	9.39806	9.13471	8.80991		9.27181	14.0339	13.3429	12.2221	11.9707	11.4185
1219.71		1219.71	0.161215	0.146817	0.175314	0.125543	0.108421	0.136725		3.01555	5.6966	4.87408	3.79946	4.05345	3.23537		5.49533	7.94025	7.29633	6.18923	6.09769	5.53442		7.64238	9.75423	9.25083	8.04268	7.8294	7.41786		9.26616	11.1989	10.6365	9.39043	9.12357	8.78412		9.26616	13.9917	13.3613	12.2379	11.941	11.4246
1220.72		1220.72	0.158831	0.110491	0.190188	0.124781	0.123243	0.125067		3.01095	5.71482	4.87534	3.80518	4.06827	3.22734		5.50508	7.89362	7.28851	6.18616	6.06582	5.55383		7.66139	9.74149	9.23438	8.04144	7.81808	7.44023		9.2822	11.182	10.6325	9.38085	9.15385	8.78937		9.2822	14.0019	13.321	12.2443	11.9838	11.4315
1221.73		1221.73	0.132654	0.163783	0.230126	0.106647	0.123629	0.132654		3.02105	5.71122	4.87052	3.79595	4.08294	3.24259		5.5022	7.87086	7.28299	6.21195	6.08572	5.53327		7.63648	9.73958	9.23169	8.04625	7.83461	7.41166		9.28313	11.1876	10.6046	9.40209	9.1666	8.78958		9.28313	13.9871	13.3333	12.2216	11.9337	11.407
1222.75		1222.75	0.148512	0.138114	0.230953	0.131933	0.11881	0.110167		3.02904	5.7075	4.86535	3.80283	4.04155	3.24276		5.50249	7.91123	7.26347	6.21661	6.08862	5.54221		7.64016	9.72946	9.25315	8.05899	7.79964	7.39412		9.27042	11.1769	10.6099	9.35595	9.12165	8.78416		9.27042	14.0017	13.3171	12.2114	11.9354	11.4064
1223.76		1223.76	0.103008	0.176399	0.176129	0.117599	0.114414	0.123243		3.01675	5.71588	4.8643	3.79154	4.04116	3.21904		5.48061	7.87805	7.27304	6.15778	6.06572	5.51573		7.62613	9.73502	9.22061	8.06177	7.79725	7.40039		9.22396	11.1502	10.6262	9.34186	9.11291	8.77929		9.22396	13.9782	13.2962	12.2252	11.9226	11.3947
1224.78		1224.78	0.137508	0.139915	0.22238	0.106647	0.0988742	0.139829		3.00963	5.71546	4.87731	3.76311	4.05403	3.20436		5.49581	7.8706	7.25448	6.1725	6.10042	5.53813		7.63458	9.72847	9.22955	8.02595	7.76654	7.42341		9.2752	11.1498	10.623	9.36162	9.09494	8.77582		9.2752	13.9569	13.3122	12.2348	11.9415	11.3755
1225.79		1225.79	0.146573	0.131933	0.216733	0.123533	0.141608	0.11881		3.02329	5.69258	4.84563	3.80504	4.06186	3.21755		5.4702	7.87003	7.2679	6.1581	6.09336	5.51146		7.61436	9.70051	9.2097	7.99921	7.76271	7.42282		9.26193	11.1734	10.6063	9.37578	9.11669	8.76735		9.26193	13.9388	13.2931	12.2033	11.9228	11.3753
1226.8		1226.8	0.122076	0.148512	0.17968	0.0897738	0.121292	0.107094		2.99044	5.68497	4.84089	3.79762	4.05598	3.21126		5.44874	7.852	7.27169	6.13789	6.05755	5.52118		7.62079	9.70939	9.19395	8.02305	7.76277	7.42362		9.22522	11.1427	10.6017	9.34517	9.12246	8.78749		9.22522	13.9246	13.291	12.1881	11.8951	11.3879
1227.82		1227.82	0.145184	0.160622	0.242831	0.143615	0.130021	0.0835844		3.0075	5.6964	4.86012	3.81489	4.07647	3.22631		5.48714	7.87702	7.23876	6.17026	6.0403	5.51529		7.61047	9.7098	9.22236	8.03155	7.76046	7.41914		9.24389	11.138	10.5856	9.35919	9.09307	8.78748		9.24389	13.9163	13.2984	12.1794	11.8942	11.369
1228.83		1228.83	0.156334	0.134084	0.206536	0.137074	0.117599	0.10266		2.99513	5.66819	4.85219	3.76302	4.03318	3.21545		5.44256	7.87337	7.26179	6.16547	6.0305	5.50118		7.59141	9.70687	9.20017	7.99266	7.73739	7.39495		9.23566	11.1464	10.5794	9.36621	9.11568	8.76901		9.23566	13.9166	13.2597	12.1507	11.9137	11.393
1229.84		1229.84	0.121292	0.126017	0.202161	0.126017	0.129009	0.0828681		2.98102	5.65942	4.8341	3.81506	4.03292	3.1941		5.43092	7.85455	7.21302	6.14921	6.03604	5.53708		7.57919	9.69711	9.18803	7.99808	7.75732	7.40114		9.2021	11.146	10.5701	9.33606	9.09521	8.72313		9.2021	13.9259	13.2666	12.188	11.9164	11.3632
1230.86		1230.86	0.16866	0.124494	0.203922	0.120602	0.136201	0.107205		2.99972	5.64549	4.85973	3.77347	4.04456	3.20312		5.4709	7.84429	7.24066	6.14378	6.07159	5.51661		7.62059	9.71124	9.21608	7.98139	7.75569	7.41739		9.2259	11.1475	10.5705	9.35611	9.08123	8.7499		9.2259	13.9182	13.2668	12.1624	11.8785	11.3698
1231.87		1231.87	0.132654	0.151375	0.182446	0.122076	0.113996	0.127053		2.97808	5.67797	4.81433	3.79413	4.03886	3.20175		5.44753	7.87043	7.21293	6.15232	6.02367	5.52675		7.60873	9.70044	9.1738	7.98414	7.75183	7.36247		9.22052	11.1116	10.5434	9.33968	9.08281	8.75581		9.22052	13.9057	13.2718	12.1331	11.8845	11.3577
1232.89		1232.89	0.129009	0.124494	0.186964	0.121292	0.103585	0.103815		2.97381	5.6588	4.82143	3.76529	4.01893	3.17731		5.41206	7.81683	7.18695	6.11353	6.04097	5.52564		7.58885	9.67862	9.20348	7.96177	7.76481	7.3672		9.2191	11.1221	10.5275	9.31678	9.07103	8.73292		9.2191	13.8718	13.2649	12.1559	11.8791	11.338
1233.9		1233.9	0.151453	0.117397	0.207745	0.126959	0.116069	0.11576		2.97975	5.65045	4.84175	3.76321	4.00303	3.20107		5.45813	7.83093	7.23022	6.11261	6.03461	5.51504		7.58968	9.67938	9.18178	7.9587	7.78438	7.36043		9.216	11.1219	10.5682	9.33692	9.07126	8.72809		9.216	13.8899	13.2493	12.1541	11.8795	11.3283
1234.91		1234.91	0.131933	0.136725	0.209744	0.10787	0.124494	0.122466		2.99352	5.66529	4.80755	3.76972	4.01933	3.2049		5.42054	7.84059	7.2331	6.13079	6.03514	5.4996		7.61199	9.67696	9.1781	7.96524	7.74416	7.37439		9.18987	11.0807	10.5467	9.31115	9.07617	8.73257		9.18987	13.8948	13.2389	12.149	11.8682	11.3432
1235.93		1235.93	0.1382	0.10161	0.177746	0.125067	0.122076	0.117599		2.97673	5.62783	4.84511	3.74478	4.01898	3.19059		5.42827	7.8057	7.22761	6.13234	6.00987	5.45695		7.58419	9.64192	9.18822	7.93493	7.76077	7.35317		9.18775	11.0666	10.4939	9.30821	9.05005	8.73739		9.18775	13.8934	13.2407	12.1423	11.8611	11.3377
1236.94		1236.94	0.120899	0.159056	0.216733	0.124494	0.13148	0.101961		2.97237	5.6444	4.82861	3.78231	4.01961	3.19595		5.42887	7.81136	7.20072	6.11899	6.01711	5.53255		7.58422	9.67474	9.15518	7.97529	7.72749	7.37317		9.19168	11.1046	10.547	9.31162	9.0566	8.71227		9.19168	13.8928	13.2045	12.1345	11.8507	11.3291
1237.95		1237.95	0.137074	0.141608	0.205088	0.122466	0.101961	0.122076		2.95977	5.63755	4.81303	3.77337	4.00745	3.18498		5.44076	7.82247	7.1856	6.13722	6.03141	5.50315		7.55671	9.68088	9.16286	7.94678	7.74339	7.36231		9.22102	11.0674	10.5321	9.28135	9.06304	8.69724		9.22102	13.8326	13.2004	12.1218	11.8386	11.2952
1238.97		1238.97	0.136026	0.131026	0.172019	0.111565	0.080088	0.100192		2.97421	5.6397	4.80537	3.76689	3.99834	3.19913		5.44017	7.81712	7.21425	6.12898	6.03068	5.47517		7.53888	9.66614	9.13756	7.9495	7.69905	7.33773		9.19135	11.0902	10.5111	9.30701	9.01392	8.69975		9.19135	13.8564	13.1814	12.1218	11.8065	11.3101
1239.98		1239.98	0.147627	0.128916	0.209744	0.123243	0.140595	0.110167		2.96229	5.62324	4.81806	3.73095	4.02971	3.17556		5.42947	7.78732	7.23615	6.106	6.01464	5.48408		7.54728	9.68721	9.15924	7.95611	7.69425	7.35579		9.14988	11.0478	10.5333	9.29699	9.01816	8.70854		9.14988	13.8354	13.1933	12.0982	11.8241	11.2869
1241		1241	0.138114	0.161436	0.190439	0.122076	0.117295	0.113262		2.96029	5.65096	4.7933	3.73086	4.01225	3.18706		5.4498	7.78199	7.18484	6.143	6.01429	5.4771		7.55439	9.66226	9.14513	7.9497	7.70803	7.35156		9.18521	11.0669	10.5259	9.31244	9.01346	8.69244		9.18521	13.8701	13.1852	12.1001	11.84	11.327
1242.01		1242.01	0.108421	0.124494	0.200443	0.120602	0.114414	0.10161		2.98385	5.6129	4.80311	3.7395	3.98262	3.15858		5.39678	7.80958	7.18012	6.13605	5.97118	5.46641		7.56307	9.65389	9.12545	7.9488	7.69644	7.34196		9.15589	11.0481	10.4997	9.32194	9.01077	8.68918		9.15589	13.8303	13.1868	12.065	11.8276	11.2842
1243.02		1243.02	0.11576	0.120602	0.201333	0.118105	0.113996	0.0852788		2.97083	5.65042	4.79742	3.73334	4.0042	3.16027		5.4235	7.7915	7.18832	6.09405	5.98727	5.47484		7.53617	9.62005	9.10485	7.96569	7.70871	7.34865		9.15067	11.0647	10.5324	9.26291	9.01566	8.69293		9.15067	13.8137	13.1658	12.097	11.8273	11.3018
1244.04		1244.04	0.132654	0.117295	0.16232	0.118105	0.100667	0.136201		2.98361	5.63084	4.78688	3.76997	3.98862	3.16952		5.41159	7.79384	7.18911	6.11082	5.98998	5.48474		7.56048	9.6112	9.13581	7.94288	7.69749	7.30186		9.16848	11.0289	10.5023	9.2904	9.01005	8.67648		9.16848	13.8045	13.1923	12.0856	11.7703	11.2975
1245.05		1245.05	0.133371	0.133371	0.192618	0.111565	0.105184	0.120107		2.95169	5.60735	4.7899	3.72232	4.00556	3.16929		5.39011	7.78415	7.16431	6.0873	5.98422	5.4606		7.54694	9.64313	9.10219	7.93741	7.68179	7.32153		9.13641	11.0411	10.4673	9.23129	9.00757	8.67333		9.13641	13.8169	13.1382	12.0644	11.7964	11.2924
1246.06		1246.06	0.141608	0.142364	0.196539	0.126677	0.135763	0.13148		2.97474	5.59958	4.79008	3.75055	3.97923	3.14681		5.39823	7.77502	7.18181	6.1167	5.98388	5.45946		7.52963	9.62028	9.12485	7.93602	7.67376	7.34469		9.15701	11.0397	10.5108	9.25459	8.99293	8.66621		9.15701	13.8123	13.1485	12.0529	11.8216	11.2769
1247.08		1247.08	0.141693	0.112734	0.15263	0.10787	0.102544	0.10266		2.95253	5.62151	4.79238	3.72991	4.02317	3.19246		5.38503	7.7615	7.18006	6.08497	5.99264	5.47363		7.53732	9.61671	9.13705	7.93626	7.67097	7.31451		9.11961	11.0126	10.4613	9.25462	9.00223	8.6781		9.11961	13.7754	13.1542	12.071	11.8187	11.2296
1248.09		1248.09	0.114309	0.103008	0.22109	0.0897738	0.120602	0.105637		2.95473	5.61436	4.76879	3.7015	3.96561	3.15752		5.36988	7.76406	7.16039	6.07534	5.97204	5.44156		7.5319	9.59466	9.06413	7.91284	7.67089	7.29627		9.12867	11.0136	10.4598	9.27255	9.00584	8.64832		9.12867	13.7889	13.1265	12.0684	11.767	11.2451
1249.11		1249.11	0.141945	0.127334	0.189623	0.103585	0.140849	0.123243		2.93351	5.63204	4.79119	3.73658	3.98785	3.14384		5.40703	7.76556	7.16134	6.08181	5.96769	5.46187		7.53317	9.59805	9.08024	7.89528	7.67612	7.31731		9.11	11.0229	10.4486	9.24704	8.99534	8.66091		9.11	13.7582	13.1457	12.0507	11.7789	11.2576
1250.12		1250.12	0.136725	0.122466	0.194404	0.109188	0.124494	0.122076		2.94367	5.59091	4.76072	3.74413	4.00644	3.15455		5.37106	7.75616	7.14841	6.06947	5.96926	5.44471		7.52085	9.59688	9.09579	7.9219	7.65745	7.29048		9.13949	11.0121	10.4569	9.24235	8.99484	8.66254		9.13949	13.7672	13.1029	12.0333	11.8024	11.2116
1251.13		1251.13	0.123533	0.155186	0.172019	0.118105	0.0988742	0.0852788		2.9184	5.58391	4.76558	3.71916	3.98035	3.15254		5.37122	7.75256	7.1518	6.07159	5.97687	5.41166		7.49255	9.58455	9.07199	7.92585	7.64806	7.29232		9.12965	11.0063	10.4455	9.25309	8.97358	8.64969		9.12965	13.7691	13.1197	12.0559	11.7709	11.2586
1252.15		1252.15	0.117397	0.118206	0.201866	0.146492	0.124494	0.112416		2.91946	5.59624	4.73462	3.70856	3.95198	3.17325		5.37115	7.71346	7.14509	6.08038	5.94887	5.46177		7.5066	9.55359	9.05298	7.94194	7.64914	7.28486		9.09029	10.9781	10.4503	9.25743	8.9698	8.64851		9.09029	13.7572	13.1188	12.0522	11.7627	11.2448
1253.16		1253.16	0.138888	0.155186	0.19919	0.1208	0.0891073	0.104388		2.91579	5.58405	4.79108	3.70738	3.96993	3.15542		5.3591	7.72775	7.12438	6.07856	5.94301	5.45108		7.48183	9.6156	9.0924	7.87315	7.66798	7.27921		9.10997	11.0163	10.4406	9.21705	9.01729	8.64325		9.10997	13.7447	13.1085	12.0473	11.76	11.2355
1254.17		1254.17	0.126771	0.125162	0.152864	0.116069	0.100667	0.107205		2.93734	5.58179	4.74687	3.72615	3.95806	3.16254		5.40369	7.7083	7.13855	6.06356	5.94325	5.43687		7.48762	9.56644	9.0536	7.87344	7.6543	7.27727		9.093	10.9729	10.4232	9.18835	8.96401	8.64022		9.093	13.7523	13.0989	12.0163	11.7396	11.2011
1255.19		1255.19	0.118206	0.114414	0.174701	0.118105	0.120899	0.111351		2.91329	5.59876	4.71457	3.73542	3.95605	3.15427		5.37193	7.72529	7.12586	6.07876	5.9754	5.41783		7.47442	9.55003	9.06083	7.88763	7.66829	7.28294		9.10398	10.9846	10.4365	9.21848	8.95879	8.6301		9.10398	13.7398	13.0975	12.0242	11.7411	11.2206
1256.2		1256.2	0.157474	0.139829	0.167169	0.112416	0.125543	0.0995951		2.92182	5.59456	4.76676	3.72739	3.97262	3.10955		5.35159	7.71866	7.10053	6.09064	5.96253	5.4593		7.48602	9.5891	9.0799	7.86232	7.63809	7.2896		9.09539	10.9807	10.4161	9.21902	8.95068	8.62487		9.09539	13.727	13.1122	12.018	11.7405	11.2307
1257.22		1257.22	0.114309	0.11891	0.166883	0.110167	0.10347	0.125543		2.92887	5.58962	4.72407	3.70289	3.95563	3.13371		5.35345	7.73491	7.13573	6.05409	5.93131	5.4486		7.46747	9.55538	9.0673	7.86822	7.61263	7.27261		9.09185	10.9334	10.3991	9.18614	8.92989	8.61001		9.09185	13.7122	13.0547	11.9743	11.7112	11.2188
1258.23		1258.23	0.120899	0.131933	0.19829	0.145184	0.127802	0.113996		2.91417	5.60396	4.76418	3.7007	3.97913	3.1042		5.3493	7.70689	7.12122	6.06123	5.91836	5.41569		7.46908	9.55823	9.05359	7.86464	7.64558	7.27625		9.09501	10.9603	10.4255	9.20474	8.93295	8.62439		9.09501	13.7397	13.0577	12.0081	11.7443	11.1979
1259.24		1259.24	0.111351	0.135411	0.163783	0.0972941	0.110167	0.107427		2.92061	5.59402	4.73875	3.69976	3.98291	3.15255		5.36515	7.72363	7.11509	6.04755	5.94952	5.41296		7.47367	9.54796	9.0344	7.88047	7.6541	7.26831		9.05166	10.9532	10.4036	9.17154	8.95808	8.62443		9.05166	13.7085	13.0755	11.9882	11.7156	11.2158
1260.26		1260.26	0.101961	0.138114	0.166669	0.10266	0.0926494	0.0981481		2.92312	5.57059	4.73007	3.68751	3.92734	3.13692		5.34436	7.69726	7.10958	6.03318	5.9548	5.39975		7.45983	9.53353	9.02039	7.84607	7.62992	7.23619		9.0521	10.941	10.3733	9.18311	8.91496	8.58492		9.0521	13.7138	13.0755	11.9594	11.7011	11.1828
1261.27		1261.27	0.113996	0.121292	0.186453	0.113996	0.110706	0.0938003		2.90729	5.57317	4.75394	3.6967	3.95137	3.12734		5.35688	7.69825	7.10263	6.05304	5.93188	5.40097		7.45987	9.55011	9.0318	7.84287	7.61925	7.27282		9.0655	10.9306	10.3783	9.15346	8.91477	8.61274		9.0655	13.6655	13.0472	11.97	11.7174	11.1756
1262.28		1262.28	0.146817	0.138888	0.167169	0.120107	0.0897738	0.0972941		2.94429	5.56613	4.74456	3.70065	3.95706	3.14403		5.3229	7.72543	7.11771	6.04339	5.94302	5.41346		7.47012	9.53286	9.04102	7.87084	7.62479	7.22774		9.04431	10.9254	10.3869	9.19102	8.93907	8.58817		9.04431	13.6679	13.0444	11.9518	11.6966	11.2045
1263.3		1263.3	0.122174	0.11891	0.181726	0.112734	0.116069	0.0948117		2.89613	5.56524	4.74567	3.67951	3.95003	3.13417		5.31601	7.68684	7.09493	6.03684	5.9001	5.39628		7.45579	9.51668	9.01174	7.85372	7.60369	7.25863		9.06103	10.9438	10.3673	9.17003	8.94522	8.61426		9.06103	13.6765	13.009	11.966	11.6936	11.1518
1264.31		1264.31	0.128174	0.142615	0.189938	0.100192	0.103815	0.097661		2.89866	5.55647	4.74682	3.66785	3.9465	3.14011		5.33533	7.65729	7.09615	6.05667	5.90806	5.39798		7.44164	9.50693	9.01729	7.87315	7.65376	7.25238		9.06399	10.9505	10.3766	9.20934	8.93549	8.62371		9.06399	13.6467	13.0378	11.9878	11.7053	11.1791
1265.33		1265.33	0.145675	0.130296	0.196842	0.103008	0.0880305	0.0835844		2.90276	5.54643	4.72786	3.67294	3.94415	3.13453		5.32027	7.67358	7.08191	6.00783	5.87605	5.38742		7.4356	9.51767	9.01674	7.84947	7.6036	7.2763		9.06397	10.9403	10.3544	9.15452	8.92524	8.6097		9.06397	13.6808	13.0354	11.9604	11.6715	11.1591
1266.34		1266.34	0.103585	0.137595	0.16232	0.0880305	0.0852788	0.073894		2.8797	5.53209	4.70013	3.65573	3.90911	3.13597		5.31903	7.68311	7.03557	5.99151	5.91862	5.40049		7.42245	9.52823	8.9802	7.8461	7.60178	7.24574		9.03049	10.8988	10.3366	9.17067	8.89073	8.58657		9.03049	13.6759	12.9866	11.9581	11.6538	11.1503
1267.35		1267.35	0.138802	0.118206	0.170068	0.0794903	0.100667	0.110706		2.90042	5.54259	4.70714	3.69136	3.92441	3.11173		5.29029	7.67697	7.07777	6.01613	5.89331	5.38648		7.43518	9.47333	8.97578	7.82619	7.5976	7.21335		9.04577	10.9106	10.376	9.15192	8.88849	8.59515		9.04577	13.6617	13.0141	11.9399	11.684	11.1482
1268.37		1268.37	0.126677	0.109733	0.177746	0.105411	0.123533	0.110167		2.8849	5.54323	4.71898	3.6959	3.94079	3.15685		5.32038	7.64661	7.07406	6.00917	5.90628	5.40782		7.42025	9.48683	9.03225	7.80953	7.605	7.22166		9.05639	10.9182	10.355	9.15693	8.91297	8.56901		9.05639	13.6577	13.0007	11.9097	11.6517	11.1553
1269.38		1269.38	0.117599	0.104388	0.157625	0.112416	0.0926494	0.0884358		2.87799	5.53681	4.69789	3.68269	3.93116	3.10993		5.29969	7.69346	7.0414	6.00561	5.91923	5.37224		7.43355	9.49551	8.98184	7.82813	7.54168	7.21777		9.02353	10.8899	10.351	9.15487	8.8759	8.5847		9.02353	13.6401	12.9647	11.9181	11.6406	11.1678
1270.39		1270.39	0.107094	0.141608	0.173193	0.103815	0.103585	0.0939274		2.9089	5.49394	4.68659	3.69022	3.92264	3.12046		5.31596	7.65625	7.09086	6.01057	5.87714	5.37745		7.43403	9.4755	9.01078	7.80903	7.59664	7.23002		9.01872	10.8871	10.3334	9.15226	8.88643	8.56203		9.01872	13.632	12.9858	11.9228	11.6309	11.1237
1271.41		1271.41	0.090039	0.107205	0.176061	0.105184	0.114933	0.0921332		2.89068	5.54385	4.69928	3.66892	3.92353	3.11694		5.29646	7.65925	7.05131	6.00222	5.89335	5.37288		7.42291	9.49551	8.96817	7.83058	7.56277	7.19868		9.00276	10.873	10.3111	9.12182	8.84299	8.54253		9.00276	13.5986	12.9789	11.9219	11.6234	11.1231
1272.42		1272.42	0.116069	0.120602	0.166311	0.0818548	0.0988742	0.0805333		2.90949	5.5237	4.70196	3.66113	3.95034	3.10981		5.28246	7.63745	7.02468	6.02507	5.89531	5.35345		7.43551	9.48087	8.98366	7.81833	7.58583	7.22052		8.99021	10.8942	10.2849	9.13479	8.89751	8.54791		8.99021	13.6547	12.9655	11.899	11.634	11.0882
1273.44		1273.44	0.110491	0.124494	0.145184	0.0961849	0.103815	0.107538		2.90682	5.50975	4.70073	3.66887	3.89533	3.10114		5.26891	7.65436	7.04127	5.99515	5.90353	5.37988		7.39943	9.49837	8.97452	7.84264	7.53577	7.24769		8.98556	10.8716	10.3275	9.11432	8.87767	8.51133		8.98556	13.6171	12.9814	11.8997	11.6292	11.1182
1274.45		1274.45	0.0943074	0.110167	0.196539	0.0852788	0.0988742	0.0939274		2.90663	5.51418	4.69423	3.65716	3.94503	3.1124		5.28544	7.64207	7.03062	5.98903	5.89907	5.37999		7.40578	9.47037	8.9404	7.79626	7.56214	7.204		9.01594	10.8679	10.3272	9.14373	8.85162	8.5342		9.01594	13.5783	12.9547	11.9096	11.6316	11.1128
1275.46		1275.46	0.0852788	0.136725	0.143698	0.0972941	0.113996	0.0787368		2.87473	5.50285	4.69586	3.63423	3.90716	3.10891		5.26882	7.60591	7.02734	6.01504	5.86348	5.34252		7.38605	9.46073	8.94876	7.7917	7.5303	7.203		8.98983	10.854	10.3132	9.14282	8.83863	8.54844		8.98983	13.6101	12.9512	11.877	11.6205	11.0759
1276.48		1276.48	0.110491	0.134084	0.134705	0.128174	0.0873507	0.0828681		2.86606	5.50575	4.68278	3.67194	3.9121	3.09729		5.24908	7.62512	7.03347	5.98901	5.90789	5.35032		7.38041	9.48959	8.93601	7.78257	7.53821	7.18078		8.99548	10.8471	10.2689	9.08842	8.84829	8.53846		8.99548	13.5682	12.9432	11.9059	11.6071	11.0875
1277.49		1277.49	0.120602	0.109188	0.164726	0.0963088	0.125162	0.125162		2.88803	5.5032	4.66412	3.68976	3.91318	3.12699		5.28234	7.63205	7.01476	5.97652	5.87366	5.34969		7.39257	9.44324	8.96581	7.78924	7.54336	7.17732		8.98373	10.8565	10.3119	9.10201	8.84599	8.51		8.98373	13.6075	12.9233	11.8606	11.5713	11.1186
1278.5		1278.5	0.109188	0.105411	0.150743	0.103585	0.0878949	0.0878949		2.879	5.48713	4.65591	3.65342	3.89646	3.06672		5.27298	7.62365	7.05512	5.98561	5.85911	5.34567		7.37712	9.45138	8.95609	7.78135	7.52359	7.19578		8.97206	10.8182	10.2866	9.12697	8.85032	8.52552		8.97206	13.5669	12.9075	11.8573	11.6239	11.0954
1279.52		1279.52	0.120899	0.129746	0.141945	0.0948117	0.107538	0.113577		2.87335	5.47258	4.66546	3.66733	3.87193	3.09419		5.28364	7.63681	7.04309	5.97037	5.8472	5.35324		7.39666	9.45649	8.91684	7.7661	7.53246	7.17439		8.94619	10.8702	10.2708	9.11635	8.83468	8.54788		8.94619	13.6059	12.9408	11.863	11.6039	11.1128
1280.53		1280.53	0.13148	0.100667	0.183488	0.118105	0.104844	0.0917442		2.88858	5.46452	4.65326	3.62582	3.88711	3.08679		5.27544	7.6082	7.00224	5.97583	5.86032	5.37422		7.37527	9.43506	8.94729	7.76906	7.55556	7.18898		8.9576	10.8566	10.2642	9.09982	8.87317	8.54979		8.9576	13.5506	12.8922	11.8652	11.5873	11.0639
1281.55		1281.55	0.120107	0.117599	0.150427	0.112416	0.0987536	0.0995951		2.86432	5.48312	4.67529	3.65212	3.90841	3.08649		5.26574	7.58057	6.98943	5.96717	5.86083	5.33935		7.3808	9.42419	8.93121	7.74906	7.54449	7.17499		8.95349	10.8264	10.265	9.06002	8.82704	8.52026		8.95349	13.5533	12.8853	11.8541	11.5775	11.0654
1282.56		1282.56	0.0972941	0.106647	0.165232	0.0966795	0.115244	0.0762757		2.86207	5.47921	4.66923	3.66397	3.87516	3.0799		5.26343	7.60166	6.99799	5.96179	5.85418	5.3532		7.38682	9.40699	8.91525	7.78058	7.51955	7.18		8.95207	10.8092	10.2751	9.09599	8.81248	8.51437		8.95207	13.5759	12.906	11.8543	11.5516	11.0802
1283.57		1283.57	0.120107	0.126677	0.177006	0.10347	0.09083	0.0699146		2.84575	5.48652	4.69737	3.63623	3.88854	3.09887		5.25011	7.61169	7.00443	5.96606	5.86154	5.32433		7.37677	9.38551	8.91369	7.75237	7.50817	7.16416		8.96875	10.797	10.2516	9.08011	8.83971	8.52028		8.96875	13.542	12.8838	11.8324	11.5626	11.0743
1284.59		1284.59	0.0981481	0.0787368	0.156563	0.0878949	0.109188	0.0805333		2.86169	5.46919	4.62938	3.619	3.86541	3.08362		5.25152	7.58681	7.01797	5.95894	5.84582	5.34937		7.36762	9.40869	8.9011	7.77645	7.50531	7.16188		8.93032	10.827	10.2658	9.0902	8.79729	8.51401		8.93032	13.5206	12.8833	11.851	11.5691	11.0225
1285.6		1285.6	0.0897738	0.0932906	0.165736	0.115244	0.0988742	0.0794903		2.86169	5.47343	4.67251	3.62561	3.89095	3.0855		5.24655	7.61716	6.98135	5.97013	5.8233	5.33798		7.35281	9.42615	8.89988	7.75938	7.49826	7.15612		8.95505	10.807	10.2448	9.08089	8.789	8.49022		8.95505	13.5329	12.8891	11.8195	11.5425	11.0563
1286.62		1286.62	0.117397	0.0988742	0.144195	0.0963088	0.120602	0.115244		2.86353	5.4792	4.62877	3.62008	3.89848	3.08127		5.23866	7.593	6.9904	5.98363	5.80327	5.32967		7.36055	9.4188	8.87542	7.75757	7.52455	7.17028		8.95087	10.7848	10.2455	9.07012	8.80827	8.52126		8.95087	13.5325	12.8812	11.8216	11.5239	11.0284
1287.63		1287.63	0.0981481	0.127802	0.156334	0.0912229	0.0642265	0.100667		2.83841	5.45413	4.64814	3.6143	3.87439	3.05926		5.23584	7.60369	6.97129	5.9333	5.8231	5.30293		7.33032	9.41521	8.89407	7.7499	7.47275	7.12933		8.92719	10.7962	10.2354	9.03003	8.77466	8.48285		8.92719	13.5123	12.8536	11.7986	11.5307	11.0222
1288.64		1288.64	0.0788881	0.103008	0.161215	0.0745365	0.0959367	0.0656947		2.84327	5.481	4.63511	3.60265	3.87936	3.09216		5.24403	7.59591	6.9909	5.95566	5.86361	5.32016		7.33036	9.36103	8.9116	7.737	7.49377	7.15802		8.92338	10.7634	10.2163	9.05551	8.80506	8.47606		8.92338	13.5057	12.879	11.824	11.5499	11.021
1289.66		1289.66	0.107205	0.090039	0.148512	0.111565	0.116479	0.0939274		2.83101	5.46126	4.64445	3.60616	3.89579	3.06773		5.25549	7.59042	6.9991	5.96008	5.79953	5.31183		7.33981	9.37664	8.88633	7.73377	7.49813	7.14836		8.9598	10.7707	10.2274	9.06047	8.81847	8.48467		8.9598	13.4971	12.8823	11.8084	11.5161	11.0218
1290.67		1290.67	0.11881	0.127334	0.157474	0.0929064	0.10266	0.0699146		2.84197	5.4358	4.64309	3.60377	3.86206	3.05971		5.23496	7.56058	6.96488	5.9579	5.80921	5.28475		7.33553	9.38757	8.88923	7.72179	7.4948	7.14724		8.92347	10.7569	10.1948	9.035	8.78389	8.49695		8.92347	13.4845	12.8335	11.8121	11.5216	10.9983
1291.68		1291.68	0.0948117	0.105184	0.150822	0.0917442	0.120602	0.100548		2.86785	5.4344	4.63708	3.55618	3.84295	3.0423		5.25057	7.57498	6.98371	5.90476	5.83451	5.32394		7.32119	9.3878	8.88205	7.73303	7.47127	7.13183		8.91703	10.7569	10.2094	9.06411	8.76651	8.48483		8.91703	13.4803	12.8545	11.789	11.5415	11.019
1292.7		1292.7	0.104844	0.0966795	0.148512	0.0831554	0.0988742	0.0830119		2.85067	5.44388	4.63027	3.60407	3.85179	3.07051		5.22684	7.58269	6.97076	5.9132	5.8405	5.27817		7.34737	9.36908	8.86741	7.7307	7.47072	7.12572		8.91753	10.7343	10.1733	9.06482	8.79186	8.447		8.91753	13.4983	12.8189	11.8305	11.524	11.0138
1293.71		1293.71	0.0995951	0.102544	0.151689	0.0878949	0.0734084	0.090039		2.83873	5.46958	4.60544	3.59359	3.87636	3.02716		5.23416	7.54555	6.94349	5.92112	5.784	5.31327		7.31959	9.35141	8.87819	7.73666	7.46664	7.11967		8.91085	10.7577	10.2	9.02116	8.75122	8.43719		8.91085	13.4528	12.8511	11.8096	11.4935	11.0074
1294.73		1294.73	0.0743764	0.111458	0.148512	0.108421	0.0880305	0.0897738		2.8351	5.45438	4.62969	3.6142	3.87063	3.06656		5.20397	7.5795	6.94086	5.9028	5.80335	5.30348		7.32437	9.38855	8.86573	7.74374	7.48333	7.12227		8.88366	10.7568	10.1894	9.01461	8.76043	8.44889		8.88366	13.4419	12.7971	11.7832	11.4924	10.9925
1295.74		1295.74	0.130021	0.116479	0.152082	0.105637	0.0896409	0.0932906		2.83594	5.41568	4.62526	3.62145	3.84349	3.06547		5.21688	7.52551	6.95116	5.95277	5.78782	5.29031		7.32319	9.38467	8.82826	7.71772	7.47739	7.13182		8.88514	10.7416	10.1869	9.05949	8.73074	8.46931		8.88514	13.4647	12.8264	11.7683	11.4824	10.9974
1296.75		1296.75	0.0972941	0.0781288	0.147222	0.100667	0.102544	0.113262		2.82787	5.44498	4.61068	3.5856	3.85589	3.04356		5.21023	7.53905	6.92937	5.91972	5.80403	5.2938		7.30254	9.3647	8.82938	7.68708	7.47207	7.11493		8.90197	10.7224	10.176	9.0065	8.73638	8.45813		8.90197	13.446	12.8058	11.7681	11.4755	10.9869
1297.77		1297.77	0.106647	0.100667	0.135411	0.100667	0.0939274	0.090039		2.83923	5.42891	4.60838	3.62196	3.84999	3.05506		5.20881	7.51434	6.9319	5.91843	5.82604	5.28932		7.29091	9.35767	8.81992	7.7152	7.46431	7.11847		8.88923	10.7293	10.1682	9.02007	8.72257	8.44664		8.88923	13.4295	12.7992	11.7593	11.4738	10.9596
1298.78		1298.78	0.124494	0.105637	0.155109	0.0852788	0.107094	0.0840112		2.81225	5.4554	4.59704	3.61646	3.83128	3.06349		5.20929	7.54381	6.92929	5.9176	5.80432	5.31112		7.32205	9.35295	8.83137	7.69012	7.46009	7.10987		8.85518	10.737	10.1764	8.99611	8.75	8.44309		8.85518	13.435	12.8164	11.7602	11.4645	10.9471
1299.79		1299.79	0.10347	0.103008	0.141608	0.0772078	0.114933	0.0880305		2.83322	5.44891	4.59121	3.5833	3.82836	3.0521		5.1832	7.51745	6.92428	5.9017	5.77177	5.25059		7.30441	9.33139	8.82367	7.69868	7.44218	7.14095		8.8688	10.6932	10.1616	9.01061	8.77623	8.46017		8.8688	13.4591	12.7894	11.7039	11.4255	10.9725
1300.81		1300.81	0.0972941	0.104388	0.149073	0.118004	0.080088	0.0938003		2.83053	5.39401	4.58581	3.58995	3.82846	3.03263		5.21982	7.52896	6.91251	5.89799	5.76922	5.28924		7.28552	9.33106	8.83934	7.71765	7.44628	7.10321		8.85574	10.6995	10.1521	8.99651	8.72808	8.43775		8.85574	13.4046	12.7817	11.7475	11.4632	10.9311
1301.82		1301.82	0.0938003	0.124781	0.131933	0.0743764	0.104502	0.124302		2.82632	5.42899	4.61277	3.6022	3.86393	3.06504		5.1971	7.54207	6.92565	5.90674	5.78669	5.2661		7.30632	9.32248	8.79412	7.69026	7.4747	7.09814		8.87678	10.6859	10.177	8.98669	8.73215	8.41543		8.87678	13.4132	12.7677	11.7496	11.4764	10.9609
[truncated: 6,716 more rows]

## Sheet: HT cow's milk season1
Time (x axis)
[truncated: 8,000 more rows]

## Sheet: raw cow's milk season2
Time (x axis)
[truncated: 8,000 more rows]

## Sheet: HT cow's milk season2
Time (x axis)
[truncated: 8,000 more rows]

## Sheet: raw goat's milk
Time (x axis)
[truncated: 8,000 more rows]
[truncated: 1 more columns]

## Sheet: HT goat's milk
Time (x axis)
[truncated: 8,000 more rows]
